# Supplementary material for: Transcriptome sequencing in an ecologically important tree species: assembly, annotation, and marker discovery
Source: BMC Genomics. 2010 Mar 16;11:180. doi: 10.1186/1471-2164-11-180 (PMC2851599; doi:10.1186/1471-2164-11-180)
Supplement: Additional file 1 — Supplementary File S1 -- Primer sequences for SSR loci. Information for SSR primers designed in BatchPrimer3 using stringent criteria. Provided for each locus is information on the sequence ID, location of SSR, location of both primers, primer sequences, length of primer sequences, melting temps, GC%, SSR motif, motif length, SSR sequence, and SSR length. [file 1471-2164-11-180-S1.TXT]

Index	Seq ID	Count	Primer type	Orientation	Start	Len	tm	GC%	Any compl	3' compl	Seq	Prod size	Seq len	Included len	Pair any compl	Pair 3' compl	Motif	Motif Len	SSR	SSRLen
1	Pta#S20495202	1	SSR	FORWARD	70	20	56.82	45	4	0	AATTACTCCGACAAGGCAAC	168	1012	1012	3	0	AAC	3	AACAACAACAACAAC	15
2	Pta#S20495202	1	SSR	REVERSE	237	22	57.09	45.45	4	2	GCTGTTACTATAAACCCCAAGC									
3	Pta#S24907575	1	SSR	FORWARD	4	21	57.85	38.1	6	1	ATTTTAACATTGGCTGTGCTG	164	984	984	3	1	GAG	3	GAGGAGGAGGAGGAG	15
4	Pta#S24907575	1	SSR	REVERSE	167	21	57.8	57.14	5	3	GGGAGTCCTCTTGTACGGTAG									
5	Pta#S20693064	1	SSR	FORWARD	289	21	57.59	42.86	4	2	TTATGCCCTGAATATGAGTGG	171	963	963	4	3	GCA	3	GCAGCAGCAGCA	12
6	Pta#S20693064	1	SSR	REVERSE	459	21	57.5	33.33	4	0	TTTTTCACAACCACAAAATCC									
7	Pta#S15803046	1	SSR	FORWARD	1563	21	56.95	47.62	6	3	ATCCTGTCGAGAGAAACACTG	209	1947	1947	4	1	TCC	3	TCCTCCTCCTCC	12
8	Pta#S15803046	1	SSR	REVERSE	1771	21	56.66	47.62	2	1	AGATTAGCAAGGAGGAAGGTC									
9	Pta#S15803053	1	SSR	FORWARD	604	21	58.04	38.1	4	3	AATCAATGCAACTTCTGCAAG	175	1181	1181	3	1	AG	2	AGAGAGAGAGAG	12
10	Pta#S15803053	1	SSR	REVERSE	778	21	56.08	38.1	3	0	TCACAACAACAATCTTCAACC									
11	Pta#S20927142	1	SSR	FORWARD	48	21	57.71	38.1	6	2	GGAGGAAAATTGAAAGTTTGG	172	985	985	4	1	AGG	3	AGGAGGAGGAGG	12
12	Pta#S20927142	1	SSR	REVERSE	219	21	56.47	38.1	4	2	TAGAAAAGCTGAATCCTTTGC									
13	Pta#S20933211	1	SSR	FORWARD	72	21	57.5	47.62	6	2	GTCAAGCAGTACGAATTCTGG	176	859	859	4	2	TTC	3	TTCTTCTTCTTC	12
14	Pta#S20933211	1	SSR	REVERSE	247	20	56.67	45	3	1	ACGGTTCCTCCAAATAACAG									
15	Pta#S26629966	1	SSR	FORWARD	331	21	56.99	47.62	3	2	TATTCGTGTGGTAGGAGAAGC	165	905	905	3	2	GAA	3	GAAGAAGAAGAA	12
16	Pta#S26629966	1	SSR	REVERSE	495	21	57	47.62	4	1	TCATCAGTAAGGCTCTTGGAC									
17	Pta#S26629966	1	SSR	FORWARD	331	21	56.99	47.62	3	2	TATTCGTGTGGTAGGAGAAGC	165	905	905	3	2	TCC	3	TCCTCCTCCTCC	12
18	Pta#S26629966	1	SSR	REVERSE	495	21	57	47.62	4	1	TCATCAGTAAGGCTCTTGGAC									
19	Pta#S26629966	1	SSR	FORWARD	610	21	57.03	42.86	5	1	ATGCGGTTTAACAAGCACTAC	176	905	905	6	1	CTT	3	CTTCTTCTTCTTCTTCTT	18
20	Pta#S26629966	1	SSR	REVERSE	785	21	57.31	42.86	4	1	GTGCCTCAATCTTGTTTTGAC									
21	Pta#S25097519	1	SSR	FORWARD	186	21	57.29	42.86	2	0	CGTTCCAGTTTCACCTTATTG	172	806	806	4	0	CAA	3	CAACAACAACAA	12
22	Pta#S25097519	1	SSR	REVERSE	357	18	57.27	50	6	2	GGATTGCCATGGATCTTG									
23	Pta#S25097519	1	SSR	FORWARD	398	21	56.59	42.86	3	0	AACAGGAACACCAAGATTCAC	157	806	806	5	3	CAA	3	CAACAACAACAA	12
24	Pta#S25097519	1	SSR	REVERSE	554	21	56.31	47.62	6	2	AGTTGCTCTAGAAGGTGATCG									
25	Pta#S20133814	1	SSR	FORWARD	205	21	57.47	52.38	6	1	ATGGAGCTTCAGGTCCTACTC	173	1105	1105	6	2	CCT	3	CCTCCTCCTCCT	12
26	Pta#S20133814	1	SSR	REVERSE	377	21	56.24	47.62	4	0	GTAAGGAGTTCCATGAGGTTG									
27	Pta#S25633860	1	SSR	FORWARD	914	21	56.77	47.62	4	3	TACTTCATACAGAGGCCCATC	175	1117	1117	6	1	GAT	3	GATGATGATGAT	12
28	Pta#S25633860	1	SSR	REVERSE	1088	21	57.44	42.86	2	1	CCAAATGAAGCCACTAAACAG									
29	Pta#S25635481	1	SSR	FORWARD	78	21	56.9	42.86	5	1	CATGAAAGTCACATTGAGCAG	182	923	923	4	3	CTG	3	CTGCTGCTGCTG	12
30	Pta#S25635481	1	SSR	REVERSE	259	21	56.56	47.62	6	3	GGGTTCTTGCTATCAACTGAG									
31	Pta#S24126758	1	SSR	FORWARD	35	21	59.24	52.38	4	2	GTCTGCTAGGCATTTCTCTGC	177	1079	1079	4	2	TTC	3	TTCTTCTTCTTC	12
32	Pta#S24126758	1	SSR	REVERSE	211	21	55.91	47.62	3	3	TGCTGTAACTGTAAGCCTGAG									
33	Pta#S25085557	1	SSR	FORWARD	239	21	56.5	52.38	5	1	CTCTACACCTGGTTCTTCGTC	158	872	872	3	0	AAG	3	AAGAAGAAGAAG	12
34	Pta#S25085557	1	SSR	REVERSE	396	21	57.06	38.1	2	0	TCGCAATCTTTTCACTTTACC									
35	Pta#S21729441	1	SSR	FORWARD	504	18	56.99	55.56	4	0	ACGTGGTTATGGCGGTAG	176	939	939	4	3	GTG	3	GTGGTGGTGGTGGTGGTG	18
36	Pta#S21729441	1	SSR	REVERSE	679	22	57.19	40.91	4	2	GCAGACAAAAATAAACCCTAGC									
37	Pta#S21729441	1	SSR	FORWARD	504	18	56.99	55.56	4	0	ACGTGGTTATGGCGGTAG	176	939	939	4	3	TGG	3	TGGTGGTGGTGG	12
38	Pta#S21729441	1	SSR	REVERSE	679	22	57.19	40.91	4	2	GCAGACAAAAATAAACCCTAGC									
39	Pta#S25093733	1	SSR	FORWARD	478	21	56.94	42.86	3	3	TTCAACAACACCCACACTATG	166	916	916	6	3	GAG	3	GAGGAGGAGGAG	12
40	Pta#S25093733	1	SSR	REVERSE	643	21	58.09	47.62	4	3	GTGGATATTGGCTGTGTCAAG									
41	Pta#S25806063	1	SSR	FORWARD	565	21	56.58	42.86	3	3	TCATTCTTACACCCAGGATTC	176	839	839	5	1	TGC	3	TGCTGCTGCTGCTGC	15
42	Pta#S25806063	1	SSR	REVERSE	740	21	57.29	47.62	2	1	AAAGATGAAGGAGGACTGGAC									
43	Pta#S16890444	1	SSR	FORWARD	8	21	56.84	42.86	3	0	ACATTGCTCTTGATGGTTCTC	177	902	902	4	0	GTG	3	GTGGTGGTGGTG	12
44	Pta#S16890444	1	SSR	REVERSE	184	21	56.76	42.86	5	0	CTGCTTTATGCCATTCTTCTC									
45	Pta#S26629269	1	SSR	FORWARD	693	20	57.04	45	6	2	CTATGATATGCGCAAACAGC	168	1009	1009	3	1	CAT	3	CATCATCATCATCATCATCAT	21
46	Pta#S26629269	1	SSR	REVERSE	860	21	57.07	42.86	4	1	ACAGCTTCACTTCCAATTCAG									
47	Pta#S24913343	1	SSR	FORWARD	456	21	56.77	38.1	4	2	TAACTTTGGGAACAGGAATTG	180	880	880	5	3	CTT	3	CTTCTTCTTCTT	12
48	Pta#S24913343	1	SSR	REVERSE	635	21	57.51	42.86	4	2	AGGGTCCTAAATCAAAAGCTG									
49	Pta#S25553613	1	SSR	FORWARD	78	21	57.88	42.86	4	1	TTCTTCAATCATGGCTCTGTC	183	957	957	4	0	GCA	3	GCAGCAGCAGCAGCA	15
50	Pta#S25553613	1	SSR	REVERSE	260	20	57.29	50	2	0	GTTGTCTTCTGCTCCCATTC									
51	Pta#S15732605	1	SSR	FORWARD	120	21	57.22	57.14	3	0	GACTCCTCCTCTCTCTCAAGG	190	658	658	4	1	CCT	3	CCTCCTCCTCCTCCTCCT	18
52	Pta#S15732605	1	SSR	REVERSE	309	21	57.17	47.62	3	0	CAACATACAGCAGCAACAGAG									
53	Pta#S26636711	1	SSR	FORWARD	403	21	56.53	42.86	3	3	GCCATTTCCACTGTTTCTAAG	174	760	760	4	1	TCA	3	TCATCATCATCA	12
54	Pta#S26636711	1	SSR	REVERSE	576	21	56.68	42.86	5	0	CTCTGCAAGTTGATTTTCTCC									
55	Pta#S26641246	1	SSR	FORWARD	308	21	56.68	47.62	3	0	TGAAGAGACTGGTATGGGTTC	174	868	868	4	3	TGG	3	TGGTGGTGGTGG	12
56	Pta#S26641246	1	SSR	REVERSE	481	21	56.83	42.86	3	1	AACGGATGAACGACTATCAAG									
57	Pta#S20498382	1	SSR	FORWARD	393	21	56.9	47.62	2	0	CCCTTCCTTTACTCCTTCATC	180	940	940	5	1	ATT	3	ATTATTATTATT	12
58	Pta#S20498382	1	SSR	REVERSE	572	21	56.8	38.1	6	2	ACAGTTTAAATCATGGGCTTG									
59	Pta#S24904012	1	SSR	FORWARD	388	21	57.31	42.86	3	2	ATACTGGGGAAAAATCAGAGC	168	783	783	4	0	GCT	3	GCTGCTGCTGCT	12
60	Pta#S24904012	1	SSR	REVERSE	555	22	56.75	31.82	5	3	TTTCGACAAAATCAATGGTAAC									
61	Pta#S25635487	1	SSR	FORWARD	725	21	56.69	33.33	5	2	ATTTTGCCATAACGTCAATTC	192	1017	1017	3	2	TCA	3	TCATCATCATCA	12
62	Pta#S25635487	1	SSR	REVERSE	916	21	57.44	47.62	4	2	CTCATAGCCAGTTCCATGAAG									
63	Pta#S25671905	1	SSR	FORWARD	277	21	57.19	42.86	3	1	TGCCTTGTTTGAGTTTCTCTC	195	861	861	4	3	CTT	3	CTTCTTCTTCTT	12
64	Pta#S25671905	1	SSR	REVERSE	471	21	57.13	42.86	3	1	AAAGGTTGCTGACAAAGACTG									
65	Pta#S20493718	1	SSR	FORWARD	348	21	56.84	42.86	4	2	AGGGTTTTAGCCAGAGAAAAG	194	986	986	3	0	AGC	3	AGCAGCAGCAGC	12
66	Pta#S20493718	1	SSR	REVERSE	541	21	56.28	42.86	3	1	TGGACTTGTGAAATACGACAG									
67	Pta#S21728471	1	SSR	FORWARD	46	21	58.04	47.62	4	1	AACCCTAATCAGAACCACCAG	183	983	983	5	3	GCA	3	GCAGCAGCAGCAGCA	15
68	Pta#S21728471	1	SSR	REVERSE	228	20	57.02	50	4	0	CTGATATTGAGGCTGCTGTG									
69	Pta#S21728471	1	SSR	FORWARD	46	21	58.04	47.62	4	1	AACCCTAATCAGAACCACCAG	211	983	983	4	1	CAG	3	CAGCAGCAGCAG	12
70	Pta#S21728471	1	SSR	REVERSE	256	19	57.29	52.63	6	2	GTTGCATCACCATGGGTAG									
71	Pta#S20134184	1	SSR	FORWARD	361	21	58.32	42.86	3	3	ATTTCTACCCAAAGGGGAATC	191	1229	1229	4	2	TTC	3	TTCTTCTTCTTCTTC	15
72	Pta#S20134184	1	SSR	REVERSE	551	21	56.95	47.62	6	3	AACCAGATCTCGACTTCACTG									
73	Pta#S25088369	1	SSR	FORWARD	56	21	56.85	38.1	4	3	TTGTTTCAGGGCGATATTAAC	195	669	669	5	3	TGTC	4	TGTCTGTCTGTCTGTC	16
74	Pta#S25088369	1	SSR	REVERSE	250	21	57.19	47.62	4	3	GGTTTAATGGACTGACACTGC									
75	Pta#S23016244	1	SSR	FORWARD	515	21	56.97	42.86	2	0	TGAAGAAGAGGATGAAAGTGG	197	878	878	3	1	GAT	3	GATGATGATGAT	12
76	Pta#S23016244	1	SSR	REVERSE	711	21	57.34	47.62	5	3	CAGACTACTCCCAAATTGTGC									
77	Pta#S21719749	1	SSR	FORWARD	527	21	57.2	38.1	3	0	TTGATGCTGATGATTCTGATG	170	946	946	4	0	TGA	3	TGATGATGATGATGATGA	18
78	Pta#S21719749	1	SSR	REVERSE	696	21	56.1	38.1	2	2	ATCCTCTTCTTGTTTTTGACG									
79	Pta#S26635620	1	SSR	FORWARD	165	21	56.34	42.86	6	3	CACCATCCATGATTGTTACTG	173	1045	1045	3	1	ATC	3	ATCATCATCATC	12
80	Pta#S26635620	1	SSR	REVERSE	337	22	56.93	36.36	4	0	TGCTTTTCTAGGGTTTCTTTTC									
81	Pta#S20929593	1	SSR	FORWARD	758	21	56.73	38.1	5	2	ATTCATTTGGAGTGAAGATGC	221	1009	1009	4	1	GCT	3	GCTGCTGCTGCT	12
82	Pta#S20929593	1	SSR	REVERSE	978	21	57.14	47.62	4	0	GAATTGATGACAGGACAGGAG									
83	Pta#S25642939	1	SSR	FORWARD	280	21	57.62	38.1	5	1	AGAAATCAATGCCATCATCAG	176	834	834	4	1	TGT	3	TGTTGTTGTTGT	12
84	Pta#S25642939	1	SSR	REVERSE	455	20	57.15	50	5	1	TGCAGCATACACCATCCTAC									
85	Pta#S25556317	1	SSR	FORWARD	56	19	57.47	47.37	4	0	GGCCATGCTTTTCTTCTTC	178	928	928	6	2	TCT	3	TCTTCTTCTTCT	12
86	Pta#S25556317	1	SSR	REVERSE	233	21	57.48	38.1	5	1	AGAAAATTGCCTGGAAAAGTC									
87	Pta#S25091691	1	SSR	FORWARD	909	21	57.21	38.1	3	3	TTTGTTTTCTATTCGCCTCAG	161	1070	1070	4	2	TTC	3	TTCTTCTTCTTCTTC	15
88	Pta#S25091691	1	SSR	REVERSE	1069	19	57.09	57.89	6	0	GAGATTCGACTCCCTGACC									
89	Pta#S26638079	1	SSR	FORWARD	65	21	56.64	38.1	2	0	TGTTTTCTTTGCGTTGTGTAG	175	1029	1029	3	1	AGG	3	AGGAGGAGGAGG	12
90	Pta#S26638079	1	SSR	REVERSE	239	21	57.71	47.62	4	0	AGTCCTCTTAGCCTTTGCATC									
91	Pta#S26629892	1	SSR	FORWARD	152	19	57.63	52.63	4	0	ACTCGATCCTGTTCCCTTG	193	982	982	3	1	GAA	3	GAAGAAGAAGAAGAAGAA	18
92	Pta#S26629892	1	SSR	REVERSE	344	21	56.93	42.86	6	2	CCCCACAAATACTTTGATGTC									
93	Pta#S25559998	1	SSR	FORWARD	872	22	56.16	45.45	4	0	GGATAACCACACTTGTCACTTC	170	1041	1041	4	0	CTG	3	CTGCTGCTGCTGCTG	15
94	Pta#S25559998	1	SSR	REVERSE	1041	19	56.86	47.37	4	2	TGCAGTACCATCCCAATTC									
95	Pta#S25672469	1	SSR	FORWARD	82	21	56.34	47.62	4	2	GACCCCACATAGCTTATTCTG	179	850	850	4	2	CAG	3	CAGCAGCAGCAGCAGCAG	18
96	Pta#S25672469	1	SSR	REVERSE	260	21	57.26	42.86	6	1	CCATGGAATTCTCTGTTTGAG									
97	Pta#S25672469	1	SSR	FORWARD	120	21	57.09	38.1	4	3	AACCAAAATTATCAGCAGCAG	177	850	850	3	1	AGA	3	AGAAGAAGAAGA	12
98	Pta#S25672469	1	SSR	REVERSE	296	21	57.62	52.38	2	2	GAAGGAGAGCAGAAAGAGAGC									
99	Pta#S25806057	1	SSR	FORWARD	407	21	57.15	52.38	3	1	GAGTCTGGGGTTGTTACTGTG	178	890	890	4	0	GCT	3	GCTGCTGCTGCT	12
100	Pta#S25806057	1	SSR	REVERSE	584	21	56.93	47.62	4	0	TCCTGCTGGGAATAGTAGATG									
101	Pta#S25800049	1	SSR	FORWARD	34	21	56.07	38.1	6	2	GCATTTGCAAGTATCTGTTTG	183	744	744	4	3	ATG	3	ATGATGATGATG	12
102	Pta#S25800049	1	SSR	REVERSE	216	21	56.93	38.1	5	1	TGTCATCATTGTTGGAATCAG									
103	Pta#S20932093	1	SSR	FORWARD	1	23	54.58	30.43	6	0	AGATAACTTTTTCTTGTTTGGTG	169	874	874	4	0	GA	2	GAGAGAGAGAGA	12
104	Pta#S20932093	1	SSR	REVERSE	169	21	56.91	47.62	3	2	TTCAAGGGAGTCAAGTAGTGG									
105	Pta#S20499538	1	SSR	FORWARD	165	21	57.38	42.86	4	2	GTCTGCCAACAATCTAAATGC	176	1124	1124	6	2	ATA	3	ATAATAATAATA	12
106	Pta#S20499538	1	SSR	REVERSE	340	21	57.62	38.1	6	2	TTTGTTGTAGGGAATTCATGC									
107	Pta#S20499538	1	SSR	FORWARD	387	21	58.04	38.1	4	0	AAGAAATGATGCAAGCACAAG	177	1124	1124	4	1	CAG	3	CAGCAGCAGCAGCAG	15
108	Pta#S20499538	1	SSR	REVERSE	563	20	56.69	45	6	2	AACTGCTGTTGTTGAAGCTG									
109	Pta#S20499538	1	SSR	FORWARD	387	21	58.04	38.1	4	0	AAGAAATGATGCAAGCACAAG	177	1124	1124	4	1	AGC	3	AGCAGCAGCAGCAGCAGCAGC	21
110	Pta#S20499538	1	SSR	REVERSE	563	20	56.69	45	6	2	AACTGCTGTTGTTGAAGCTG									
111	Pta#S20499538	1	SSR	FORWARD	387	21	58.04	38.1	4	0	AAGAAATGATGCAAGCACAAG	180	1124	1124	4	2	CAG	3	CAGCAGCAGCAG	12
112	Pta#S20499538	1	SSR	REVERSE	566	20	57.44	45	6	1	TGGAACTGCTGTTGTTGAAG									
113	Pta#S20499538	1	SSR	FORWARD	708	21	56.83	42.86	4	1	AGCAACATCATCCGTTAAGTC	146	1124	1124	5	1	CAG	3	CAGCAGCAGCAGCAGCAG	18
114	Pta#S20499538	1	SSR	REVERSE	853	21	57.93	47.62	3	0	ATCTATCTGTGGGGAGGATTG									
115	Pta#S25644762	1	SSR	FORWARD	584	20	56.84	40	6	0	TAGAAAATCCGGACGAAAAC	193	870	870	5	3	AT	2	ATATATATATATATAT	16
116	Pta#S25644762	1	SSR	REVERSE	776	21	57.71	52.38	4	2	CTAGTGTCATCTGGCTTCTGC									
117	Pta#S25642787	1	SSR	FORWARD	2	25	56.01	32	4	2	TGACGTTTATTCTACAAGGTTTTAC	162	931	931	5	2	AT	2	ATATATATATATATAT	16
118	Pta#S25642787	1	SSR	REVERSE	163	21	56.65	38.1	4	3	CTGCAAAGAAAGGAAACATTC									
119	Pta#S25657184	1	SSR	FORWARD	664	21	56.4	38.1	4	2	AACTCTGCTCTGCAATTTTTC	177	867	867	3	0	GA	2	GAGAGAGAGAGA	12
120	Pta#S25657184	1	SSR	REVERSE	840	21	55.87	38.1	4	1	TCACGAATCCAACATATCATC									
121	Pta#S25563075	1	SSR	FORWARD	469	21	56.99	38.1	6	2	CCAACTTTTCATTCATGATCC	199	977	977	5	0	TGC	3	TGCTGCTGCTGC	12
122	Pta#S25563075	1	SSR	REVERSE	667	21	56.1	38.1	6	2	ATTCAGAAAGTCCTTTTGTGC									
123	Pta#S25654357	1	SSR	FORWARD	5	20	55.06	30	6	3	ATTTTTGCATGGAATGAATC	190	778	778	4	1	CCA	3	CCACCACCACCA	12
124	Pta#S25654357	1	SSR	REVERSE	194	22	56.54	40.91	4	2	CATGTGACCTTCTTCTTATTGC									
125	Pta#S21051919	1	SSR	FORWARD	18	19	58.06	52.63	3	2	GGTAACGGGCTTTGTGAAC	170	1058	1058	6	1	GAG	3	GAGGAGGAGGAG	12
126	Pta#S21051919	1	SSR	REVERSE	187	21	58.61	52.38	3	2	GTGCTCATTCACACTCTCTGC									
127	Pta#S24112451	1	SSR	FORWARD	35	20	57.61	35	4	2	AAAATTGGGTGCAGAAAATG	171	907	907	3	1	AAC	3	AACAACAACAAC	12
128	Pta#S24112451	1	SSR	REVERSE	205	20	56.93	50	3	1	AGGCGTTGGCTATGTCTATC									
129	Pta#S24111479	1	SSR	FORWARD	268	21	56.01	33.33	5	3	ATGTTGTGTTTGCATTGAATC	187	1271	1271	3	0	CAG	3	CAGCAGCAGCAGCAG	15
130	Pta#S24111479	1	SSR	REVERSE	454	22	56.05	36.36	4	3	TGAAGAATTAGGGTTATTGTGC									
131	Pta#S26629778	1	SSR	FORWARD	268	21	56.01	33.33	5	3	ATGTTGTGTTTGCATTGAATC	187	854	854	3	0	CAG	3	CAGCAGCAGCAGCAG	15
132	Pta#S26629778	1	SSR	REVERSE	454	22	56.05	36.36	4	3	TGAAGAATTAGGGTTATTGTGC									
133	Pta#S24912755	1	SSR	FORWARD	75	21	57.1	42.86	6	3	CATGGAAGATGCCATAGATTC	180	1042	1042	5	1	GTG	3	GTGGTGGTGGTG	12
134	Pta#S24912755	1	SSR	REVERSE	254	22	56.8	36.36	6	3	CATTTAAAGCACTCTGAATTGC									
135	Pta#S24912755	1	SSR	FORWARD	324	21	56.92	42.86	4	2	ATATGGAAGCAGAAGTGATCG	158	1042	1042	5	1	TGG	3	TGGTGGTGGTGGTGG	15
136	Pta#S24912755	1	SSR	REVERSE	481	20	56.76	50	4	2	CAGAACGGTCACGATTGTAG									
137	Pta#S25582654	1	SSR	FORWARD	30	21	56.96	42.86	4	2	TGAGCCTTGTTCTATCAAACC	166	1098	1098	4	2	AG	2	AGAGAGAGAGAG	12
138	Pta#S25582654	1	SSR	REVERSE	195	21	56.61	42.86	4	1	ATTCACCATGATCTTCTCTGG									
139	Pta#S25092605	1	SSR	FORWARD	378	21	56.96	42.86	3	0	TGCTTAGGGAGAAACAATCAC	169	883	883	4	2	GCA	3	GCAGCAGCAGCA	12
140	Pta#S25092605	1	SSR	REVERSE	546	21	56.83	42.86	4	0	AGCTGGTGAATTTGATACTGG									
141	Pta#S25092605	1	SSR	FORWARD	702	21	56.8	38.1	2	0	AACCAAATCCAATACAGCAAG	164	883	883	4	3	GCA	3	GCAGCAGCAGCAGCA	15
142	Pta#S25092605	1	SSR	REVERSE	865	21	57.56	42.86	4	3	TCCAGTTTGACCTGATGATTC									
143	Pta#S26643002	1	SSR	FORWARD	206	21	56.65	38.1	4	0	AATTGAGGTGATTTTGACTGG	175	922	922	5	0	CAG	3	CAGCAGCAGCAGCAGCAG	18
144	Pta#S26643002	1	SSR	REVERSE	380	21	56.94	47.62	2	2	TCCTCATCTCCACTATCTTCG									
145	Pta#S25641066	1	SSR	FORWARD	104	21	57.72	52.38	4	0	GGGTATCCCACTGAAGAGAAG	150	612	612	3	0	GAA	3	GAAGAAGAAGAA	12
146	Pta#S25641066	1	SSR	REVERSE	253	21	56.9	42.86	6	0	CATCATGAAGCAACAACAGAG									
147	Pta#S20132574	1	SSR	FORWARD	1	20	56.74	45	4	2	AGAAAAACCAGAGGGTTGTG	176	1154	1154	4	2	GCT	3	GCTGCTGCTGCT	12
148	Pta#S20132574	1	SSR	REVERSE	176	21	57.07	47.62	6	2	TATCATAGTCGCCTCGAGAAC									
149	Pta#S20132574	1	SSR	FORWARD	720	21	57.42	47.62	2	0	ATTTACAGGAGACGGAGAAGG	163	1154	1154	3	1	GCA	3	GCAGCAGCAGCA	12
150	Pta#S20132574	1	SSR	REVERSE	882	21	56.34	42.86	6	2	TTCCATAGAAACTCGAAGAGC									
151	Pta#S20132574	1	SSR	FORWARD	720	21	57.42	47.62	2	0	ATTTACAGGAGACGGAGAAGG	163	1154	1154	3	1	GCC	3	GCCGCCGCCGCC	12
152	Pta#S20132574	1	SSR	REVERSE	882	21	56.34	42.86	6	2	TTCCATAGAAACTCGAAGAGC									
153	Pta#S26635823	1	SSR	FORWARD	758	21	57.53	47.62	6	3	CGAGTTTCATGAGTTCGAGTC	181	982	982	3	1	GAA	3	GAAGAAGAAGAA	12
154	Pta#S26635823	1	SSR	REVERSE	938	21	56.38	42.86	4	3	CTTCCTACCACCAATTTTGAG									
155	Pta#S25642180	1	SSR	FORWARD	359	21	56.41	47.62	6	2	CCAAGGTACCAGTAATTGAGC	180	1004	1004	4	0	GA	2	GAGAGAGAGAGA	12
156	Pta#S25642180	1	SSR	REVERSE	538	20	57.22	50	5	3	GTCCCTGCAATCTGATCTTC									
157	Pta#S25656984	1	SSR	FORWARD	46	19	57.2	63.16	2	0	GGTCGTGGAGGAGGTAGAG	160	735	735	4	1	GGT	3	GGTGGTGGTGGTGGTGGTGGT	21
158	Pta#S25656984	1	SSR	REVERSE	205	21	57.62	52.38	5	3	CAGACTCTCCGCACTTGTAAC									
159	Pta#S25656984	1	SSR	FORWARD	46	19	57.2	63.16	2	0	GGTCGTGGAGGAGGTAGAG	160	735	735	4	1	GGC	3	GGCGGCGGCGGCGGC	15
160	Pta#S25656984	1	SSR	REVERSE	205	21	57.62	52.38	5	3	CAGACTCTCCGCACTTGTAAC									
161	Pta#S25656984	1	SSR	FORWARD	185	21	57.62	52.38	5	3	GTTACAAGTGCGGAGAGTCTG	187	735	735	3	0	TGG	3	TGGTGGTGGTGG	12
162	Pta#S25656984	1	SSR	REVERSE	371	21	57.21	47.62	4	0	GAAATCGAGAAGAGAGGAAGG									
163	Pta#S25656984	1	SSR	FORWARD	185	21	57.62	52.38	5	3	GTTACAAGTGCGGAGAGTCTG	187	735	735	3	0	GGC	3	GGCGGCGGCGGCGGCGGC	18
164	Pta#S25656984	1	SSR	REVERSE	371	21	57.21	47.62	4	0	GAAATCGAGAAGAGAGGAAGG									
165	Pta#S20494226	1	SSR	FORWARD	247	21	57.04	47.62	2	0	GGCTTTTCTATCTCCTCCAAC	173	880	880	3	1	ATC	3	ATCATCATCATC	12
166	Pta#S20494226	1	SSR	REVERSE	419	21	57	47.62	4	3	GCAGTTACATCTTGTGCAGTG									
167	Pta#S15741964	1	SSR	FORWARD	319	21	57.9	47.62	4	2	GTACTCGGCCCTCTTTAATTG	185	591	591	3	0	TA	2	TATATATATATA	12
168	Pta#S15741964	1	SSR	REVERSE	503	21	57.49	42.86	4	2	AGCACTATTTTCTGCAAGCTG									
169	Pta#S20933364	1	SSR	FORWARD	428	21	57.19	47.62	3	0	GTCAACAAGGACAACGGATAG	171	1131	1131	4	2	CAG	3	CAGCAGCAGCAGCAG	15
170	Pta#S20933364	1	SSR	REVERSE	598	21	57.77	47.62	4	1	TTGTACCCATTAGAGCCTGTG									
171	Pta#S26630357	1	SSR	FORWARD	153	20	56.9	55	5	1	ACTGTAGCCGATCAGTCCTC	180	1218	1218	3	1	GAG	3	GAGGAGGAGGAG	12
172	Pta#S26630357	1	SSR	REVERSE	332	21	57.4	47.62	4	2	TGGAGTTGAGAGCTTCTTCTG									
173	Pta#S26630357	1	SSR	FORWARD	153	20	56.9	55	5	1	ACTGTAGCCGATCAGTCCTC	180	1218	1218	3	1	AGC	3	AGCAGCAGCAGC	12
174	Pta#S26630357	1	SSR	REVERSE	332	21	57.4	47.62	4	2	TGGAGTTGAGAGCTTCTTCTG									
175	Pta#S26630416	1	SSR	FORWARD	152	21	57.03	47.62	4	0	AGAGCGTCAAGATATGGAGTG	182	1244	1244	4	1	ACA	3	ACAACAACAACA	12
176	Pta#S26630416	1	SSR	REVERSE	333	20	58.83	55	6	1	CGACTCGAGCGTAGAAACAG									
177	Pta#S23012800	1	SSR	FORWARD	106	21	57.1	33.33	3	1	CCATTCATTTCCATTTTCAAG	180	1067	1067	3	1	CAA	3	CAACAACAACAA	12
178	Pta#S23012800	1	SSR	REVERSE	285	21	56.96	52.38	2	0	CTACTGGCGTTCTCTGCTTAC									
179	Pta#S25589152	1	SSR	FORWARD	278	21	58.39	47.62	4	2	ACAGAATGGCTTGAGAACTCC	183	767	767	3	0	CAG	3	CAGCAGCAGCAG	12
180	Pta#S25589152	1	SSR	REVERSE	460	21	56.96	42.86	4	0	TCCAGAGAGCAAAATTACACC									
181	Pta#S26631022	1	SSR	FORWARD	955	21	57.03	47.62	4	1	ATACCTCATCAGCAGCAGTTC	174	1185	1185	3	1	CCA	3	CCACCACCACCA	12
182	Pta#S26631022	1	SSR	REVERSE	1128	19	58.14	57.89	4	0	GTGGCCTTACACCTCCTTG									
183	Pta#S26631022	1	SSR	FORWARD	955	21	57.03	47.62	4	1	ATACCTCATCAGCAGCAGTTC	174	1185	1185	3	1	CCA	3	CCACCACCACCA	12
184	Pta#S26631022	1	SSR	REVERSE	1128	19	58.14	57.89	4	0	GTGGCCTTACACCTCCTTG									
185	Pta#S26631022	1	SSR	FORWARD	955	21	57.03	47.62	4	1	ATACCTCATCAGCAGCAGTTC	211	1185	1185	5	1	CCA	3	CCACCACCACCACCA	15
186	Pta#S26631022	1	SSR	REVERSE	1165	21	59.21	47.62	4	1	ATACCTTGAGGCTGCATTGAC									
187	Pta#S20692633	1	SSR	FORWARD	100	21	57.82	42.86	6	2	TGTTGACATATGACGATGGTG	166	1095	1095	5	0	TGC	3	TGCTGCTGCTGC	12
188	Pta#S20692633	1	SSR	REVERSE	265	21	57.56	52.38	4	0	GTCTAGCTCGTCTGGAATGTG									
189	Pta#S20495376	1	SSR	FORWARD	13	23	56.54	34.78	5	2	AGATGATGATGATGAAGATGATG	168	856	856	4	2	GAT	3	GATGATGATGAT	12
190	Pta#S20495376	1	SSR	REVERSE	180	21	57.3	52.38	5	3	GTTACACCAGTGACAGGCTTC									
191	Pta#S24124980	1	SSR	FORWARD	469	21	54.63	42.86	3	0	CCACCAACAGTAACAATAACC	180	936	936	5	0	CAG	3	CAGCAGCAGCAGCAG	15
192	Pta#S24124980	1	SSR	REVERSE	648	21	57.27	42.86	5	3	ATTCTTGTCCATGATGACCAC									
193	Pta#S26636682	1	SSR	FORWARD	434	21	56.44	33.33	2	2	GGGAAAAGAAAAAGAAAAAGC	177	861	861	4	0	AGA	3	AGAAGAAGAAGA	12
194	Pta#S26636682	1	SSR	REVERSE	610	21	56.67	42.86	5	2	ACCATGCACTAAATTCTGGTC									
195	Pta#S24906995	1	SSR	FORWARD	1	19	54.13	42.11	4	0	AATTAGGTGGAGGTTTTGG	179	934	934	6	2	AG	2	AGAGAGAGAGAG	12
196	Pta#S24906995	1	SSR	REVERSE	179	21	57.38	52.38	5	3	ACCTCTACGTCCTCAAAGGTC									
197	Pta#S20495111	1	SSR	FORWARD	1	19	55.53	57.89	4	2	GAGGTTCACAGGACTGAGG	216	1132	1132	4	0	AGA	3	AGAAGAAGAAGA	12
198	Pta#S20495111	1	SSR	REVERSE	216	20	56.87	40	4	2	AAGCATGAAATAAGGGAACG									
199	Pta#S21719732	1	SSR	FORWARD	544	21	57.65	38.1	6	2	ATTGCAAGAACATGATTACCG	193	1002	1002	5	0	CGT	3	CGTCGTCGTCGT	12
200	Pta#S21719732	1	SSR	REVERSE	736	21	57.56	42.86	4	0	AAAACTTACAAGCCCCAGAAG									
201	Pta#S25796550	1	SSR	FORWARD	786	21	56.89	42.86	5	3	TGAAAGGTCCTGCTATGATTC	178	1058	1058	4	1	GCT	3	GCTGCTGCTGCT	12
202	Pta#S25796550	1	SSR	REVERSE	963	21	58.33	47.62	6	1	ACTTGATCACTAAGCCCCAAG									
203	Pta#S24121365	1	SSR	FORWARD	770	21	56.64	47.62	6	2	GAGCTCATTCCTGATTACTGC	194	963	963	6	0	TTA	3	TTATTATTATTA	12
204	Pta#S24121365	1	SSR	REVERSE	963	22	55.92	36.36	6	0	GATCATGAACCATAACAAATCC									
205	Pta#S20930910	1	SSR	FORWARD	400	21	57.11	47.62	3	0	GTAATGTTGTGGGCATAGAGG	187	975	975	3	0	TAC	3	TACTACTACTAC	12
206	Pta#S20930910	1	SSR	REVERSE	586	21	56.68	42.86	3	0	ATGACGGAATACTGAAAGTGG									
207	Pta#S25801320	1	SSR	FORWARD	301	21	58.28	47.62	2	0	GAAGAGAGAAAATGGCGAGAG	168	880	880	5	3	GCA	3	GCAGCAGCAGCA	12
208	Pta#S25801320	1	SSR	REVERSE	468	21	55.75	42.86	4	2	TACCTTTGGGGACATTAACTC									
209	Pta#S25554708	1	SSR	FORWARD	742	22	56.08	45.45	5	3	TCGGGTTCTATCAGAGATACTG	169	948	948	5	2	ACT	3	ACTACTACTACT	12
210	Pta#S25554708	1	SSR	REVERSE	910	21	57.52	57.14	5	1	GACGGTAGACTCTGTGCTGAC									
211	Pta#S26637007	1	SSR	FORWARD	153	21	57.38	38.1	6	3	ATTGTCCACATTGGAAGAATG	176	911	911	6	3	GAG	3	GAGGAGGAGGAG	12
212	Pta#S26637007	1	SSR	REVERSE	328	21	56.74	42.86	5	3	TCTCACCCAATGGATTCTTAG									
213	Pta#S21596076	1	SSR	FORWARD	29	19	57.24	57.89	4	0	GATGGCAGGGAACTAGAGG	181	967	967	4	1	TTG	3	TTGTTGTTGTTG	12
214	Pta#S21596076	1	SSR	REVERSE	209	21	56.85	38.1	3	3	TATCTTCATTGGGAAAGTTGC									
215	Pta#S20927904	1	SSR	FORWARD	373	21	56.53	52.38	3	0	CTGCTCACAGATAGGGATAGG	173	972	972	3	0	TTA	3	TTATTATTATTATTA	15
216	Pta#S20927904	1	SSR	REVERSE	545	21	57.8	38.1	3	0	AAGTGCCAGTCAACAAAAATG									
217	Pta#S25633923	1	SSR	FORWARD	125	21	56.42	52.38	2	0	GGTCTCTCCTACAAGCACATC	160	1174	1174	3	1	TCC	3	TCCTCCTCCTCC	12
218	Pta#S25633923	1	SSR	REVERSE	284	21	56.58	47.62	6	3	CGTCGGCTCTATATAATCTGG									
219	Pta#S25672260	1	SSR	FORWARD	183	21	56.74	38.1	4	0	AAGACGATGATGAATTTGAGG	174	691	691	6	0	GAT	3	GATGATGATGAT	12
220	Pta#S25672260	1	SSR	REVERSE	356	21	56.57	38.1	4	1	TTGAGCATCAGTTGTTTTCTG									
221	Pta#S21717669	1	SSR	FORWARD	11	20	61.8	55	6	3	CTATTCGCATGCCCCCTAAG	178	621	621	4	1	TCC	3	TCCTCCTCCTCC	12
222	Pta#S21717669	1	SSR	REVERSE	188	21	57.67	38.1	4	3	TCCATGTATTTAGCCATTTGC									
223	Pta#S24904423	1	SSR	FORWARD	625	21	57.08	42.86	6	2	CAATGAATTGTACCGGAAGTC	178	1055	1055	4	1	GAA	3	GAAGAAGAAGAAGAA	15
224	Pta#S24904423	1	SSR	REVERSE	802	21	57.94	47.62	4	1	CACGATCCAACCAAGTATGTC									
225	Pta#S21715479	1	SSR	FORWARD	291	21	57.59	42.86	3	3	TCAGCAATACATACCCGAATC	174	983	983	3	0	GCA	3	GCAGCAGCAGCAGCA	15
226	Pta#S21715479	1	SSR	REVERSE	464	21	57.03	33.33	4	2	TTCTCTGCAATTTTTCCAAAC									
227	Pta#S23014002	1	SSR	FORWARD	476	21	55.99	47.62	4	2	AGTGTCTTCGACCTCCTTATG	172	1111	1111	3	0	GGA	3	GGAGGAGGAGGAGGA	15
228	Pta#S23014002	1	SSR	REVERSE	647	22	56.99	40.91	6	1	TTCCAGATCTCTCTGATGTTTG									
229	Pta#S20927372	1	SSR	FORWARD	360	21	57.26	42.86	5	1	TTAGCTGCTTCCTCAAATGTC	166	944	944	3	0	TCA	3	TCATCATCATCA	12
230	Pta#S20927372	1	SSR	REVERSE	525	21	56.48	38.1	4	0	TTTTCCCTGGTATCATCAATC									
231	Pta#S15767430	1	SSR	FORWARD	160	21	57.28	38.1	5	0	AATGATTCCAACAAACACCAC	168	555	555	5	3	CAT	3	CATCATCATCATCAT	15
232	Pta#S15767430	1	SSR	REVERSE	327	21	56.68	42.86	5	1	TTCAAGTTGTCTGAGCTGTTG									
233	Pta#S26642961	1	SSR	FORWARD	710	21	55.93	42.86	4	2	CTTCAGTTATGCAAGTGATGG	174	883	883	5	0	AGA	3	AGAAGAAGAAGA	12
234	Pta#S26642961	1	SSR	REVERSE	883	21	57.82	38.1	4	2	TGGGTCAAAAATAAGTGCTTG									
235	Pta#S21715746	1	SSR	FORWARD	393	21	57.25	47.62	6	2	TCTGATGGCAGCTAGATCTTC	175	1222	1222	4	0	CAG	3	CAGCAGCAGCAG	12
236	Pta#S21715746	1	SSR	REVERSE	567	21	57.34	42.86	4	1	ACATCCCATTGTTTGTCTCAC									
237	Pta#S24908812	1	SSR	FORWARD	190	21	56.96	42.86	6	0	TTCTGCCCATCTAGAAAACAC	171	1203	1203	4	1	TAA	3	TAATAATAATAA	12
238	Pta#S24908812	1	SSR	REVERSE	360	21	57.74	38.1	4	0	AATGCTTTGGACAAGTGAATG									
239	Pta#S24903412	1	SSR	FORWARD	112	22	56.93	36.36	6	3	TCCGATTTATATGTCGCATAAG	172	838	838	3	1	TGA	3	TGATGATGATGA	12
240	Pta#S24903412	1	SSR	REVERSE	283	21	57.02	47.62	3	1	ACAACGAGGTGAAACTGAGAG									
241	Pta#S25641080	1	SSR	FORWARD	458	21	56.8	38.1	2	1	AGAGACAAAATGAACGAATGG	169	1020	1020	4	1	GAA	3	GAAGAAGAAGAAGAA	15
242	Pta#S25641080	1	SSR	REVERSE	626	21	58.08	47.62	4	1	GAAGTTGCTGGAGCCTTTATC									
243	Pta#S24904827	1	SSR	FORWARD	104	21	56.83	42.86	3	1	TGTGCGTTTTTGCTGTAGTAG	155	1069	1069	3	1	AGAT	4	AGATAGATAGATAGAT	16
244	Pta#S24904827	1	SSR	REVERSE	258	20	57.73	40	4	0	AATGATATTTTCCCCCGAAC									
245	Pta#S25799998	1	SSR	FORWARD	292	20	58.48	50	4	2	TGGGGCTATGCTGGTATATG	175	1021	1021	4	2	TAT	3	TATTATTATTAT	12
246	Pta#S25799998	1	SSR	REVERSE	466	21	57	33.33	6	1	AGCAAATTCTTTTGCATCATC									
247	Pta#S26628919	1	SSR	FORWARD	6	21	55.99	47.62	6	0	AGGAATACTTCCGAGTGAGTG	159	1081	1081	4	3	GAG	3	GAGGAGGAGGAG	12
248	Pta#S26628919	1	SSR	REVERSE	164	21	56.33	47.62	3	1	CCGACATCCTTCAATACTCTC									
249	Pta#S21052034	1	SSR	FORWARD	610	21	57.47	42.86	6	2	CATCTTATGATCTGCCGAAAG	150	925	925	5	1	GCA	3	GCAGCAGCAGCA	12
250	Pta#S21052034	1	SSR	REVERSE	759	21	57.11	47.62	4	1	CCATAGATTTACCAGGCACAC									
251	Pta#S25131648	1	SSR	FORWARD	454	21	57.28	47.62	4	2	GCATGTCTGATTTACCTGGAG	200	747	747	3	1	GGT	3	GGTGGTGGTGGT	12
252	Pta#S25131648	1	SSR	REVERSE	653	21	57.02	42.86	3	1	TACTTCAACCAAAAGCCTGTC									
253	Pta#S24114151	1	SSR	FORWARD	122	19	57.16	52.63	3	2	AGAAACGGCTTAGGACAGC	206	1035	1035	4	1	GGA	3	GGAGGAGGAGGA	12
254	Pta#S24114151	1	SSR	REVERSE	327	21	57.92	42.86	3	0	AATGATACTCCCCACCTTTTG									
255	Pta#S15766943	1	SSR	FORWARD	42	21	57.08	38.1	3	0	TCATTCTTTCTTTCCGTTGAG	166	548	548	5	3	GTG	3	GTGGTGGTGGTG	12
256	Pta#S15766943	1	SSR	REVERSE	207	21	56.47	42.86	4	0	TTGATACGCGATACAGAGATG									
257	Pta#S24913966	1	SSR	FORWARD	277	21	56.71	47.62	4	0	CTGTACCTATTCCAAGCGAAG	161	936	936	4	2	AGT	3	AGTAGTAGTAGT	12
258	Pta#S24913966	1	SSR	REVERSE	437	21	55.95	42.86	4	1	TCCCTTACAACCTTTCTTGTC									
259	Pta#S26631494	1	SSR	FORWARD	429	21	57.04	33.33	4	2	TTGAAGAAAACGGAGAAATTG	175	1224	1224	4	2	CCG	3	CCGCCGCCGCCG	12
260	Pta#S26631494	1	SSR	REVERSE	603	18	57.14	50	3	2	AGTGGCGAAAGACAATGG									
261	Pta#S24907168	1	SSR	FORWARD	74	21	56.81	42.86	6	3	GAACAACATTTGCTGTGACTG	173	1140	1140	4	3	CAG	3	CAGCAGCAGCAG	12
262	Pta#S24907168	1	SSR	REVERSE	246	19	56.93	52.63	4	1	AGGGCCATAGAAAGCAGAC									
263	Pta#S26630122	1	SSR	FORWARD	82	20	57.24	45	4	3	GTCTCGATTTATGGCGATTC	174	1073	1073	4	1	GAG	3	GAGGAGGAGGAGGAG	15
264	Pta#S26630122	1	SSR	REVERSE	255	21	56.97	57.14	4	0	GGTATAGGAGAGGACGGAGAG									
265	Pta#S20934658	1	SSR	FORWARD	719	19	57.24	57.89	4	0	GATGGCAGGGAACTAGAGG	181	1069	1069	4	1	TTG	3	TTGTTGTTGTTG	12
266	Pta#S20934658	1	SSR	REVERSE	899	21	56.85	38.1	3	3	TATCTTCATTGGGAAAGTTGC									
267	Pta#S26628785	1	SSR	FORWARD	497	21	57.19	47.62	3	3	CTGGTATTTCAACTCCTGGTG	167	933	933	4	1	CCA	3	CCACCACCACCA	12
268	Pta#S26628785	1	SSR	REVERSE	663	21	57.99	47.62	4	0	ATAGGTCGAGGTTGTCCATTC									
269	Pta#S25590494	1	SSR	FORWARD	16	21	56.94	47.62	6	0	TCGGAGTTCTAGAGATGGATG	171	922	922	2	2	TCT	3	TCTTCTTCTTCTTCT	15
270	Pta#S25590494	1	SSR	REVERSE	186	20	57.11	50	2	0	GTATTGTGGAGGTTGGCTTC									
271	Pta#S21052126	1	SSR	FORWARD	379	19	58.06	52.63	3	0	CCTGGTTTTGGAGATGGAG	177	881	881	6	3	GGC	3	GGCGGCGGCGGC	12
272	Pta#S21052126	1	SSR	REVERSE	555	20	56.24	50	5	2	ATATCCACCAGGTCCGTATC									
273	Pta#S20929980	1	SSR	FORWARD	101	21	56.41	38.1	4	0	ACAGCAGCAATTTTAAGGAAG	176	1058	1058	5	1	AGG	3	AGGAGGAGGAGG	12
274	Pta#S20929980	1	SSR	REVERSE	276	21	57.38	42.86	4	0	CATTTCCTCACGCACTAAATC									
275	Pta#S25091623	1	SSR	FORWARD	230	21	56.84	42.86	5	2	ACTTTCACTGAGGATGAATCG	166	1019	1019	4	1	AAG	3	AAGAAGAAGAAG	12
276	Pta#S25091623	1	SSR	REVERSE	395	21	56.42	38.1	6	2	AATCGATGGTTTTGGTATCAC									
277	Pta#S26628519	1	SSR	FORWARD	2	23	56.15	39.13	3	0	GAGTTACAATCAGTTTTCCTTCC	149	831	831	4	1	CAG	3	CAGCAGCAGCAGCAG	15
278	Pta#S26628519	1	SSR	REVERSE	150	22	56.86	45.45	5	3	CCAGCTTACAACTTTCAGAGTG									
279	Pta#S20347631	1	SSR	FORWARD	857	21	57.32	47.62	3	3	CTGTAAATGCTAACGGGTCAC	163	2443	2443	5	3	CAT	3	CATCATCATCAT	12
280	Pta#S20347631	1	SSR	REVERSE	1019	21	56.67	42.86	4	1	ACAAAAGGCATATCAGGTGTC									
281	Pta#S20132540	1	SSR	FORWARD	671	21	57.13	42.86	6	0	TGCAGAGATTTCTTCCTCAAC	190	1018	1018	6	0	GTG	3	GTGGTGGTGGTG	12
282	Pta#S20132540	1	SSR	REVERSE	860	21	57.45	47.62	2	0	TATCTTCCTCTGCCCCTAAAC									
283	Pta#S25533182	1	SSR	FORWARD	317	21	56.68	42.86	6	0	ATCTTCATGGACGTCTTGTTC	176	898	898	3	0	TGG	3	TGGTGGTGGTGG	12
284	Pta#S25533182	1	SSR	REVERSE	492	21	57.34	57.14	4	0	CTGACTGTAGCCACCACTACC									
285	Pta#S25533182	1	SSR	FORWARD	317	21	56.68	42.86	6	0	ATCTTCATGGACGTCTTGTTC	176	898	898	3	0	TGG	3	TGGTGGTGGTGG	12
286	Pta#S25533182	1	SSR	REVERSE	492	21	57.34	57.14	4	0	CTGACTGTAGCCACCACTACC									
287	Pta#S25533182	1	SSR	FORWARD	317	21	56.68	42.86	6	0	ATCTTCATGGACGTCTTGTTC	176	898	898	3	0	TGG	3	TGGTGGTGGTGG	12
288	Pta#S25533182	1	SSR	REVERSE	492	21	57.34	57.14	4	0	CTGACTGTAGCCACCACTACC									
289	Pta#S20933470	1	SSR	FORWARD	407	21	57.62	52.38	6	0	CTGCCAAGTACTCTTCTGGTG	174	898	898	3	2	CAT	3	CATCATCATCAT	12
290	Pta#S20933470	1	SSR	REVERSE	580	21	57.11	42.86	2	0	TTCCTTCTCGCACTCAAATAC									
291	Pta#S24904766	1	SSR	FORWARD	199	21	56.95	47.62	2	2	GGTTTAGGTTCAGGTTTAGGC	172	831	831	5	1	GGA	3	GGAGGAGGAGGAGGA	15
292	Pta#S24904766	1	SSR	REVERSE	370	21	57.72	52.38	4	2	CTGAAGTGATCTACGCTGGAG									
293	Pta#S26629292	1	SSR	FORWARD	50	21	57.16	47.62	2	2	TCCTTCTCTCTCGTGTATTCG	166	1084	1084	5	1	CTT	3	CTTCTTCTTCTT	12
294	Pta#S26629292	1	SSR	REVERSE	215	21	56.4	47.62	2	0	CTGATACAAACGAACCTCCTC									
295	Pta#S25634329	1	SSR	FORWARD	109	21	56.73	47.62	5	3	TCTGCTGATGATACTGCTGAG	169	909	909	6	3	GAA	3	GAAGAAGAAGAAGAA	15
296	Pta#S25634329	1	SSR	REVERSE	277	21	56.43	38.1	4	3	TAACAAGCATCTGCATCATTC									
297	Pta#S15758091	1	SSR	FORWARD	430	21	57.32	52.38	2	0	GAGGAAGACGAAGAGGAAGAG	183	651	651	5	1	GAG	3	GAGGAGGAGGAGGAG	15
298	Pta#S15758091	1	SSR	REVERSE	612	21	58.2	42.86	3	1	ATCTTCTCCAAATCCAGCATC									
299	Pta#S23081050	1	SSR	FORWARD	424	21	57.75	38.1	3	2	TGAGGATGAAGAAAATGATGC	181	1050	1050	6	3	TGA	3	TGATGATGATGA	12
300	Pta#S23081050	1	SSR	REVERSE	604	21	56.84	47.62	2	0	TTCTTCCACTACCTCGTCATC									
301	Pta#S26638340	1	SSR	FORWARD	87	21	57.32	42.86	3	1	CTTATCATTGGCATCTGAAGG	174	946	946	4	3	GGA	3	GGAGGAGGAGGA	12
302	Pta#S26638340	1	SSR	REVERSE	260	22	57.18	45.45	4	2	GACTTTAGTGTTCTTGGGAAGC									
303	Pta#S21715708	1	SSR	FORWARD	372	21	56.08	42.86	5	3	CTTGTCATTGATCTTCAGCAG	216	951	951	5	1	GGA	3	GGAGGAGGAGGA	12
304	Pta#S21715708	1	SSR	REVERSE	587	21	58.12	42.86	4	2	GCACAAGTCCAACATTTTCAC									
305	Pta#S24913820	1	SSR	FORWARD	357	21	57.47	42.86	4	0	CGAGGATATGAAAGATGCAAG	175	1227	1227	6	3	TGA	3	TGATGATGATGA	12
306	Pta#S24913820	1	SSR	REVERSE	531	21	56.83	42.86	2	2	CTTTGCCTTCTTATCTGTTGC									
307	Pta#S24125087	1	SSR	FORWARD	659	21	56.78	42.86	5	3	AGGGCAAGAAAGAAGAATCTC	186	1077	1077	3	1	GTG	3	GTGGTGGTGGTG	12
308	Pta#S24125087	1	SSR	REVERSE	844	21	57.26	47.62	4	2	GGTCGCATATAGCATGGATAG									
309	Pta#S15731058	1	SSR	FORWARD	41	21	56.62	47.62	4	2	ACAAGACGACATGGGTACTTC	144	746	746	4	3	AGA	3	AGAAGAAGAAGA	12
310	Pta#S15731058	1	SSR	REVERSE	184	20	57.13	50	4	3	GGTGGAAGATGAAGACGTTC									
311	Pta#S16794850	1	SSR	FORWARD	80	19	56.59	52.63	2	1	GGAGGAGATGTTGATGCTG	154	952	952	6	1	GGA	3	GGAGGAGGAGGA	12
312	Pta#S16794850	1	SSR	REVERSE	233	21	55.88	42.86	2	0	TCACCCTCATCTCTAAAAACC									
313	Pta#S25586576	1	SSR	FORWARD	489	21	57.72	52.38	2	0	CCTCCACCCTTCTCTCATTAC	166	877	877	5	1	AGG	3	AGGAGGAGGAGG	12
314	Pta#S25586576	1	SSR	REVERSE	654	21	56.22	42.86	4	0	AGGATATAGGAGGGGATTTTG									
315	Pta#S25586576	1	SSR	FORWARD	632	21	58.79	47.62	4	2	GGCAAAATCCCCTCCTATATC	172	877	877	4	0	TAT	3	TATTATTATTAT	12
316	Pta#S25586576	1	SSR	REVERSE	803	20	56.82	55	2	0	GCCTATCGTTCTGCTCTCTC									
317	Pta#S25131508	1	SSR	FORWARD	581	20	58.6	45	4	0	GCTCGATGCAAAATCAGAAG	169	896	896	5	2	TTC	3	TTCTTCTTCTTC	12
318	Pta#S25131508	1	SSR	REVERSE	749	21	56.96	38.1	3	1	GTTTTGTTGTTGGGAATGAAC									
319	Pta#S25131508	1	SSR	FORWARD	581	20	58.6	45	4	0	GCTCGATGCAAAATCAGAAG	169	896	896	5	2	AGTC	4	AGTCAGTCAGTCAGTC	16
320	Pta#S25131508	1	SSR	REVERSE	749	21	56.96	38.1	3	1	GTTTTGTTGTTGGGAATGAAC									
321	Pta#S23011829	1	SSR	FORWARD	223	21	57.33	47.62	4	0	AGGCTCCGATGGATAAACTAC	202	1143	1143	6	3	AGA	3	AGAAGAAGAAGA	12
322	Pta#S23011829	1	SSR	REVERSE	424	21	57.73	42.86	4	3	GTCCCCTGTTTAGCAATTTTC									
323	Pta#S20928682	1	SSR	FORWARD	567	21	58.21	42.86	3	0	GAAATGATGACTGGCTTGTTG	178	899	899	4	2	TTC	3	TTCTTCTTCTTC	12
324	Pta#S20928682	1	SSR	REVERSE	744	21	55.83	42.86	4	2	ATGATCTCACCCTAATTCAGC									
325	Pta#S26629325	1	SSR	FORWARD	21	21	57.65	47.62	6	2	GCACATCTAGAGTTCGAAACG	173	1327	1327	3	0	AAG	3	AAGAAGAAGAAG	12
326	Pta#S26629325	1	SSR	REVERSE	193	21	55.85	38.1	6	2	AAATTTATCAGCCCCACTATG									
327	Pta#S25634035	1	SSR	FORWARD	799	21	57.02	42.86	6	0	GAATTCTCGGAGTCTTTTTCC	198	1059	1059	6	2	TCC	3	TCCTCCTCCTCC	12
328	Pta#S25634035	1	SSR	REVERSE	996	22	57.38	54.55	4	2	CGTAGAAGAGTACGACCCTAGC									
329	Pta#S24906172	1	SSR	FORWARD	404	21	56.81	47.62	2	2	AGGAAGATTACGAGGAGAAGC	176	917	917	4	0	TGA	3	TGATGATGATGA	12
330	Pta#S24906172	1	SSR	REVERSE	579	21	56.82	33.33	4	0	TATTGCTCAAACCCAAAAATC									
331	Pta#S23009616	1	SSR	FORWARD	88	21	56.83	47.62	3	2	TACAATGGGCAGTAGACCTTC	204	775	775	4	1	TA	2	TATATATATATATATATATATATATATATATATATATATATA	42
332	Pta#S23009616	1	SSR	REVERSE	291	21	56.35	38.1	4	3	GATGCTCAGATTGGAAAAATC									
333	Pta#S24909047	1	SSR	FORWARD	608	21	56.03	38.1	6	2	TGTTGTATCCAAATCCAACTG	173	950	950	3	1	AAG	3	AAGAAGAAGAAG	12
334	Pta#S24909047	1	SSR	REVERSE	780	22	56.42	40.91	4	0	TCTTCGCTAACTTCTTCATCAC									
335	Pta#S15734718	1	SSR	FORWARD	439	21	57.13	47.62	5	1	CATGGGTAGATTTCACTGAGG	190	681	681	5	1	TTA	3	TTATTATTATTA	12
336	Pta#S15734718	1	SSR	REVERSE	628	21	55.88	33.33	4	0	TTAAACCGATAAAACCCAAAC									
337	Pta#S25560682	1	SSR	FORWARD	5	21	58.12	42.86	2	0	CGAAAAACACACAGATGAACC	186	872	872	4	2	AGA	3	AGAAGAAGAAGA	12
338	Pta#S25560682	1	SSR	REVERSE	190	21	56.95	42.86	6	3	GATGTCCCATAATTCTGCATC									
339	Pta#S16799549	1	SSR	FORWARD	434	21	56.86	47.62	4	1	GCCTAATTCAAGCTACGACTG	180	617	617	6	2	GAT	3	GATGATGATGAT	12
340	Pta#S16799549	1	SSR	REVERSE	613	20	56.92	45	3	2	CGCATCTTCAATCTCATCTG									
341	Pta#S25643854	1	SSR	FORWARD	457	19	56.23	52.63	6	1	GAGGCTGCAGAAAGAACAG	176	977	977	4	2	CAA	3	CAACAACAACAA	12
342	Pta#S25643854	1	SSR	REVERSE	632	21	55.73	42.86	6	0	GTTAATGCCAATTAGCTCCTC									
343	Pta#S21056979	1	SSR	FORWARD	211	21	56.23	42.86	2	0	GTTCTCTGGGGTATTTGTTTG	166	900	900	3	1	CTG	3	CTGCTGCTGCTG	12
344	Pta#S21056979	1	SSR	REVERSE	376	22	56.93	36.36	4	2	TGATAATTGTTCTGGTTTCTGC									
345	Pta#S25635136	1	SSR	FORWARD	75	21	56.02	38.1	4	1	AAGAACATGGCTCTGAAAATC	193	787	787	4	1	AGC	3	AGCAGCAGCAGC	12
346	Pta#S25635136	1	SSR	REVERSE	267	21	56.31	52.38	4	2	TCCGCTCTAGGTGACTTCTAC									
347	Pta#S25559095	1	SSR	FORWARD	618	20	57.49	45	4	2	GAAAAGCAGAGATTCGGATG	165	888	888	5	2	CTG	3	CTGCTGCTGCTG	12
348	Pta#S25559095	1	SSR	REVERSE	782	21	57	52.38	6	1	CACCATGGATCCGTCTACTAC									
349	Pta#S24127382	1	SSR	FORWARD	385	21	57.07	42.86	3	0	ACAACAGGATTCAGCAAGAAG	191	968	968	2	0	GAA	3	GAAGAAGAAGAA	12
350	Pta#S24127382	1	SSR	REVERSE	575	21	56.59	52.38	3	2	GACGACGAGAGAGGACATAAG									
351	Pta#S25582747	1	SSR	FORWARD	228	21	57.28	47.62	4	2	GAACAGATCAAGGTCGATACG	174	909	909	4	2	GAT	3	GATGATGATGAT	12
352	Pta#S25582747	1	SSR	REVERSE	401	21	57.08	42.86	6	3	CCAAATATTCTTGTGGACGAC									
353	Pta#S24124881	1	SSR	FORWARD	307	21	56.55	33.33	4	2	ATGGATTTGAACAGGAAATTG	170	1114	1114	4	0	CAC	3	CACCACCACCACCACCAC	18
354	Pta#S24124881	1	SSR	REVERSE	476	21	56.61	42.86	2	0	GAGCCAAAGATGAAGAAGATG									
355	Pta#S26629130	1	SSR	FORWARD	27	20	57.73	40	6	2	AGTTTTTGGTGCGACAAATC	154	1053	1053	6	3	TCC	3	TCCTCCTCCTCC	12
356	Pta#S26629130	1	SSR	REVERSE	180	21	57.27	38.1	3	1	CTTTTTCCCACACTTTGATTG									
357	Pta#S26629130	1	SSR	FORWARD	339	21	58.01	52.38	4	2	CTTATCCTCCTCCTCTTGCAC	176	1053	1053	5	1	AAT	3	AATAATAATAAT	12
358	Pta#S26629130	1	SSR	REVERSE	514	21	56.56	47.62	4	2	GATGAAAAGAGTCCTCACTCG									
359	Pta#S20133764	1	SSR	FORWARD	463	19	57.2	63.16	2	0	GGTCGTGGAGGAGGTAGAG	145	1102	1102	4	1	GGC	3	GGCGGCGGCGGCGGC	15
360	Pta#S20133764	1	SSR	REVERSE	607	21	57.62	52.38	5	3	CAGACTCTCCGCACTTGTAAC									
361	Pta#S20133764	1	SSR	FORWARD	587	21	57.62	52.38	5	3	GTTACAAGTGCGGAGAGTCTG	187	1102	1102	3	0	TGG	3	TGGTGGTGGTGG	12
362	Pta#S20133764	1	SSR	REVERSE	773	21	57.21	47.62	4	0	GAAATCGAGAAGAGAGGAAGG									
363	Pta#S20133764	1	SSR	FORWARD	587	21	57.62	52.38	5	3	GTTACAAGTGCGGAGAGTCTG	187	1102	1102	3	0	GGC	3	GGCGGCGGCGGCGGCGGC	18
364	Pta#S20133764	1	SSR	REVERSE	773	21	57.21	47.62	4	0	GAAATCGAGAAGAGAGGAAGG									
365	Pta#S24111288	1	SSR	FORWARD	149	19	57.5	57.89	3	2	CCTCCTCCTGTCAAAGAGC	182	1169	1169	4	1	TCT	3	TCTTCTTCTTCT	12
366	Pta#S24111288	1	SSR	REVERSE	330	21	57.01	42.86	4	0	CCACCGGATCTGTTATTATTG									
367	Pta#S25553072	1	SSR	FORWARD	502	20	57.03	50	5	1	AGAGATGAAGAGCCTGTTGG	176	1014	1014	5	1	GTT	3	GTTGTTGTTGTTGTT	15
368	Pta#S25553072	1	SSR	REVERSE	677	21	56.78	52.38	4	2	GGAAGTTAGGGATCTCCAGTC									
369	Pta#S24906366	1	SSR	FORWARD	93	21	57.94	33.33	6	2	TTTCTGCCTGTGAAATTTTTG	174	1056	1056	3	0	AAAG	4	AAAGAAAGAAAGAAAG	16
370	Pta#S24906366	1	SSR	REVERSE	266	23	57.01	39.13	2	2	GGTTCTTCCTGTTTGTTCTTATG									
371	Pta#S20926965	1	SSR	FORWARD	79	21	57.27	47.62	4	2	AGATACCGATCCCAGATTAGC	167	1154	1154	5	0	AG	2	AGAGAGAGAGAG	12
372	Pta#S20926965	1	SSR	REVERSE	245	21	56.85	38.1	4	1	TTGCTTTCCGTATAAATGGTC									
373	Pta#S23015198	1	SSR	FORWARD	634	21	57.02	47.62	4	0	CTTGAAAGCCATAGCAGAGAG	209	1154	1154	3	0	CCG	3	CCGCCGCCGCCG	12
374	Pta#S23015198	1	SSR	REVERSE	842	21	57.12	42.86	5	2	TGACAATGAGTCACAAAGGTG									
375	Pta#S21596096	1	SSR	FORWARD	192	21	56.37	42.86	5	3	TTCTATTGCTCATCACTGTGG	172	1201	1201	3	1	GTC	3	GTCGTCGTCGTC	12
376	Pta#S21596096	1	SSR	REVERSE	363	21	56.92	38.1	3	2	TATTCTTCCCTCAAAAACACG									
377	Pta#S26637574	1	SSR	FORWARD	540	21	57.68	52.38	4	1	GGAATAGTGCGACTGCTACTG	181	831	831	3	3	GAT	3	GATGATGATGAT	12
378	Pta#S26637574	1	SSR	REVERSE	720	21	57.22	47.62	3	0	CTACCATCATCAGCCATCTTC									
379	Pta#S24904590	1	SSR	FORWARD	700	21	56.72	47.62	4	1	CTAGAGCAAATGACCTTGGAG	172	904	904	6	3	CAT	3	CATCATCATCAT	12
380	Pta#S24904590	1	SSR	REVERSE	871	21	56.75	42.86	6	2	ATGAACAGGTTGAGGTCAAAG									
381	Pta#S25558913	1	SSR	FORWARD	621	21	56.55	47.62	4	2	GGCTAATTGTGCCAGTCTAAC	171	875	875	3	1	CA	2	CACACACACACACA	14
382	Pta#S25558913	1	SSR	REVERSE	791	21	57.81	38.1	6	2	TTCATGAGGTTGAAGAAATGC									
383	Pta#S26638575	1	SSR	FORWARD	438	22	57.13	45.45	3	3	GGAATGACTGCTGATGTGATAC	167	794	794	4	0	CTG	3	CTGCTGCTGCTG	12
384	Pta#S26638575	1	SSR	REVERSE	604	20	57.25	40	4	2	GCCCAGATAAACAAAATTGC									
385	Pta#S25131305	1	SSR	FORWARD	190	21	56.73	38.1	5	0	ATGCAAATGATCTGAAACTCC	162	845	845	3	1	TCT	3	TCTTCTTCTTCT	12
386	Pta#S25131305	1	SSR	REVERSE	351	21	56.39	47.62	3	2	GTCACCTCCTAATGTTGAAGC									
387	Pta#S21718467	1	SSR	FORWARD	89	21	57.59	42.86	4	0	TCCTGGGAAGTGTGTTATTTG	171	1294	1294	3	1	AGC	3	AGCAGCAGCAGCAGC	15
388	Pta#S21718467	1	SSR	REVERSE	259	21	56.93	42.86	2	0	GGATTGTGTGATGGGTAAAAG									
389	Pta#S20928387	1	SSR	FORWARD	16	21	56.8	42.86	6	2	TGTTGGGAATCGTTAACTAGG	181	933	933	4	1	TGC	3	TGCTGCTGCTGC	12
390	Pta#S20928387	1	SSR	REVERSE	196	21	57.2	42.86	5	3	TGGGTTATTGTAATGGTCCAC									
391	Pta#S26635891	1	SSR	FORWARD	271	21	55.37	38.1	5	0	GTTGGGGGTTTTAATTTAGTG	182	901	901	3	3	GAA	3	GAAGAAGAAGAAGAA	15
392	Pta#S26635891	1	SSR	REVERSE	452	21	57.19	42.86	3	0	CTTCATCGGAATCATCTTCAC									
393	Pta#S25798027	1	SSR	FORWARD	602	21	55.49	38.1	2	0	AGCACATCAACAGCAAAATAC	176	1304	1304	5	3	CCA	3	CCACCACCACCA	12
394	Pta#S25798027	1	SSR	REVERSE	777	21	56.5	38.1	6	2	TCTCATGCACAAGATTTTCAG									
395	Pta#S25131979	1	SSR	FORWARD	258	19	57.28	52.63	5	1	AGTTCGATGAGTGCCACAG	213	799	799	4	1	TCG	3	TCGTCGTCGTCG	12
396	Pta#S25131979	1	SSR	REVERSE	470	21	56.96	42.86	4	0	TTCTTCAGATACTGCCCAAAC									
397	Pta#S24902687	1	SSR	FORWARD	315	21	56.41	42.86	4	1	CCATGCCTATAAATCTTCCTG	189	808	808	4	2	AAG	3	AAGAAGAAGAAG	12
398	Pta#S24902687	1	SSR	REVERSE	503	21	56.66	38.1	6	2	TGAGTTTGCAATTAGCAGATG									
399	Pta#S25670011	1	SSR	FORWARD	460	21	56.65	38.1	6	2	CTTGTTTAAAGCACCGATTTC	189	795	795	4	2	GCA	3	GCAGCAGCAGCA	12
400	Pta#S25670011	1	SSR	REVERSE	648	21	57.12	42.86	3	1	TGACTTTGATGACACGAACAC									
401	Pta#S24903204	1	SSR	FORWARD	3	21	57.57	38.1	6	0	TTAAAGGAAAAGCTTCCCAAC	162	672	672	4	0	TGT	3	TGTTGTTGTTGT	12
402	Pta#S24903204	1	SSR	REVERSE	164	21	56.74	42.86	4	3	AAACAGGGCATCACTTGTAAC									
403	Pta#S24112143	1	SSR	FORWARD	5	21	56.18	47.62	5	0	GCATCTGTAACAAGCAGTGAG	190	996	996	4	2	GC	2	GCGCGCGCGCGC	12
404	Pta#S24112143	1	SSR	REVERSE	194	21	57.38	42.86	6	0	GATTAATGCTGTGGCTGTTTC									
405	Pta#S24112143	1	SSR	FORWARD	5	21	56.18	47.62	5	0	GCATCTGTAACAAGCAGTGAG	190	996	996	4	2	GTC	3	GTCGTCGTCGTC	12
406	Pta#S24112143	1	SSR	REVERSE	194	21	57.38	42.86	6	0	GATTAATGCTGTGGCTGTTTC									
407	Pta#S24112143	1	SSR	FORWARD	123	21	56.83	42.86	3	3	ATTTATGAGGGTTCAGCAGTG	171	996	996	6	2	GCG	3	GCGGCGGCGGCG	12
408	Pta#S24112143	1	SSR	REVERSE	293	21	56.62	52.38	4	0	TCTCTGCTGCTCTTCTAGTCC									
409	Pta#S25799917	1	SSR	FORWARD	1033	20	57.31	50	3	1	TACACTTGAACAGCCACCAG	184	1219	1219	5	0	CAC	3	CACCACCACCAC	12
410	Pta#S25799917	1	SSR	REVERSE	1216	18	57.45	61.11	2	0	ATGGAGGTGGAGGAGGAG									
411	Pta#S20498115	1	SSR	FORWARD	633	21	56.72	47.62	4	1	CTAGAGCAAATGACCTTGGAG	172	940	940	6	3	CAT	3	CATCATCATCAT	12
412	Pta#S20498115	1	SSR	REVERSE	804	21	56.75	42.86	6	2	ATGAACAGGTTGAGGTCAAAG									
413	Pta#S26628976	1	SSR	FORWARD	780	21	57.22	47.62	5	1	GTGGCAGATGATCCATTAGAG	208	1267	1267	4	3	AGG	3	AGGAGGAGGAGG	12
414	Pta#S26628976	1	SSR	REVERSE	987	21	56.32	52.38	5	3	TAGTAGAAGGCCCTGACTCTG									
415	Pta#S25797823	1	SSR	FORWARD	766	21	56.8	38.1	3	3	AGAATGAAAATGGTGCTGAAC	188	1056	1056	4	1	TCA	3	TCATCATCATCA	12
416	Pta#S25797823	1	SSR	REVERSE	953	21	57.28	47.62	4	1	GCCATGAACTATTGAGACCTG									
417	Pta#S26641740	1	SSR	FORWARD	364	21	57.44	47.62	4	3	CGATCCTATCTCACAGTTTCG	176	894	894	5	2	TTC	3	TTCTTCTTCTTC	12
418	Pta#S26641740	1	SSR	REVERSE	539	21	56.59	42.86	6	0	AACATGTGGAACAGAAAGTCC									
419	Pta#S21598430	1	SSR	FORWARD	443	21	55.91	38.1	6	2	GCTTTAAAATCAGGCTTGAAC	185	784	784	4	1	TCT	3	TCTTCTTCTTCT	12
420	Pta#S21598430	1	SSR	REVERSE	627	21	57.45	47.62	4	0	AAGATTCCTCTTCCTCCTGTG									
421	Pta#S25097108	1	SSR	FORWARD	59	21	56.92	38.1	3	3	TAAAACGGAAATGAACCTGAG	165	883	883	6	3	AAT	3	AATAATAATAAT	12
422	Pta#S25097108	1	SSR	REVERSE	223	21	57.59	52.38	5	0	GTCTCAGTCTCAGTCGCAATC									
423	Pta#S25085506	1	SSR	FORWARD	108	23	56.57	43.48	3	0	GCTTACACACACAAGGTAGAATG	224	920	920	6	1	TC	2	TCTCTCTCTCTCTCTCTC	18
424	Pta#S25085506	1	SSR	REVERSE	331	21	55.87	42.86	5	3	GTGTAATCTATGCTGCAATGG									
425	Pta#S31823504	1	SSR	FORWARD	380	21	58.41	52.38	6	3	TAAGAGCTGCAGACTGAGGTG	189	2280	2280	4	2	AGA	3	AGAAGAAGAAGA	12
426	Pta#S31823504	1	SSR	REVERSE	568	20	56.58	45	6	3	GCCATTATAACATGCCAGTG									
427	Pta#S31823506	1	SSR	FORWARD	2178	21	56.72	52.38	4	3	CAGTAGTGATCGTGTCCAGTG	183	2495	2495	4	1	TA	2	TATATATATATA	12
428	Pta#S31823506	1	SSR	REVERSE	2360	21	57.01	38.1	6	0	ATGCACGCGTATTATTTTCTC									
429	Pta#S31823506	1	SSR	FORWARD	15	22	57.1	40.91	4	1	CATTGTGGAGATAATTCAGTGG	188	2495	2495	5	0	ACT	3	ACTACTACTACT	12
430	Pta#S31823506	1	SSR	REVERSE	202	21	56.17	47.62	4	2	CTGGCTAGAGTTCTTTTCTCG									
431	Pta#S31823506	1	SSR	FORWARD	1005	21	56.25	38.1	3	3	TTGAGGACAACACTTTGATTG	178	2495	2495	5	1	ACT	3	ACTACTACTACTACT	15
432	Pta#S31823506	1	SSR	REVERSE	1182	20	57.39	50	4	2	GAAGTGGGCGTAGCATTAAC									
433	Pta#S31823506	1	SSR	FORWARD	1420	21	56.74	47.62	6	0	GAATCCATCCATGTACAGACC	189	2495	2495	4	0	ATA	3	ATAATAATAATAATAATA	18
434	Pta#S31823506	1	SSR	REVERSE	1608	20	57.61	60	4	0	CTCCTGCTACTCGACCTCAC									
435	Pta#S20131936	1	SSR	FORWARD	35	22	56.72	36.36	6	2	AACATGTGTTAAGCATGAAACC	166	1031	1031	3	1	TCC	3	TCCTCCTCCTCC	12
436	Pta#S20131936	1	SSR	REVERSE	200	21	55.95	33.33	4	2	AAAAGGATGAATGAAAGATCG									
437	Pta#S17045955	1	SSR	FORWARD	348	21	57.25	47.62	3	0	TATCACCCCCAGAACATACAC	165	1240	1240	5	1	CT	2	CTCTCTCTCTCTCTCTCTCTCTCT	24
438	Pta#S17045955	1	SSR	REVERSE	512	21	57.19	47.62	4	2	GTCCAACCACATAAGTTCAGC									
439	Pta#S20694364	1	SSR	FORWARD	294	21	56.36	42.86	4	2	TGAGTGGTATGGGGAATTATC	170	1096	1096	5	1	GCG	3	GCGGCGGCGGCG	12
440	Pta#S20694364	1	SSR	REVERSE	463	21	56.93	47.62	6	2	CTAGAACTCAAGTTGCGGAAG									
441	Pta#S21716071	1	SSR	FORWARD	159	21	55.71	38.1	5	3	AAATTGATGTCCTCCAAGTTC	147	1322	1322	6	0	CGG	3	CGGCGGCGGCGG	12
442	Pta#S21716071	1	SSR	REVERSE	305	21	57.28	47.62	6	1	CTGCAGGTCATATTTCTGGTC									
443	Pta#S25802431	1	SSR	FORWARD	10	20	56.59	45	3	0	ATCAAATCGGAACTCTCACC	187	932	932	3	0	GAG	3	GAGGAGGAGGAG	12
444	Pta#S25802431	1	SSR	REVERSE	196	21	56.72	47.62	2	1	CTCGTCTTCTTCTTCATCGTC									
445	Pta#S26641857	1	SSR	FORWARD	11	21	56.63	47.62	3	3	CTTTCTCTTTCGTCCTGTCAC	206	1082	1082	6	1	AAG	3	AAGAAGAAGAAG	12
446	Pta#S26641857	1	SSR	REVERSE	216	21	57.48	33.33	6	2	AAAATGGCCAAAGAAAATAGC									
447	Pta#S20496793	1	SSR	FORWARD	773	21	57.23	42.86	4	2	CATATTTGCTGAAGGTCCAAC	175	1081	1081	6	0	TG	2	TGTGTGTGTGTG	12
448	Pta#S20496793	1	SSR	REVERSE	947	22	56.12	45.45	4	0	CCAAATACCTATGACTCCACAC									
449	Pta#S24127629	1	SSR	FORWARD	335	21	57.01	38.1	5	2	AGCAAAAACCGTTATGTTCTG	191	1202	1202	5	2	TGC	3	TGCTGCTGCTGC	12
450	Pta#S24127629	1	SSR	REVERSE	525	21	57.34	38.1	3	0	AAAAAGAAGATGGTCGGAAAC									
451	Pta#S20498448	1	SSR	FORWARD	352	21	57.5	47.62	5	3	GTTCCGTTGCAGTCTTCATAG	192	857	857	4	2	CTT	3	CTTCTTCTTCTTCTT	15
452	Pta#S20498448	1	SSR	REVERSE	543	21	56.99	42.86	6	2	AGTTCTTCTTCGCATATGGTG									
453	Pta#S23014756	1	SSR	FORWARD	254	21	56.8	52.38	4	0	GTAGCTCCTGCAACGTAACTC	178	850	850	5	3	AAG	3	AAGAAGAAGAAG	12
454	Pta#S23014756	1	SSR	REVERSE	431	21	56.66	38.1	4	1	TTGTATTGCATTCGCTTGTAG									
455	Pta#S25088822	1	SSR	FORWARD	375	21	57.29	42.86	6	1	GTTCTGTTAACGTCCGATTTG	173	930	930	4	2	GCA	3	GCAGCAGCAGCA	12
456	Pta#S25088822	1	SSR	REVERSE	547	21	57.25	52.38	4	2	TCTAGGAGTAGCACACCGAAG									
457	Pta#S26630085	1	SSR	FORWARD	674	21	57.33	38.1	4	2	CGGTTAATCTTTCATTGTTGC	181	1217	1217	5	3	GTG	3	GTGGTGGTGGTG	12
458	Pta#S26630085	1	SSR	REVERSE	854	21	55.95	38.1	3	0	AGGAAATGGTGAACAAAAGAG									
459	Pta#S15736175	1	SSR	FORWARD	188	21	56.18	47.62	4	1	GTGTATTGCATAGGGAGGTTC	174	942	942	4	0	AGAT	4	AGATAGATAGATAGAT	16
460	Pta#S15736175	1	SSR	REVERSE	361	21	57.93	47.62	4	0	CGATGGATCTTCTTCCTCTTC									
461	Pta#S24912768	1	SSR	FORWARD	620	21	57.22	47.62	5	2	GACATGATGGAATAGCTGGAG	173	991	991	4	1	ATT	3	ATTATTATTATT	12
462	Pta#S24912768	1	SSR	REVERSE	792	21	55.8	47.62	3	3	GCCATACAGAAAGCCTCTTAC									
463	Pta#S25085710	1	SSR	FORWARD	413	21	56.53	42.86	4	3	CTTTGGTAAAAGAGTGCCATC	190	930	930	5	2	GCT	3	GCTGCTGCTGCT	12
464	Pta#S25085710	1	SSR	REVERSE	602	21	57.08	38.1	6	2	TCTTCCTCAAAAGATGTTTGC									
465	Pta#S20927937	1	SSR	FORWARD	381	20	57.55	50	2	0	AAAGAAAGGACGGGCTACTC	174	909	909	5	1	GAT	3	GATGATGATGAT	12
466	Pta#S20927937	1	SSR	REVERSE	554	21	57.07	38.1	3	0	TTTTCCCTTACATTGCTCTTG									
467	Pta#S20499320	1	SSR	FORWARD	544	21	57.42	47.62	3	2	ATCAAGCCTCCTCCAGTTTAC	195	1170	1170	4	1	CTC	3	CTCCTCCTCCTC	12
468	Pta#S20499320	1	SSR	REVERSE	738	21	57.65	47.62	6	3	GAACCATCTGCAGCAACTTAG									
469	Pta#S21594899	1	SSR	FORWARD	417	21	56.34	47.62	4	0	GTACAGGCTTATCAGGAATGG	170	854	854	5	3	AAG	3	AAGAAGAAGAAG	12
470	Pta#S21594899	1	SSR	REVERSE	586	22	57.01	40.91	4	2	CCCTCCTATTAAAATTGACTGC									
471	Pta#S25794418	1	SSR	FORWARD	76	21	56.3	38.1	5	2	GTTGGGGTAAATAATTGCTTG	159	954	954	6	2	TTG	3	TTGTTGTTGTTG	12
472	Pta#S25794418	1	SSR	REVERSE	234	21	57.39	38.1	5	1	TCAATGAAGCAACAACAACAG									
473	Pta#S21054269	1	SSR	FORWARD	57	21	58.04	47.62	3	1	CATAAGGCTGTTAGGGCTTTC	171	904	904	4	2	GAA	3	GAAGAAGAAGAA	12
474	Pta#S21054269	1	SSR	REVERSE	227	21	56.85	42.86	4	2	ATCGGCTTCCTTCTTTATAGC									
475	Pta#S25099314	1	SSR	FORWARD	505	21	57.46	42.86	6	1	AACAGCACCATATTGTTCACC	136	842	842	5	1	TTC	3	TTCTTCTTCTTC	12
476	Pta#S25099314	1	SSR	REVERSE	640	21	57.05	38.1	5	0	TAACTTAAAATGGCACCGAAG									
477	Pta#S26630000	1	SSR	FORWARD	271	21	57.13	42.86	6	2	ATATTGTGTGTGCACTTGACG	171	1017	1017	3	2	GGA	3	GGAGGAGGAGGA	12
478	Pta#S26630000	1	SSR	REVERSE	441	21	55.54	42.86	5	0	AATTATTTCCTCCTCCTCCTC									
479	Pta#S26630000	1	SSR	FORWARD	310	21	55.78	38.1	5	1	CGGTTTCTGAATTTCTAAAGG	171	1017	1017	4	2	GGA	3	GGAGGAGGAGGAGGAGGAGGA	21
480	Pta#S26630000	1	SSR	REVERSE	480	21	56.39	52.38	0	0	CTCCTTCTCCTTCTCCTTCTC									
481	Pta#S26630000	1	SSR	FORWARD	436	19	57.93	47.37	4	2	ATAATTTCGGAGGCAGCAG	184	1017	1017	5	1	AGG	3	AGGAGGAGGAGG	12
482	Pta#S26630000	1	SSR	REVERSE	619	22	56.49	45.45	3	2	CTGACAAACCTCCTGATACAAG									
483	Pta#S25589943	1	SSR	FORWARD	788	21	57.02	38.1	6	0	ACGAATGCACTCTTGAAAAAC	169	1053	1053	4	1	CAG	3	CAGCAGCAGCAG	12
484	Pta#S25589943	1	SSR	REVERSE	956	21	57.05	47.62	4	0	GATACATTGGCATGGAGGTAG									
485	Pta#S26641723	1	SSR	FORWARD	646	21	56.97	47.62	6	0	GTCACAATAGTGGAGGGAATG	175	891	891	4	1	CCA	3	CCACCACCACCACCA	15
486	Pta#S26641723	1	SSR	REVERSE	820	20	57.3	50	4	2	ATTACTAGCTCTGCGGTTGC									
487	Pta#S26641723	1	SSR	FORWARD	646	21	56.97	47.62	6	0	GTCACAATAGTGGAGGGAATG	175	891	891	4	1	CCA	3	CCACCACCACCA	12
488	Pta#S26641723	1	SSR	REVERSE	820	20	57.3	50	4	2	ATTACTAGCTCTGCGGTTGC									
489	Pta#S25582027	1	SSR	FORWARD	599	21	55.82	38.1	3	1	AGGGGTGTAAATGTTGAAAAG	172	929	929	5	1	TAT	3	TATTATTATTAT	12
490	Pta#S25582027	1	SSR	REVERSE	770	21	56.47	42.86	3	1	CTCCGACAAAATCTAATCCAG									
491	Pta#S24904446	1	SSR	FORWARD	543	21	56.29	38.1	4	0	CGACATGATAAAAGGGAAAAC	145	966	966	5	1	GAG	3	GAGGAGGAGGAG	12
492	Pta#S24904446	1	SSR	REVERSE	687	21	57.68	38.1	4	0	TACTGTTTTTGCACCAATTCC									
493	Pta#S20492975	1	SSR	FORWARD	210	20	57.51	45	4	3	AGCTGAAAAAGCGTCAGAAG	168	1019	1019	4	2	GAA	3	GAAGAAGAAGAA	12
494	Pta#S20492975	1	SSR	REVERSE	377	21	56.58	38.1	5	3	AATCCTTGTCAATGTCGATTC									
495	Pta#S25670617	1	SSR	FORWARD	456	21	56.45	42.86	3	1	CTTTTACACCGAACCTTGAAC	176	802	802	3	0	CTG	3	CTGCTGCTGCTG	12
496	Pta#S25670617	1	SSR	REVERSE	631	21	57.05	42.86	4	2	AATTTGTGAGCAACAGCTACC									
497	Pta#S25093340	1	SSR	FORWARD	54	21	56.84	42.86	3	0	ATGGCAACTCAGAAGTCAATC	155	956	956	4	0	CAT	3	CATCATCATCAT	12
498	Pta#S25093340	1	SSR	REVERSE	208	21	57.53	38.1	5	3	AAGGATTTCACAACATCATGC									
499	Pta#S26636574	1	SSR	FORWARD	409	21	57.1	47.62	3	0	GGGAAGAAGGTCTAAAGCAAC	194	857	857	4	1	GAG	3	GAGGAGGAGGAG	12
500	Pta#S26636574	1	SSR	REVERSE	602	21	56.76	47.62	4	2	GCTCCCCATATAAAGATCCTC									
501	Pta#S26636574	1	SSR	FORWARD	409	21	57.1	47.62	3	0	GGGAAGAAGGTCTAAAGCAAC	194	857	857	4	1	TGG	3	TGGTGGTGGTGG	12
502	Pta#S26636574	1	SSR	REVERSE	602	21	56.76	47.62	4	2	GCTCCCCATATAAAGATCCTC									
503	Pta#S24127912	1	SSR	FORWARD	378	20	57.23	45	4	1	GAGATTTCACTGCCAAAACC	186	817	817	6	3	TCC	3	TCCTCCTCCTCC	12
504	Pta#S24127912	1	SSR	REVERSE	563	21	57.14	42.86	2	0	GTGTTCGTATGGTTTTTCTGG									
505	Pta#S15795377	1	SSR	FORWARD	107	21	57.34	42.86	4	3	ATGATACCTGACGATCCATTG	182	725	725	4	3	AAG	3	AAGAAGAAGAAG	12
506	Pta#S15795377	1	SSR	REVERSE	288	22	56.76	40.91	6	2	CAAAGTCTTCACAAAGATCTGC									
507	Pta#S20494947	1	SSR	FORWARD	584	21	56.9	47.62	2	0	CCCTTCCTTTACTCCTTCATC	180	937	937	5	1	ATT	3	ATTATTATTATT	12
508	Pta#S20494947	1	SSR	REVERSE	763	21	56.8	38.1	6	2	ACAGTTTAAATCATGGGCTTG									
509	Pta#S23014761	1	SSR	FORWARD	558	21	56.58	52.38	4	2	TGTCTGAGTCCTAGTGCTGTG	174	1066	1066	4	3	ATC	3	ATCATCATCATC	12
510	Pta#S23014761	1	SSR	REVERSE	731	21	56.58	42.86	2	0	TCTAAAACCCATCTCCATCAC									
511	Pta#S15797838	1	SSR	FORWARD	185	21	56.99	42.86	4	2	AGAGGAACAACGATGCTTATG	181	939	939	5	1	GAA	3	GAAGAAGAAGAA	12
512	Pta#S15797838	1	SSR	REVERSE	365	21	57.68	47.62	4	1	TTTCTCTTCTCCCAGCTTACC									
513	Pta#S15797052	1	SSR	FORWARD	296	21	57.14	42.86	4	0	AACGAGTTTGCGATAGATGAG	179	674	674	5	3	GAAA	4	GAAAGAAAGAAAGAAA	16
514	Pta#S15797052	1	SSR	REVERSE	474	21	57.19	47.62	3	3	GCCAACACAAACATAGGACTC									
515	Pta#S24912932	1	SSR	FORWARD	61	21	56.35	38.1	3	0	CATTTCTCCTTCCACAAAAAC	179	1099	1099	5	1	AGG	3	AGGAGGAGGAGG	12
516	Pta#S24912932	1	SSR	REVERSE	239	21	57.38	42.86	3	3	GCACATCCGAAAAATACTCAG									
517	Pta#S20926183	1	SSR	FORWARD	328	21	57	52.38	4	2	GTGATACCAGCATCCAGTACC	213	885	885	4	2	CAA	3	CAACAACAACAA	12
518	Pta#S20926183	1	SSR	REVERSE	540	21	57.16	42.86	3	0	GAATCTTGGTGTTCTTGTTGG									
519	Pta#S20926183	1	SSR	FORWARD	523	21	57.72	42.86	3	2	ACAAGAACACCAAGATTCACG	200	885	885	5	1	CAA	3	CAACAACAACAA	12
520	Pta#S20926183	1	SSR	REVERSE	722	21	56.95	42.86	6	3	TAACATTGGGCTCTAAGTTGG									
521	Pta#S26639575	1	SSR	FORWARD	464	21	57.08	42.86	4	2	CCAACCATCTGTAAAGGAATG	166	761	761	4	1	AGA	3	AGAAGAAGAAGA	12
522	Pta#S26639575	1	SSR	REVERSE	629	21	57.11	42.86	2	0	TCTCTGTAGCCATTTTCCAAG									
523	Pta#S24119078	1	SSR	FORWARD	119	21	57.74	52.38	2	0	AGGAGGAGTAGCGAGCATAAC	170	1411	1411	3	1	AAG	3	AAGAAGAAGAAG	12
524	Pta#S24119078	1	SSR	REVERSE	288	21	55.53	38.1	4	2	AGCAGCAGAAACCTTTAATTC									
525	Pta#S21718535	1	SSR	FORWARD	511	21	56.89	52.38	5	1	CGATGCTACTGAGAGCTTACC	169	1132	1132	3	2	GTC	3	GTCGTCGTCGTC	12
526	Pta#S21718535	1	SSR	REVERSE	679	21	57.85	47.62	4	0	CTATTATCTGCTGCTGCTTGG									
527	Pta#S20932663	1	SSR	FORWARD	656	21	56.36	42.86	3	3	TTGTAAAGCGTGTGTGGTAAC	180	859	859	4	1	TTA	3	TTATTATTATTATTATTA	18
528	Pta#S20932663	1	SSR	REVERSE	835	22	57.05	40.91	4	2	TGGAAGAAGATACAGCGATATG									
529	Pta#S25635615	1	SSR	FORWARD	539	22	56.58	45.45	4	2	CAGTTCACTTGGCTGATATAGG	164	964	964	4	2	TCT	3	TCTTCTTCTTCT	12
530	Pta#S25635615	1	SSR	REVERSE	702	20	57.21	45	4	0	GTTGTTTTTCCGGCAGTATC									
531	Pta#S26642583	1	SSR	FORWARD	10	19	57	52.63	4	0	GAGCTGCGGATTAGTGTTG	170	871	871	4	0	CAGC	4	CAGCCAGCCAGCCAGC	16
532	Pta#S26642583	1	SSR	REVERSE	179	21	57.41	47.62	4	1	CACTTTGGCCGATAGATAGTG									
533	Pta#S20494918	1	SSR	FORWARD	834	21	57.07	38.1	3	1	TTTTCAAGCAGGACCATAAAG	201	1093	1093	4	0	ATT	3	ATTATTATTATT	12
534	Pta#S20494918	1	SSR	REVERSE	1034	21	56.97	47.62	4	3	GGGTCAATTACATCCACTCAG									
535	Pta#S26630314	1	SSR	FORWARD	620	21	56.95	47.62	5	2	GCTCTCATTTAGCTGCTCATC	162	880	880	4	1	TTG	3	TTGTTGTTGTTG	12
536	Pta#S26630314	1	SSR	REVERSE	781	21	56.76	42.86	4	0	CTATCAAGGCTGCAATAAAGG									
537	Pta#S24233049	1	SSR	FORWARD	313	20	58.39	55	4	2	GATCCACCCCTTCCTATGAG	177	895	895	6	2	TGG	3	TGGTGGTGGTGGTGG	15
538	Pta#S24233049	1	SSR	REVERSE	489	22	57.06	45.45	4	0	GCTTTTCCTCATACTGATCTCC									
539	Pta#S24233049	1	SSR	FORWARD	657	21	56.9	47.62	4	2	GAAGAACCCCCTAGATTTCAG	193	895	895	4	2	AGG	3	AGGAGGAGGAGG	12
540	Pta#S24233049	1	SSR	REVERSE	849	21	56.59	52.38	5	2	CCTCCTGCTGATAGTAACTGG									
541	Pta#S21726895	1	SSR	FORWARD	128	21	57.98	38.1	4	1	ATATGGCCCGATTTTGATAAG	207	1035	1035	4	1	AAG	3	AAGAAGAAGAAG	12
542	Pta#S21726895	1	SSR	REVERSE	334	21	57.53	47.62	5	0	GAGCTAAAGGAAGCTCGAAAC									
543	Pta#S21728463	1	SSR	FORWARD	311	21	56.85	47.62	6	3	CAGTGACGAACAGTCAATGAG	170	926	926	4	1	GGT	3	GGTGGTGGTGGTGGT	15
544	Pta#S21728463	1	SSR	REVERSE	480	18	57.23	61.11	3	0	CACCTCCGTAACCACCAC									
545	Pta#S25088819	1	SSR	FORWARD	139	21	57.92	42.86	4	2	CCGGAATTGAAAGAAGAAGTC	175	906	906	3	1	AAG	3	AAGAAGAAGAAG	12
546	Pta#S25088819	1	SSR	REVERSE	313	21	57.6	47.62	3	3	TCCTCATCCCAGTGAATGTAG									
547	Pta#S25088819	1	SSR	FORWARD	231	21	57.74	47.62	3	3	CGAAGCAACAGAGAAAGTGAC	175	906	906	5	1	AAG	3	AAGAAGAAGAAG	12
548	Pta#S25088819	1	SSR	REVERSE	405	21	56.91	38.1	4	2	ATTCTCACCCCCAAAATTATC									
549	Pta#S26639187	1	SSR	FORWARD	628	21	57.31	52.38	3	0	GCTACATCCAGTGCTCCATAC	175	826	826	4	1	CAG	3	CAGCAGCAGCAG	12
550	Pta#S26639187	1	SSR	REVERSE	802	21	57.65	47.62	4	1	GAGGTGCTTGAATAGCAACAG									
551	Pta#S25801077	1	SSR	FORWARD	185	21	56.73	38.1	3	0	ATTCATCACAAGGCAAATAGG	167	840	840	4	1	TC	2	TCTCTCTCTCTC	12
552	Pta#S25801077	1	SSR	REVERSE	351	21	57.07	42.86	3	0	GGGTTGCTCACAATCAAATAC									
553	Pta#S25800180	1	SSR	FORWARD	689	21	57.16	47.62	4	2	AGGTATCTGCTGCTATTGTGC	178	884	884	4	2	GCT	3	GCTGCTGCTGCT	12
554	Pta#S25800180	1	SSR	REVERSE	866	21	56.97	38.1	6	3	GAAACGTTGATAATCCCAATG									
555	Pta#S25641484	1	SSR	FORWARD	471	21	56.91	52.38	4	0	GGTACACTGGTGAAGGTATGG	179	970	970	6	3	GAA	3	GAAGAAGAAGAAGAAGAAGAA	21
556	Pta#S25641484	1	SSR	REVERSE	649	22	56.31	40.91	4	0	CAACAATAGAACCTTCCACAAC									
557	Pta#S20498055	1	SSR	FORWARD	78	21	57.14	42.86	5	2	AAAAGCTCAGCATGGTATCAG	177	905	905	3	0	TTC	3	TTCTTCTTCTTC	12
558	Pta#S20498055	1	SSR	REVERSE	254	21	57.8	42.86	3	0	TCGGAAAAAGAGAAGAGGAAG									
559	Pta#S25092836	1	SSR	FORWARD	229	21	57.14	47.62	4	0	GAATTGATGACAGGACAGGAG	221	861	861	4	1	GCA	3	GCAGCAGCAGCA	12
560	Pta#S25092836	1	SSR	REVERSE	449	21	56.73	38.1	5	2	ATTCATTTGGAGTGAAGATGC									
561	Pta#S26631171	1	SSR	FORWARD	204	21	57.23	42.86	4	0	AAGGATATGGCGGTTATTCTC	203	1227	1227	6	1	GAG	3	GAGGAGGAGGAG	12
562	Pta#S26631171	1	SSR	REVERSE	406	20	57.55	45	3	1	ATTGCCACAACCTGGATTAG									
563	Pta#S25085115	1	SSR	FORWARD	143	22	56.51	40.91	6	2	TTAATTATGCAGTAGCCTGAGC	197	769	769	5	2	CCT	3	CCTCCTCCTCCT	12
564	Pta#S25085115	1	SSR	REVERSE	339	21	57.44	47.62	6	3	GAGCATACGGATGAAACTGAG									
565	Pta#S24118504	1	SSR	FORWARD	480	18	56.99	55.56	4	0	ACGTGGTTATGGCGGTAG	191	1001	1001	5	1	GTG	3	GTGGTGGTGGTGGTGGTG	18
566	Pta#S24118504	1	SSR	REVERSE	670	21	57.29	42.86	3	2	CCAAAACATAAGACCACTTGC									
567	Pta#S24118504	1	SSR	FORWARD	480	18	56.99	55.56	4	0	ACGTGGTTATGGCGGTAG	191	1001	1001	5	1	TGG	3	TGGTGGTGGTGG	12
568	Pta#S24118504	1	SSR	REVERSE	670	21	57.29	42.86	3	2	CCAAAACATAAGACCACTTGC									
569	Pta#S24118504	1	SSR	FORWARD	480	18	56.99	55.56	4	0	ACGTGGTTATGGCGGTAG	191	1001	1001	5	1	TGG	3	TGGTGGTGGTGG	12
570	Pta#S24118504	1	SSR	REVERSE	670	21	57.29	42.86	3	2	CCAAAACATAAGACCACTTGC									
571	Pta#S25559605	1	SSR	FORWARD	111	21	57.37	52.38	3	1	CAGCGGGTAACAGTAGATGAC	186	1188	1188	5	1	AT	2	ATATATATATAT	12
572	Pta#S25559605	1	SSR	REVERSE	296	20	56.52	50	4	0	CCATTGTGTGATCTGAGGAG									
573	Pta#S16175976	1	SSR	FORWARD	1538	21	56.03	38.1	4	2	AATCTTCTTGATTTGGTCTCG	180	1778	1778	6	3	TTA	3	TTATTATTATTA	12
574	Pta#S16175976	1	SSR	REVERSE	1717	21	57.53	42.86	2	0	GAAGCCAACAACAAAAGTGAG									
575	Pta#S20491899	1	SSR	FORWARD	439	21	56.68	42.86	4	0	TCTGTTGAGCAAAGTGTGAAG	180	932	932	5	0	TC	2	TCTCTCTCTCTC	12
576	Pta#S20491899	1	SSR	REVERSE	618	21	57.22	57.14	1	0	GAGAGGAGAGAACAGGAGAGG									
577	Pta#S25552667	1	SSR	FORWARD	333	18	55.94	50	2	0	CACCTTCGCATCACAAAC	180	894	894	3	0	AAG	3	AAGAAGAAGAAGAAGAAG	18
578	Pta#S25552667	1	SSR	REVERSE	512	20	57.19	50	4	0	AGCTCTTCATTCCTGCACTC									
579	Pta#S20497760	1	SSR	FORWARD	549	21	56.51	38.1	4	2	TTCAGCTAATTGATTGTCACG	163	831	831	4	1	AATA	4	AATAAATAAATAAATA	16
580	Pta#S20497760	1	SSR	REVERSE	711	21	57.21	47.62	4	1	GATAGTGGATCGCATGAAGAC									
581	Pta#S26639178	1	SSR	FORWARD	390	21	56.68	47.62	4	0	GATCCCTCTTCCCTAAACATC	161	1098	1098	4	0	CAC	3	CACCACCACCACCAC	15
582	Pta#S26639178	1	SSR	REVERSE	550	21	57.62	42.86	4	0	TCATCCAGATTAGCATTGTCC									
583	Pta#S21598706	1	SSR	FORWARD	166	21	57.14	42.86	2	0	AACCTGAAACAAACCCCTAAC	178	672	672	5	1	AT	2	ATATATATATATATATAT	18
584	Pta#S21598706	1	SSR	REVERSE	343	21	56.85	47.62	3	3	TCCCCTCTCTATTTGTCACTG									
585	Pta#S26638500	1	SSR	FORWARD	30	21	56.31	42.86	4	2	TGTATGTATGAAGAGGCATCG	194	946	946	4	1	CAT	3	CATCATCATCAT	12
586	Pta#S26638500	1	SSR	REVERSE	223	21	56.56	47.62	2	1	ATCCCTTGTCCTGTGTATCTG									
587	Pta#S25098903	1	SSR	FORWARD	130	21	57.08	42.86	4	2	GGACAGGTACATCATTTTTCG	197	967	967	5	2	TA	2	TATATATATATATATATA	18
588	Pta#S25098903	1	SSR	REVERSE	326	20	52.68	30	5	2	TTCATTGTGAATGTTGAATG									
589	Pta#S25795155	1	SSR	FORWARD	387	21	57.74	47.62	4	2	CACAACGCTTTCTTGAGAGAC	165	909	909	5	2	CAG	3	CAGCAGCAGCAG	12
590	Pta#S25795155	1	SSR	REVERSE	551	21	56.76	42.86	6	2	CCTGCTCAAATATTCTTGCTC									
591	Pta#S16795710	1	SSR	FORWARD	497	21	56.86	38.1	5	2	AAAATCAGTTTTGTGGTCTGC	219	717	717	3	2	AT	2	ATATATATATATATAT	16
592	Pta#S16795710	1	SSR	REVERSE	715	20	57.7	40	6	3	CATGCATCAATTCAAGTTGC									
593	Pta#S25560709	1	SSR	FORWARD	136	21	55.98	47.62	5	0	TAATCTCAGAGGAGGATCAGG	185	872	872	6	1	ATG	3	ATGATGATGATG	12
594	Pta#S25560709	1	SSR	REVERSE	320	21	57.13	42.86	4	0	TTGATCTCCAGCTTTCTTCAC									
595	Pta#S20932861	1	SSR	FORWARD	221	21	57.2	42.86	4	2	TCTTCCATTGCTCTGATAAGC	175	957	957	5	1	AGC	3	AGCAGCAGCAGCAGC	15
596	Pta#S20932861	1	SSR	REVERSE	395	20	56.71	40	5	2	GCAATCACAGATTTCATTCG									
597	Pta#S24910788	1	SSR	FORWARD	184	21	55.68	42.86	4	0	CTCGACAACAATAACAACACC	217	890	890	4	3	CAA	3	CAACAACAACAA	12
598	Pta#S24910788	1	SSR	REVERSE	400	21	57.59	42.86	4	2	CTTTTTCGTAGCTGTTCATGG									
599	Pta#S26642622	1	SSR	FORWARD	45	21	57.05	47.62	6	1	ATCCCCAATAGGGTTAGACTG	178	826	826	3	1	TAA	3	TAATAATAATAA	12
600	Pta#S26642622	1	SSR	REVERSE	222	19	57.46	52.63	5	2	GGTCCATGTGTCGCATAAG									
601	Pta#S24128670	1	SSR	FORWARD	291	21	57.23	42.86	4	1	CGTGGAATTAAGATGTCAAGG	162	1082	1082	4	2	ATG	3	ATGATGATGATG	12
602	Pta#S24128670	1	SSR	REVERSE	452	21	56.73	38.1	5	2	CTTTGAAGCCATAAAATCAGC									
603	Pta#S20928501	1	SSR	FORWARD	18	21	57.8	57.14	4	0	GTACTGGGGTCTTCAGCCTAC	175	987	987	4	1	CAG	3	CAGCAGCAGCAGCAGCAG	18
604	Pta#S20928501	1	SSR	REVERSE	192	21	57.22	47.62	6	2	TCACTCCTCTGTAAAGCTTGG									
605	Pta#S24915642	1	SSR	FORWARD	192	21	57	42.86	4	2	AATGAAGCAACAGATCAGGAG	174	912	912	4	3	ATG	3	ATGATGATGATGATG	15
606	Pta#S24915642	1	SSR	REVERSE	365	20	56.84	50	5	1	CGTGACACCTTCTCAAACTG									
607	Pta#S20490833	1	SSR	FORWARD	460	22	56.51	45.45	6	3	AAGCTTCTAGGCTAAGACAAGC	177	794	794	3	1	CTG	3	CTGCTGCTGCTG	12
608	Pta#S20490833	1	SSR	REVERSE	636	21	56.68	42.86	6	2	CTGCAGGAGGAGTAAAAATTG									
609	Pta#S15733712	1	SSR	FORWARD	354	21	56.98	38.1	4	3	TTATACTTGGCCGCAATTTAC	210	815	815	5	1	GAG	3	GAGGAGGAGGAG	12
610	Pta#S15733712	1	SSR	REVERSE	563	21	57.68	38.1	4	0	TACTGTTTTTGCACCAATTCC									
611	Pta#S23078982	1	SSR	FORWARD	448	21	57.38	42.86	4	1	CAGCTTGGACCTGATAATTTG	183	1102	1102	5	3	GAT	3	GATGATGATGAT	12
612	Pta#S23078982	1	SSR	REVERSE	630	21	57.19	42.86	4	0	TCAGCTCTGTTTCAAGGTTTC									
613	Pta#S24904679	1	SSR	FORWARD	322	21	57.84	47.62	5	3	ATGACCCATCAAGGGAGTTAC	171	928	928	5	2	CTC	3	CTCCTCCTCCTC	12
614	Pta#S24904679	1	SSR	REVERSE	492	21	56.16	42.86	6	0	GTAATGTACAAAAGGGGCATC									
615	Pta#S26635624	1	SSR	FORWARD	179	21	56.93	42.86	6	2	AATCTGAAGATGAGGATGCAG	197	1018	1018	5	2	GAT	3	GATGATGATGAT	12
616	Pta#S26635624	1	SSR	REVERSE	375	21	57.05	38.1	4	1	CAAATCCCTTTTGTCATCAAC									
617	Pta#S20926846	1	SSR	FORWARD	456	22	57	50	4	0	CTCCGTACCATAGTCTTCTTCC	168	1041	1041	4	2	TCT	3	TCTTCTTCTTCT	12
618	Pta#S20926846	1	SSR	REVERSE	623	21	57	47.62	6	3	CACTGAACATGCAAGTAGTGC									
619	Pta#S20689768	1	SSR	FORWARD	9	21	56.53	57.14	3	1	GAGAGGGAGTGAGAGTGACAG	149	1023	1023	4	2	AT	2	ATATATATATATATATATAT	20
620	Pta#S20689768	1	SSR	REVERSE	157	21	57.59	38.1	3	1	AAATCCGTCATTGTGAACTTG									
621	Pta#S15734898	1	SSR	FORWARD	218	21	57.96	42.86	3	2	ATGAGAAAGGGGTCAAATCAC	169	654	654	4	2	AGCC	4	AGCCAGCCAGCCAGCC	16
622	Pta#S15734898	1	SSR	REVERSE	386	21	58.31	47.62	6	2	TGCGAGCTATTGCTATCTGTC									
623	Pta#S25562850	1	SSR	FORWARD	492	21	56.61	42.86	3	0	AGGCATAGACCAACATCATTC	187	918	918	3	0	TGC	3	TGCTGCTGCTGC	12
624	Pta#S25562850	1	SSR	REVERSE	678	21	56.96	42.86	4	0	TGAGAACCCAATAGCTCAAAC									
625	Pta#S26635745	1	SSR	FORWARD	723	21	56.83	42.86	4	1	ACCAGTATGAAGCAGAATTGG	169	962	962	3	1	TGA	3	TGATGATGATGATGA	15
626	Pta#S26635745	1	SSR	REVERSE	891	21	56.57	42.86	4	0	AAAGCCGGAATATAGGAGAAC									
627	Pta#S26629952	1	SSR	FORWARD	38	21	57.12	38.1	4	2	GTGCGAATACCAATTCAAATC	157	1008	1008	5	2	AT	2	ATATATATATATATAT	16
628	Pta#S26629952	1	SSR	REVERSE	194	21	57.63	42.86	2	1	GGTTTCTTGGATTTCTTGGAC									
629	Pta#S21728737	1	SSR	FORWARD	844	21	57.02	38.1	4	1	TTTCATGCTCCAGATTTTCTC	173	1153	1153	5	2	AGA	3	AGAAGAAGAAGA	12
630	Pta#S21728737	1	SSR	REVERSE	1016	20	57.4	45	5	3	ATTGCAGCAGATGAACAGTG									
631	Pta#S24910141	1	SSR	FORWARD	422	21	56.81	52.38	3	2	CTCAGAAGACCTACACGAAGC	178	818	818	3	1	AAG	3	AAGAAGAAGAAG	12
632	Pta#S24910141	1	SSR	REVERSE	599	21	56.26	33.33	5	3	TAATGCCTGTCAAAATGATTG									
633	Pta#S25633796	1	SSR	FORWARD	531	21	56.81	42.86	4	0	TTGGTTGAGAACTGATTAGGG	193	885	885	4	0	ATC	3	ATCATCATCATC	12
634	Pta#S25633796	1	SSR	REVERSE	723	21	56.78	47.62	3	2	ACTCATAACGACTGGGAACAG									
635	Pta#S25796403	1	SSR	FORWARD	612	21	56.61	42.86	2	0	GGAATGAAGATGAGCAAGAAG	175	1075	1075	4	1	GAT	3	GATGATGATGAT	12
636	Pta#S25796403	1	SSR	REVERSE	786	21	56.1	38.1	3	3	TACAACAGAAAACCACCATTG									
637	Pta#S26630174	1	SSR	FORWARD	190	21	57.14	47.62	3	0	GTCATCGGAGTTGTCTTCATC	162	1037	1037	5	1	AGC	3	AGCAGCAGCAGC	12
638	Pta#S26630174	1	SSR	REVERSE	351	21	56.95	47.62	3	2	ACAGAAGAGGAAGTGTCATCG									
639	Pta#S20496751	1	SSR	FORWARD	198	21	56.46	42.86	5	0	AGATGACTGTAATTGGGGATG	176	860	860	4	1	AGA	3	AGAAGAAGAAGA	12
640	Pta#S20496751	1	SSR	REVERSE	373	21	57.06	42.86	6	2	ATCTGTTTTGACGTCTCTTGC									
641	Pta#S20493251	1	SSR	FORWARD	918	21	56.73	47.62	3	0	ACTAAAGAAAGTCGGGAGGAG	180	1110	1110	4	1	ATG	3	ATGATGATGATG	12
642	Pta#S20493251	1	SSR	REVERSE	1097	21	58.01	42.86	3	0	ATCAACAGCATTAGCAGCATC									
643	Pta#S20498481	1	SSR	FORWARD	649	21	55.75	47.62	6	0	TAGGAGTTCCTGATTGTACCC	178	1012	1012	5	1	TGC	3	TGCTGCTGCTGC	12
644	Pta#S20498481	1	SSR	REVERSE	826	21	57.86	47.62	5	2	CTGTTAAAGCAGCCACTGAAG									
645	Pta#S21595776	1	SSR	FORWARD	552	23	57.12	39.13	5	3	TCAAATATACAGCAGCATGTCTC	174	1138	1138	3	3	CGG	3	CGGCGGCGGCGG	12
646	Pta#S21595776	1	SSR	REVERSE	725	19	57.09	57.89	5	2	CTCCTATCCCACCAAGGAG									
647	Pta#S25794108	1	SSR	FORWARD	680	21	57.31	42.86	4	0	AATACCCGATCCAAAGAAGAG	173	882	882	3	0	AGC	3	AGCAGCAGCAGC	12
648	Pta#S25794108	1	SSR	REVERSE	852	21	57.27	47.62	4	0	ACAACTAGAAGGGGAAGATGG									
649	Pta#S24907820	1	SSR	FORWARD	74	21	57.88	47.62	6	2	TTCTGTGTAACGCGGTATAGG	149	985	985	2	0	GAA	3	GAAGAAGAAGAA	12
650	Pta#S24907820	1	SSR	REVERSE	222	21	57.05	42.86	5	3	TGACTTCTGATGTGTCCATTG									
651	Pta#S25560676	1	SSR	FORWARD	443	21	57.39	47.62	4	0	ACGGTTCTTTACCAGCTATCC	183	867	867	5	3	TA	2	TATATATATATATATATATA	20
652	Pta#S25560676	1	SSR	REVERSE	625	21	56.73	38.1	5	0	ATTTGGATCAGCAAATGGTAG									
653	Pta#S15752020	1	SSR	FORWARD	305	21	57.69	42.86	4	0	TCAATAGGATTCTCGTTGTGG	177	562	562	5	0	GCG	3	GCGGCGGCGGCGGCGGCGGCG	21
654	Pta#S15752020	1	SSR	REVERSE	481	21	57.28	47.62	5	1	CTGTGAATAACTCCGAGATGG									
655	Pta#S26629813	1	SSR	FORWARD	298	20	56.94	45	4	0	TAAGAACAACAAGCCCTTCC	175	922	922	4	1	GGT	3	GGTGGTGGTGGT	12
656	Pta#S26629813	1	SSR	REVERSE	472	22	57.29	40.91	6	2	CAATTGTATATGGCGTAGATCG									
657	Pta#S26629813	1	SSR	FORWARD	298	20	56.94	45	4	0	TAAGAACAACAAGCCCTTCC	175	922	922	4	1	GGC	3	GGCGGCGGCGGC	12
658	Pta#S26629813	1	SSR	REVERSE	472	22	57.29	40.91	6	2	CAATTGTATATGGCGTAGATCG									
659	Pta#S25793871	1	SSR	FORWARD	16	21	57.29	38.1	3	0	TGGCAAGAAACAGAAAAAGAG	177	800	800	5	2	GAA	3	GAAGAAGAAGAAGAA	15
660	Pta#S25793871	1	SSR	REVERSE	192	21	57.3	52.38	4	2	CTTCCTCTTCCTCAAGCTACC									
661	Pta#S25587900	1	SSR	FORWARD	605	21	57.38	42.86	5	2	CTTCAGAAAACTGGTGGTTTG	189	824	824	5	0	GCA	3	GCAGCAGCAGCAGCA	15
662	Pta#S25587900	1	SSR	REVERSE	793	21	57.05	42.86	3	1	TTGGTGATGATGTTGTCTCTG									
663	Pta#S20933354	1	SSR	FORWARD	13	21	57.05	42.86	2	0	ACTATGAGGTTGTGCGAAAAG	177	1009	1009	5	1	AAG	3	AAGAAGAAGAAG	12
664	Pta#S20933354	1	SSR	REVERSE	189	21	56.3	42.86	6	3	GCTTCACAATATTTGGACCTC									
665	Pta#S25560782	1	SSR	FORWARD	643	21	56.56	42.86	2	0	TCTTTCTCGCTCTCTTTTCAC	165	1257	1257	5	0	CCG	3	CCGCCGCCGCCG	12
666	Pta#S25560782	1	SSR	REVERSE	807	21	56.58	52.38	5	3	GTAGCTGAGACGAATCTGTCC									
667	Pta#S24129258	1	SSR	FORWARD	619	21	56.83	42.86	4	3	AATCCGTTGTAGACGATTACG	179	937	937	4	2	AGA	3	AGAAGAAGAAGAAGAAGA	18
668	Pta#S24129258	1	SSR	REVERSE	797	19	56.7	47.37	2	0	GTGAACAAACTCGGCAAAC									
669	Pta#S25805600	1	SSR	FORWARD	126	21	55.58	42.86	6	0	AACCAACCATCCAGATCTAAC	175	879	879	4	0	AAG	3	AAGAAGAAGAAGAAG	15
670	Pta#S25805600	1	SSR	REVERSE	300	21	56.78	52.38	5	1	GAGGAGGGACTTCTTCCATAC									
671	Pta#S24236665	1	SSR	FORWARD	70	21	57.15	42.86	5	2	AACAGTTGACATCACATGCAG	175	921	921	5	3	ATC	3	ATCATCATCATC	12
672	Pta#S24236665	1	SSR	REVERSE	244	21	57.41	38.1	6	3	GCAAAAACAGGATTTTCACTG									
673	Pta#S26630141	1	SSR	FORWARD	123	21	56.22	47.62	4	2	GAAGACACCAACAGAATCCTC	179	1005	1005	5	2	CCT	3	CCTCCTCCTCCT	12
674	Pta#S26630141	1	SSR	REVERSE	301	21	58.59	52.38	3	0	GTAATAAGGCTGGTGGGAGTG									
675	Pta#S25591524	1	SSR	FORWARD	47	20	57	45	3	0	GTCATTGCCCTTACATTTCC	177	798	798	4	2	CTT	3	CTTCTTCTTCTT	12
676	Pta#S25591524	1	SSR	REVERSE	223	20	57.17	50	4	1	TGAGCACAGGAGGTATGATG									
677	Pta#S26631539	1	SSR	FORWARD	7	21	55.92	42.86	4	2	CATTCTACGAGTGATTTGCAC	176	913	913	4	3	AT	2	ATATATATATAT	12
678	Pta#S26631539	1	SSR	REVERSE	182	19	57.28	52.63	2	0	GAGAGGGAACCAAACGAAG									
679	Pta#S21718894	1	SSR	FORWARD	750	21	57.5	47.62	4	1	GACGCCATGAAAGTAGAACTG	170	922	922	4	3	GAA	3	GAAGAAGAAGAA	12
680	Pta#S21718894	1	SSR	REVERSE	919	21	56.18	42.86	2	0	AGTTTTGTCTGCTGTTTCTCC									
681	Pta#S17043990	1	SSR	FORWARD	773	21	57.37	47.62	5	3	CAACATCAGGTTCTGAAGGAG	170	945	945	4	0	ACC	3	ACCACCACCACC	12
682	Pta#S17043990	1	SSR	REVERSE	942	19	60.94	63.16	1	0	GTGGTGGTGGTGGTGTGAG									
683	Pta#S23010171	1	SSR	FORWARD	213	21	57.21	47.62	5	2	CTGTGTGAATTTCTGGACCTC	211	904	904	5	1	TTG	3	TTGTTGTTGTTG	12
684	Pta#S23010171	1	SSR	REVERSE	423	21	56.64	33.33	6	2	AATGATAAGGAAAATGCATGG									
685	Pta#S26639754	1	SSR	FORWARD	593	21	56.88	47.62	4	1	ACCCTTCTAGGCTTCTTTCAG	174	845	845	3	1	AGA	3	AGAAGAAGAAGA	12
686	Pta#S26639754	1	SSR	REVERSE	766	20	57.13	50	3	0	CATCCCACTCTTCAAACTCC									
687	Pta#S25801295	1	SSR	FORWARD	514	21	57.91	47.62	6	3	TCGATAGATCGTCAAGTCTGG	182	858	858	4	2	AAG	3	AAGAAGAAGAAGAAGAAG	18
688	Pta#S25801295	1	SSR	REVERSE	695	21	57.39	47.62	4	0	TCATTATCCTCTAGCCCTTCC									
689	Pta#S25641612	1	SSR	FORWARD	47	21	57.02	42.86	6	1	TTGGCCACTAGTTTGAGTTTC	193	909	909	4	3	CTG	3	CTGCTGCTGCTG	12
690	Pta#S25641612	1	SSR	REVERSE	239	21	56.64	38.1	4	0	ATATCACCACCAAAGCAAAAC									
691	Pta#S21716019	1	SSR	FORWARD	150	19	56.91	42.11	3	0	TTGAAAATGGTGGTCCTTG	187	942	942	4	1	AGC	3	AGCAGCAGCAGC	12
692	Pta#S21716019	1	SSR	REVERSE	336	21	57.03	42.86	4	2	TATATTCCTTCTCGCGTTCAC									
693	Pta#S25094307	1	SSR	FORWARD	262	21	56.58	47.62	4	0	AGGCCCCTACTAACTCAAAAC	175	736	736	4	2	AAAC	4	AAACAAACAAACAAAC	16
694	Pta#S25094307	1	SSR	REVERSE	436	21	56.28	38.1	6	2	GAAGGAAGAATTCACATTTGG									
695	Pta#S25631440	1	SSR	FORWARD	335	21	56.88	38.1	4	0	AGCTCATATTGCATTGGTTTC	210	1023	1023	4	1	CAT	3	CATCATCATCAT	12
696	Pta#S25631440	1	SSR	REVERSE	544	21	57.06	47.62	6	2	GAATCTACACCATCGATCCAG									
697	Pta#S25670406	1	SSR	FORWARD	492	21	56.19	38.1	4	2	TGAATCCACAATACTTGAACG	161	821	821	5	3	ATAA	4	ATAAATAAATAAATAA	16
698	Pta#S25670406	1	SSR	REVERSE	652	21	56.83	42.86	4	0	AAGTAAGGCATGGAAGTGATG									
699	Pta#S24232811	1	SSR	FORWARD	201	21	57.09	47.62	3	3	AGCAGTGAAGCCATCTGTAAC	150	385	385	4	2	AGG	3	AGGAGGAGGAGG	12
700	Pta#S24232811	1	SSR	REVERSE	350	21	55.96	42.86	3	0	AGAAATCCAGAACAAGAGTGG									
701	Pta#S25669398	1	SSR	FORWARD	659	21	56.83	33.33	5	0	TTTGGGAATTTTGAAGATGAG	173	941	941	2	1	GAT	3	GATGATGATGAT	12
702	Pta#S25669398	1	SSR	REVERSE	831	19	55.95	52.63	3	1	TACTGAAGGGATGGACCTG									
703	Pta#S25794938	1	SSR	FORWARD	477	21	56.75	42.86	6	0	AGTTGAAGAGGTTCAATGTGG	191	669	669	4	2	TGG	3	TGGTGGTGGTGG	12
704	Pta#S25794938	1	SSR	REVERSE	667	20	57.2	55	4	2	CAACAGCAGTCTCGTAGCAC									
705	Pta#S25589102	1	SSR	FORWARD	184	21	57.29	42.86	5	2	CTTGAAGAATTTGGGTACGTG	175	822	822	6	1	AGA	3	AGAAGAAGAAGA	12
706	Pta#S25589102	1	SSR	REVERSE	358	21	57.24	47.62	3	0	TCAGTTCCTTGCTCTTCACTC									
707	Pta#S26630814	1	SSR	FORWARD	166	21	57.28	42.86	4	2	AACAGGGGTTTGTTTCTTAGG	174	905	905	5	1	GCG	3	GCGGCGGCGGCG	12
708	Pta#S26630814	1	SSR	REVERSE	339	20	57.42	50	2	0	TTATGTCCCCCACTCTGTTC									
709	Pta#S26630814	1	SSR	FORWARD	468	21	55.83	47.62	6	2	AAGGGAATACTCACTCACCTG	178	905	905	5	1	GGC	3	GGCGGCGGCGGC	12
710	Pta#S26630814	1	SSR	REVERSE	645	22	56.22	40.91	4	1	CCTTAAAATTCCTCAGAACCTC									
711	Pta#S26014332	1	SSR	FORWARD	314	20	57.61	50	5	2	GACTTCAAGATTGGCAGCTC	199	597	597	6	2	GAG	3	GAGGAGGAGGAGGAG	15
712	Pta#S26014332	1	SSR	REVERSE	512	21	57.08	42.86	3	0	CAAATGGAGGGAATGTTGTAG									
713	Pta#S21056042	1	SSR	FORWARD	443	20	57.32	45	4	2	AGAAGATTTCCCGACCTTTC	174	1049	1049	4	1	CAG	3	CAGCAGCAGCAGCAG	15
714	Pta#S21056042	1	SSR	REVERSE	616	21	55.99	47.62	5	2	ATAGGGACTTGTCTGACTTCG									
715	Pta#S25793665	1	SSR	FORWARD	114	21	57.05	38.1	5	0	TAACTTAAAATGGCACCGAAG	137	713	713	5	1	AGA	3	AGAAGAAGAAGA	12
716	Pta#S25793665	1	SSR	REVERSE	250	21	57.46	42.86	6	1	AACAGCACCATATTGTTCACC									
717	Pta#S21596265	1	SSR	FORWARD	718	21	56.93	47.62	4	0	CGTACTTTTGAAGCAGAGGAG	167	884	884	6	2	GGT	3	GGTGGTGGTGGT	12
718	Pta#S21596265	1	SSR	REVERSE	884	19	52.3	36.84	5	1	ACTTCTGAAAAGCAAAAGG									
719	Pta#S20692293	1	SSR	FORWARD	805	21	57.11	42.86	4	0	TGCTTAATGAACCTTCTCTGG	168	1057	1057	5	0	ATTC	4	ATTCATTCATTCATTC	16
720	Pta#S20692293	1	SSR	REVERSE	972	21	57.86	42.86	4	2	AATCATAAGAGTGCCATGCTG									
721	Pta#S25090141	1	SSR	FORWARD	329	21	56.99	42.86	6	2	AGCTTCACGGATCTGTTATTG	197	629	629	5	0	AGC	3	AGCAGCAGCAGCAGCAGCAGC	21
722	Pta#S25090141	1	SSR	REVERSE	525	20	57.05	45	4	0	AAAGAAGGCACTGAAGTTGG									
723	Pta#S25087974	1	SSR	FORWARD	449	21	58.24	47.62	5	2	CGTGAGGTGATAATGTCAAGC	177	705	705	3	0	CGC	3	CGCCGCCGCCGC	12
724	Pta#S25087974	1	SSR	REVERSE	625	21	57.87	52.38	4	2	GTCCAGAAGAGCCCTGATAAC									
725	Pta#S20930545	1	SSR	FORWARD	11	21	56.22	47.62	4	2	ACAGTAGGGAAGAAGTTGCAG	164	829	829	5	1	GGA	3	GGAGGAGGAGGA	12
726	Pta#S20930545	1	SSR	REVERSE	174	21	56.95	42.86	4	2	GTCATATCTGCCCATGAAATC									
727	Pta#S25806179	1	SSR	FORWARD	280	21	58.04	47.62	4	1	AACCCTAATCAGAACCACCAG	183	849	849	5	3	GCA	3	GCAGCAGCAGCAGCA	15
728	Pta#S25806179	1	SSR	REVERSE	462	20	57.02	50	4	0	CTGATATTGAGGCTGCTGTG									
729	Pta#S25806179	1	SSR	FORWARD	280	21	58.04	47.62	4	1	AACCCTAATCAGAACCACCAG	211	849	849	4	1	CAG	3	CAGCAGCAGCAG	12
730	Pta#S25806179	1	SSR	REVERSE	490	19	57.29	52.63	6	2	GTTGCATCACCATGGGTAG									
731	Pta#S26629821	1	SSR	FORWARD	270	21	57.53	42.86	6	0	GGAAGCTTGTCTGTGTTTTTG	182	1030	1030	6	3	TTTG	4	TTTGTTTGTTTGTTTG	16
732	Pta#S26629821	1	SSR	REVERSE	451	21	57.25	42.86	4	2	GATCCACAGTTCAAATCTTCG									
733	Pta#S25131069	1	SSR	FORWARD	37	21	58.09	42.86	4	2	TTTTTCGTAGGAGTGCAAGTG	176	818	818	5	1	CTG	3	CTGCTGCTGCTG	12
734	Pta#S25131069	1	SSR	REVERSE	212	21	56.71	47.62	4	0	ATATCTGTCACGACTCCGTTC									
735	Pta#S25131069	1	SSR	FORWARD	361	21	57.32	47.62	2	1	CGGTGGCTGTTAGTGAAATAC	171	818	818	5	2	TGA	3	TGATGATGATGA	12
736	Pta#S25131069	1	SSR	REVERSE	531	21	56.71	47.62	4	0	ACCATCAGCATACTCCTCAAC									
737	Pta#S26637877	1	SSR	FORWARD	56	21	57.11	42.86	4	0	TCCTCCTTGAATAGCTTTGTG	166	995	995	3	0	CCA	3	CCACCACCACCA	12
738	Pta#S26637877	1	SSR	REVERSE	221	21	57.5	42.86	4	0	AGTGACCATGAGAATTGGTTG									
739	Pta#S24122469	1	SSR	FORWARD	111	21	57.41	47.62	4	2	CGATGGACGAGAGTAATAACG	162	847	847	2	1	CAC	3	CACCACCACCAC	12
740	Pta#S24122469	1	SSR	REVERSE	272	21	56.28	47.62	6	0	TAAGCTTGACAGAGGAGGAAC									
741	Pta#S24122469	1	SSR	FORWARD	619	21	57.23	42.86	5	2	CAAGATGGACGAACTTATTGG	163	847	847	4	1	CAC	3	CACCACCACCAC	12
742	Pta#S24122469	1	SSR	REVERSE	781	21	56.51	52.38	6	2	GAGACAGCTCTCGGTCATATC									
743	Pta#S20493058	1	SSR	FORWARD	206	21	56.85	47.62	6	3	CAGTGACGAACAGTCAATGAG	174	851	851	3	1	GGT	3	GGTGGTGGTGGTGGTGGT	18
744	Pta#S20493058	1	SSR	REVERSE	379	19	58.63	57.89	2	0	CCACCTCCATAACCACCAC									
745	Pta#S26633516	1	SSR	FORWARD	353	21	56.9	42.86	6	3	CTGTTTCATGACATCTTGCAG	162	1067	1067	5	1	GGC	3	GGCGGCGGCGGC	12
746	Pta#S26633516	1	SSR	REVERSE	514	21	56.81	42.86	3	0	TCAGAGTTTGTAATGGGGAAG									
747	Pta#S26637238	1	SSR	FORWARD	163	21	56.32	33.33	4	2	AGAATTAAACGCAAATCAAGC	191	845	845	4	1	AGA	3	AGAAGAAGAAGA	12
748	Pta#S26637238	1	SSR	REVERSE	353	20	57.55	45	5	1	GTTTTTCTTCGGCAGAGATG									
749	Pta#S16892468	1	SSR	FORWARD	446	21	57.78	42.86	4	3	TTGTCATGGAGGACTTTCTTG	192	810	810	4	2	ATC	3	ATCATCATCATCATC	15
750	Pta#S16892468	1	SSR	REVERSE	637	21	57.01	47.62	5	3	AAACAGGACTACCTGCAACAG									
751	Pta#S25131051	1	SSR	FORWARD	435	21	57.94	47.62	6	3	AGCACAGACCAGAATTCACTG	175	1146	1146	5	0	GCA	3	GCAGCAGCAGCAGCA	15
752	Pta#S25131051	1	SSR	REVERSE	609	21	56.34	47.62	2	1	CTATCTGTCCATCTCCAAAGG									
753	Pta#S25797927	1	SSR	FORWARD	225	21	56.53	42.86	6	0	TCATATGTTCAAGCAGCTCAC	174	891	891	4	0	CCA	3	CCACCACCACCA	12
754	Pta#S25797927	1	SSR	REVERSE	398	21	57.88	42.86	4	0	TCTGAAATCCACAGATTGCTC									
755	Pta#S25802694	1	SSR	FORWARD	537	21	56.61	42.86	3	0	CGATTATTTGGACTGCTTCTC	203	1004	1004	5	2	AGA	3	AGAAGAAGAAGA	12
756	Pta#S25802694	1	SSR	REVERSE	739	21	57.03	42.86	4	1	CAAACTCATCCCAGATCATTC									
757	Pta#S25587627	1	SSR	FORWARD	280	21	56.95	38.1	5	3	AAAGCCTTCTTTTCTTCAAGG	172	1048	1048	3	1	CTG	3	CTGCTGCTGCTGCTGCTG	18
758	Pta#S25587627	1	SSR	REVERSE	451	21	56.74	42.86	2	2	AGTTGTGTATTTGGGTTCTGC									
759	Pta#S26631071	1	SSR	FORWARD	542	20	57.76	40	6	2	ATTGATTTCAAGGCTCGATG	188	1031	1031	4	1	AAT	3	AATAATAATAATAATAATAAT	21
760	Pta#S26631071	1	SSR	REVERSE	729	21	56.78	47.62	3	1	CTTCAGGTTCTTGGCAGTAAG									
761	Pta#S25094545	1	SSR	FORWARD	113	21	57.17	42.86	3	2	TAAGTGCCAAAGTTCCTTCAG	179	865	865	4	2	GCA	3	GCAGCAGCAGCA	12
762	Pta#S25094545	1	SSR	REVERSE	291	21	56.8	38.1	5	3	AAATGACTCCTGTGAATTTCG									
763	Pta#S26631036	1	SSR	FORWARD	435	20	56.68	50	4	3	GCAGTCATCGTCTGTGATTC	171	982	982	3	1	CAG	3	CAGCAGCAGCAGCAG	15
764	Pta#S26631036	1	SSR	REVERSE	605	20	57.94	45	6	1	GTGTACATTTCCCGCATTTC									
765	Pta#S24121924	1	SSR	FORWARD	131	21	56.23	42.86	4	2	CTGTTCCTTACAACCCAATTC	172	1164	1164	4	1	CTC	3	CTCCTCCTCCTC	12
766	Pta#S24121924	1	SSR	REVERSE	302	21	56.49	47.62	4	2	GGTGGATATGAAGAAGCTCTG									
767	Pta#S25631527	1	SSR	FORWARD	334	19	56.76	52.63	4	2	GTCGAGAGGCGATGTATTG	168	966	966	2	0	CAG	3	CAGCAGCAGCAG	12
768	Pta#S25631527	1	SSR	REVERSE	501	21	56.84	42.86	3	0	AAGGTAAAAAGGCTGAAGAGG									
769	Pta#S26641408	1	SSR	FORWARD	187	21	57.8	47.62	4	1	GGCTAATTTCCACTTCCTGTC	177	901	901	4	3	CAT	3	CATCATCATCAT	12
770	Pta#S26641408	1	SSR	REVERSE	363	21	57.02	42.86	4	3	GATCCTCCTTTTCTTTGAAGG									
771	Pta#S25633621	1	SSR	FORWARD	496	21	57	42.86	2	2	ATGAAGAAGACGATGAAGACG	201	1073	1073	5	1	GAA	3	GAAGAAGAAGAA	12
772	Pta#S25633621	1	SSR	REVERSE	696	21	56.73	38.1	4	3	TTTATTGTTGCTTGCACTCAG									
773	Pta#S25633621	1	SSR	FORWARD	496	21	57	42.86	2	2	ATGAAGAAGACGATGAAGACG	201	1073	1073	5	1	GAA	3	GAAGAAGAAGAA	12
774	Pta#S25633621	1	SSR	REVERSE	696	21	56.73	38.1	4	3	TTTATTGTTGCTTGCACTCAG									
775	Pta#S25560374	1	SSR	FORWARD	1136	22	56.79	36.36	6	2	CAAAAGTTTGAGTTCTTTGCAC	148	1382	1382	6	2	AT	2	ATATATATATATAT	14
776	Pta#S25560374	1	SSR	REVERSE	1283	21	57.36	38.1	6	0	AGCATTATTACGCTGCTTTTG									
777	Pta#S26635850	1	SSR	FORWARD	98	21	56.71	47.62	4	3	GACTTTAATCCGCAGTCTCTG	169	836	836	3	1	GCT	3	GCTGCTGCTGCT	12
778	Pta#S26635850	1	SSR	REVERSE	266	21	57.63	42.86	3	2	TCATTCTCCCAGTAATCATCG									
779	Pta#S21055956	1	SSR	FORWARD	458	21	58.01	38.1	3	3	TTGCCATCTTCACAGAAAAAG	182	945	945	4	3	CTT	3	CTTCTTCTTCTT	12
780	Pta#S21055956	1	SSR	REVERSE	639	20	56.82	45	4	2	AAGACGTTTCCCTTCGTATG									
781	Pta#S25085756	1	SSR	FORWARD	486	21	56.48	47.62	2	0	GAGAGGAGAACGATGAAGATG	164	871	871	4	1	TTA	3	TTATTATTATTATTA	15
782	Pta#S25085756	1	SSR	REVERSE	649	21	56.25	47.62	5	3	GACGATCTGACGGATAGATTC									
783	Pta#S25802787	1	SSR	FORWARD	825	21	57.47	52.38	6	0	CTCGAGAACAACACTGGTAGG	175	1226	1226	5	0	CTC	3	CTCCTCCTCCTC	12
784	Pta#S25802787	1	SSR	REVERSE	999	21	57.02	47.62	4	0	ACACGAGTGAGAAGAAGTTGG									
785	Pta#S25091129	1	SSR	FORWARD	161	21	57.98	42.86	4	0	TTTCTTTGTCCCTCCATATCC	157	885	885	3	1	AAG	3	AAGAAGAAGAAG	12
786	Pta#S25091129	1	SSR	REVERSE	317	21	57.33	38.1	4	0	TTGTGATTCTGTGCATTCTTG									
787	Pta#S16800741	1	SSR	FORWARD	416	21	56.18	33.33	5	2	ATTTAATGACCTTGCTTTTGC	168	723	723	5	3	TAA	3	TAATAATAATAA	12
788	Pta#S16800741	1	SSR	REVERSE	583	20	58.51	40	5	2	ATATTTCGGCAAACATGACG									
789	Pta#S24903655	1	SSR	FORWARD	455	21	56.98	38.1	3	0	TGACCGAAAACAAAAGGTAAG	226	780	780	5	3	TA	2	TATATATATATATA	14
790	Pta#S24903655	1	SSR	REVERSE	680	21	57.51	42.86	3	3	ATTCCTTTCTTCCGCTGTTAC									
791	Pta#S25797870	1	SSR	FORWARD	320	21	57.16	42.86	6	1	ATTACCTGGGAAATCGAAGAC	175	911	911	3	1	GAG	3	GAGGAGGAGGAGGAGGAG	18
792	Pta#S25797870	1	SSR	REVERSE	494	21	56.93	42.86	5	1	GATAAACATGGGGTTCAACAG									
793	Pta#S20134332	1	SSR	FORWARD	179	21	56.74	52.38	6	2	CGACTGATAGCTACCCTAACG	162	909	909	4	3	AAG	3	AAGAAGAAGAAG	12
794	Pta#S20134332	1	SSR	REVERSE	340	20	57.87	50	6	3	ACTTGAGAATGGCTCCAGTG									
795	Pta#S15795410	1	SSR	FORWARD	242	21	56.72	52.38	3	2	GAGACCCCCATCTATCTTAGG	186	669	669	4	2	ACTC	4	ACTCACTCACTCACTC	16
796	Pta#S15795410	1	SSR	REVERSE	427	21	57.53	52.38	4	1	ACCAGAGCCCTAGAACTTGAC									
797	Pta#S15794590	1	SSR	FORWARD	590	22	56.45	45.45	6	2	AGGGAGTCACTTATCGGTAAAC	174	809	809	4	1	TTG	3	TTGTTGTTGTTG	12
798	Pta#S15794590	1	SSR	REVERSE	763	21	60.24	52.38	3	3	ACCGTCACCTTGGGTAGAATC									
799	Pta#S15797667	1	SSR	FORWARD	173	21	56.77	38.1	3	3	TTTCAATAGTTTTCGGGTGAC	231	746	746	5	1	TA	2	TATATATATATA	12
800	Pta#S15797667	1	SSR	REVERSE	403	20	57.27	35	5	0	TGCATTTGATGCTATTTTGG									
801	Pta#S26642224	1	SSR	FORWARD	287	21	56.93	38.1	4	3	TCGAAACAGAAATTGAAGTCC	156	851	851	4	0	CAG	3	CAGCAGCAGCAGCAG	15
802	Pta#S26642224	1	SSR	REVERSE	442	21	56.83	47.62	2	2	TAAGTGGGTCATCTGGTAAGC									
803	Pta#S15794402	1	SSR	FORWARD	1008	21	57.16	42.86	4	0	GGATCTTCCTTCTTTTGCTTC	171	1280	1280	6	3	TTG	3	TTGTTGTTGTTG	12
804	Pta#S15794402	1	SSR	REVERSE	1178	21	57.04	47.62	6	0	GGACCACTACATGTCCAAAAG									
805	Pta#S15795423	1	SSR	FORWARD	96	21	57.09	38.1	4	2	AAACGATACTTTTGCTCATGC	180	830	830	3	2	ATG	3	ATGATGATGATG	12
806	Pta#S15795423	1	SSR	REVERSE	275	21	56.92	42.86	4	0	GAACGATTCACAACCATAACC									
807	Pta#S26628917	1	SSR	FORWARD	168	20	56.98	55	6	2	AGACTGGTCTTCACCAGAGC	181	992	992	3	0	CCA	3	CCACCACCACCA	12
808	Pta#S26628917	1	SSR	REVERSE	348	22	57.81	36.36	6	3	GCCTTCATGATTTTCTTGATTC									
809	Pta#S26628917	1	SSR	FORWARD	801	20	56.79	50	4	2	CTCATCATCCTCATCAGCAG	174	992	992	3	1	CAG	3	CAGCAGCAGCAGCAG	15
810	Pta#S26628917	1	SSR	REVERSE	974	21	58.07	47.62	4	2	TGTCTTCTCAGTTGGCAGAAC									
811	Pta#S25801887	1	SSR	FORWARD	68	21	56.97	47.62	5	3	CATCCAGTTCCAGTTATGGAC	184	650	650	5	1	GCA	3	GCAGCAGCAGCAGCAGCAGCA	21
812	Pta#S25801887	1	SSR	REVERSE	251	21	57.47	42.86	5	2	CAGATAGCCATTTCTGATTCG									
813	Pta#S26628799	1	SSR	FORWARD	615	21	59.07	47.62	3	2	ATTACCCCTGCTGACATTGAG	170	962	962	4	2	CTC	3	CTCCTCCTCCTCCTCCTC	18
814	Pta#S26628799	1	SSR	REVERSE	784	21	56.52	42.86	5	3	TTGTAGTGAAAAGCACAGTGG									
815	Pta#S20489326	1	SSR	FORWARD	344	21	57.59	42.86	3	0	AAGAGACTGAAAGGCAAAACC	177	872	872	3	0	GAA	3	GAAGAAGAAGAAGAAGAA	18
816	Pta#S20489326	1	SSR	REVERSE	520	21	57.5	42.86	5	0	ATCTGAATCACGACCAACAAC									
817	Pta#S24122576	1	SSR	FORWARD	370	21	56.17	38.1	4	0	AACAAGGTTGAGAAACGAAAG	175	838	838	6	1	AAG	3	AAGAAGAAGAAG	12
818	Pta#S24122576	1	SSR	REVERSE	544	21	56.5	42.86	4	1	ACTTTTTCAGAGCTTCGTCAG									
819	Pta#S20493255	1	SSR	FORWARD	457	20	57.77	50	3	0	AGCATACGAGGAGAATGGTG	184	1164	1164	4	0	CAG	3	CAGCAGCAGCAGCAGCAG	18
820	Pta#S20493255	1	SSR	REVERSE	640	21	55.84	42.86	4	0	GAGTACATTTGGTTGCTGTTG									
821	Pta#S25553331	1	SSR	FORWARD	632	21	55.12	38.1	4	0	ATAGTAATTTCGCCTCCAATC	179	878	878	5	1	TGC	3	TGCTGCTGCTGCTGC	15
822	Pta#S25553331	1	SSR	REVERSE	810	21	57.59	42.86	4	2	CAGCAACAACCAATTAAGAGC									
823	Pta#S24909350	1	SSR	FORWARD	68	22	56.58	45.45	4	2	CAGTTCACTTGGCTGATATAGG	173	762	762	5	1	TCT	3	TCTTCTTCTTCT	12
824	Pta#S24909350	1	SSR	REVERSE	240	21	56.59	42.86	3	3	GAAGGAGCAACTGTGTTTTTC									
825	Pta#S20497072	1	SSR	FORWARD	466	21	57.69	42.86	5	2	TCGAAATGTTACAGGGATCTG	182	927	927	3	1	GGA	3	GGAGGAGGAGGA	12
826	Pta#S20497072	1	SSR	REVERSE	647	20	56.97	55	3	1	ACTGACGAGGCTTGGACTAC									
827	Pta#S20497072	1	SSR	FORWARD	644	22	56.58	45.45	4	2	CAGTTCACTTGGCTGATATAGG	182	927	927	4	1	TCT	3	TCTTCTTCTTCT	12
828	Pta#S20497072	1	SSR	REVERSE	825	20	57.55	45	4	0	CTTGAAATCGAAGGAGCAAC									
829	Pta#S26631220	1	SSR	FORWARD	147	21	57.15	38.1	4	0	ATTTGATGATGATGTCCAACC	183	923	923	4	0	GCG	3	GCGGCGGCGGCG	12
830	Pta#S26631220	1	SSR	REVERSE	329	21	55.88	47.62	2	0	TTCTATGTTCCTCCTCTGTCC									
831	Pta#S24123825	1	SSR	FORWARD	589	21	57.07	47.62	4	2	TATAGACGACGGAGATCAAGC	175	985	985	3	1	GTC	3	GTCGTCGTCGTC	12
832	Pta#S24123825	1	SSR	REVERSE	763	21	57.04	42.86	3	3	TTTGTGGACTTTCAGAGGAAG									
833	Pta#S16789177	1	SSR	FORWARD	514	21	56.8	47.62	4	2	ATATCTCACTATGCCCACGAG	215	837	837	4	2	TA	2	TATATATATATATA	14
834	Pta#S16789177	1	SSR	REVERSE	728	21	56.28	47.62	3	2	TCCTTTGGAAGTAGTCTGAGC									
835	Pta#S16789177	1	SSR	FORWARD	514	21	56.8	47.62	4	2	ATATCTCACTATGCCCACGAG	215	837	837	4	2	AT	2	ATATATATATAT	12
836	Pta#S16789177	1	SSR	REVERSE	728	21	56.28	47.62	3	2	TCCTTTGGAAGTAGTCTGAGC									
837	Pta#S25642680	1	SSR	FORWARD	774	21	56.75	42.86	6	1	CAGCTGGTTTTTCCTTTACTG	165	1063	1063	3	1	CTC	3	CTCCTCCTCCTC	12
838	Pta#S25642680	1	SSR	REVERSE	938	21	56.85	47.62	5	0	AACACGACTTCAACTCACTCC									
839	Pta#S25642680	1	SSR	FORWARD	617	21	57.19	42.86	2	0	TTGTCCTTTCACTTCTGCTTC	157	1063	1063	3	0	TGAA	4	TGAATGAATGAATGAA	16
840	Pta#S25642680	1	SSR	REVERSE	773	21	57.34	47.62	3	2	CTGGTTGTTTGATGAGCCTAC									
841	Pta#S16802602	1	SSR	FORWARD	110	21	57	52.38	6	1	CATGGATCCGTCCACTACTAC	177	696	696	4	1	CAG	3	CAGCAGCAGCAG	12
842	Pta#S16802602	1	SSR	REVERSE	286	21	58.87	47.62	3	0	TAGGAAGAGAGCGACGAAAAG									
843	Pta#S16798571	1	SSR	FORWARD	168	21	56.34	52.38	3	0	CAGTTCCTACAAGGTGGTCTC	150	1052	1052	4	1	CAC	3	CACCACCACCAC	12
844	Pta#S16798571	1	SSR	REVERSE	317	21	56.74	42.86	3	0	TTGTGATAAGGAGAAGGATGG									
845	Pta#S26628613	1	SSR	FORWARD	183	20	57.05	35	5	2	TTGATGCAATCCGATATTTG	177	907	907	4	1	GGA	3	GGAGGAGGAGGA	12
846	Pta#S26628613	1	SSR	REVERSE	359	21	57.5	38.1	4	2	TTGAAGTGAATTGGTCATTCC									
847	Pta#S25099012	1	SSR	FORWARD	659	20	57.54	50	4	3	CAGTATGTCAGGTGGCAATG	185	881	881	4	2	AAT	3	AATAATAATAATAAT	15
848	Pta#S25099012	1	SSR	REVERSE	843	22	54.33	31.82	6	0	AAAATTTCTTTCCTCAGATCAC									
849	Pta#S21724660	1	SSR	FORWARD	430	20	56.34	50	3	0	CCCCCGAGTTTTAGTAGATG	173	1019	1019	3	1	GCA	3	GCAGCAGCAGCA	12
850	Pta#S21724660	1	SSR	REVERSE	602	21	57.62	42.86	5	2	AAAGCACCATGATTGTACCAG									
851	Pta#S25093109	1	SSR	FORWARD	17	21	57.24	52.38	3	0	CAGTCTCCTGTAACGACATCC	205	875	875	5	2	GCA	3	GCAGCAGCAGCA	12
852	Pta#S25093109	1	SSR	REVERSE	221	21	56.39	47.62	4	1	GTCTCTCCTCCATGAAACTTG									
853	Pta#S20693206	1	SSR	FORWARD	558	21	56.97	33.33	6	2	AATTTGAACGTTTTGTGAAGC	174	799	799	6	2	AT	2	ATATATATATATATATAT	18
854	Pta#S20693206	1	SSR	REVERSE	731	23	55.12	39.13	5	2	CTTGTATTACCACTCTTCAAAGC									
855	Pta#S24109300	1	SSR	FORWARD	442	21	55.81	47.62	4	2	GGAGCAAAATACTAGGAGTCG	252	1022	1022	6	1	GAG	3	GAGGAGGAGGAG	12
856	Pta#S24109300	1	SSR	REVERSE	693	21	57	42.86	3	2	GGAAGAGGGTTATTTTTCAGC									
857	Pta#S20497194	1	SSR	FORWARD	659	21	57.36	42.86	4	0	AGTTAGGCTTCATGGTTTTCC	179	837	837	4	2	AT	2	ATATATATATAT	12
858	Pta#S20497194	1	SSR	REVERSE	837	21	55.98	47.62	5	2	AGGTCCTTCAATGCACTAGAC									
859	Pta#S24909604	1	SSR	FORWARD	383	21	57.87	42.86	5	2	CAGGGTGTTGTTATTCAATGG	180	912	912	3	0	CAG	3	CAGCAGCAGCAG	12
860	Pta#S24909604	1	SSR	REVERSE	562	19	57.3	47.37	5	3	CATGCTCGCTTCAGAAAAG									
861	Pta#S20490113	1	SSR	FORWARD	330	21	57.09	42.86	4	2	TGCTTATAGAACCCACTTTGC	177	1090	1090	3	0	AGG	3	AGGAGGAGGAGG	12
862	Pta#S20490113	1	SSR	REVERSE	506	21	57.72	47.62	4	1	CAACCATCAGTATCCCATGAC									
863	Pta#S25794957	1	SSR	FORWARD	102	21	57.18	47.62	4	0	ACAGACACGTTTTGCTCTCTC	179	887	887	4	1	CTC	3	CTCCTCCTCCTC	12
864	Pta#S25794957	1	SSR	REVERSE	280	21	56.91	47.62	4	2	TGTCAGAACCAGGAGGTTTAG									
865	Pta#S20929105	1	SSR	FORWARD	94	21	57.83	42.86	5	0	TGAATCATACGTGCTTTCCTC	182	1086	1086	6	1	AT	2	ATATATATATATATATAT	18
866	Pta#S20929105	1	SSR	REVERSE	275	21	57.01	52.38	3	2	GGAAAGGGAGAAGGTCTACAG									
867	Pta#S26638213	1	SSR	FORWARD	118	21	56.95	47.62	4	2	AACTCTGTCAAGACCATCAGC	172	1042	1042	5	3	ATG	3	ATGATGATGATG	12
868	Pta#S26638213	1	SSR	REVERSE	289	21	57.46	52.38	6	3	CCTGTTCCAGCTGTTGTAGAC									
869	Pta#S16801597	1	SSR	FORWARD	434	21	56.78	47.62	3	2	CTCCAAAGTGACAAGAAGAGC	180	1216	1216	4	1	AAT	3	AATAATAATAAT	12
870	Pta#S16801597	1	SSR	REVERSE	613	21	56.76	42.86	5	2	ACGTCGGAAGTATATGAATCG									
871	Pta#S16798093	1	SSR	FORWARD	79	21	57.34	47.62	4	0	GTGTTAGCTGTGGGAATCTTG	236	724	724	3	0	GCA	3	GCAGCAGCAGCA	12
872	Pta#S16798093	1	SSR	REVERSE	314	21	56.99	38.1	3	2	TTGGTGTTGTTATTGTCATCG									
873	Pta#S16795921	1	SSR	FORWARD	225	21	57.53	47.62	4	2	ACCACAACACCATATCTGCTC	186	896	896	5	0	ATG	3	ATGATGATGATGATG	15
874	Pta#S16795921	1	SSR	REVERSE	410	21	56.67	42.86	4	0	AATTGTTGCCCTCATCACTAC									
875	Pta#S25797417	1	SSR	FORWARD	671	21	56.61	42.86	5	0	TGCAAGACTCTCACAAAGATG	191	919	919	5	3	CAG	3	CAGCAGCAGCAG	12
876	Pta#S25797417	1	SSR	REVERSE	861	21	57.19	42.86	5	1	TTTCAGAGAAGTTGCTTGACC									
877	Pta#S25587647	1	SSR	FORWARD	608	21	57.32	47.62	6	2	CTGGCACTATCAACGTTTACC	172	941	941	4	0	CAC	3	CACCACCACCAC	12
878	Pta#S25587647	1	SSR	REVERSE	779	21	56.97	42.86	4	2	TCCTATATTTGCAGGAGCATC									
879	Pta#S20500637	1	SSR	FORWARD	199	21	56.68	42.86	4	0	ATCTGGAACTGAATGAAGTGG	175	1196	1196	5	2	TGA	3	TGATGATGATGATGA	15
880	Pta#S20500637	1	SSR	REVERSE	373	21	57.47	47.62	4	1	CCTTCTTCTGCATCATCTGTC									
881	Pta#S24903995	1	SSR	FORWARD	216	21	56.91	47.62	3	1	TCGTCTCTCCACTGTAAAACC	179	808	808	4	2	TA	2	TATATATATATATATATATATA	22
882	Pta#S24903995	1	SSR	REVERSE	394	21	57.18	38.1	4	0	GCGGTTCAATTTATGTGTTTC									
883	Pta#S25669965	1	SSR	FORWARD	825	21	56.95	38.1	4	1	ACAGCAATCGAATCTTTGTTC	166	1136	1136	4	1	GCA	3	GCAGCAGCAGCA	12
884	Pta#S25669965	1	SSR	REVERSE	990	21	57.72	47.62	3	0	TAGACTTTTCTGGTGGTGGTG									
885	Pta#S25634339	1	SSR	FORWARD	563	21	58.13	47.62	6	2	GCAGATATCATCCTCACATGC	173	904	904	3	0	CTG	3	CTGCTGCTGCTG	12
886	Pta#S25634339	1	SSR	REVERSE	735	21	57	42.86	6	2	CATAATCAATTGGGCTACCAC									
887	Pta#S25796375	1	SSR	FORWARD	646	21	56.7	47.62	6	1	TATCATCCCCTATAGCGACAC	144	790	790	5	1	TGG	3	TGGTGGTGGTGG	12
888	Pta#S25796375	1	SSR	REVERSE	789	21	56.28	42.86	4	2	AAAGTCTAAAGGCAGCATGAC									
889	Pta#S25533895	1	SSR	FORWARD	401	21	57.77	42.86	5	2	ACAACTAAATGGGAACCATCC	149	707	707	3	0	AG	2	AGAGAGAGAGAGAGAGAGAG	20
890	Pta#S25533895	1	SSR	REVERSE	549	21	57.77	52.38	4	0	CAAACTAGCAGAGCAGACCAC									
891	Pta#S25132018	1	SSR	FORWARD	230	21	56.56	33.33	5	2	GAAAATTAAATCGCTGGTTTG	148	827	827	4	0	GTT	3	GTTGTTGTTGTT	12
892	Pta#S25132018	1	SSR	REVERSE	377	21	57	47.62	4	3	TCCTTGATCCGTAGTCTTCTG									
893	Pta#S25587667	1	SSR	FORWARD	291	21	57.08	38.1	2	0	TGAGATTGAGAAAACGGAAAG	190	1097	1097	4	1	CGT	3	CGTCGTCGTCGT	12
894	Pta#S25587667	1	SSR	REVERSE	480	21	57.06	38.1	4	2	AGGAATGGAAATCCGAAATAC									
895	Pta#S25553236	1	SSR	FORWARD	569	21	56.84	47.62	5	2	TGGACTCCTATTACGTCTTGG	191	934	934	4	1	ATC	3	ATCATCATCATC	12
896	Pta#S25553236	1	SSR	REVERSE	759	21	57.39	47.62	5	3	ACAGGGACAATGACAGACATC									
897	Pta#S25554531	1	SSR	FORWARD	502	21	56.89	38.1	4	2	AGATTGGAAGAATTGATGCAG	174	887	887	4	2	GCA	3	GCAGCAGCAGCA	12
898	Pta#S25554531	1	SSR	REVERSE	675	21	57.14	47.62	3	1	TGTGAGGCTGGCTAAGTAATC									
899	Pta#S20496759	1	SSR	FORWARD	488	21	57.05	52.38	4	0	AGCTGAGTACCACTTCACAGG	187	1347	1347	3	1	AAT	3	AATAATAATAATAATAATAAT	21
900	Pta#S20496759	1	SSR	REVERSE	674	21	57.14	47.62	4	3	GATCTCTCCAACACACGAATC									
901	Pta#S21718338	1	SSR	FORWARD	352	21	57.08	38.1	4	0	TTGAAGGAAGCATCAAGAAAC	175	1004	1004	4	2	GAG	3	GAGGAGGAGGAG	12
902	Pta#S21718338	1	SSR	REVERSE	526	21	55.85	38.1	6	2	CCTTTTTCAGAAGGTTTTACG									
903	Pta#S20494463	1	SSR	FORWARD	394	21	57.37	47.62	2	1	CTCAACACTCTCCATTTCCTG	125	901	901	3	1	TTC	3	TTCTTCTTCTTC	12
904	Pta#S20494463	1	SSR	REVERSE	518	21	58.24	57.14	6	0	GCTAGATGCCTCTCAGTCTCC									
905	Pta#S16846403	1	SSR	FORWARD	53	21	57.37	47.62	5	2	GAATCCAGAAGTTCAGTCACG	173	950	950	4	1	GAA	3	GAAGAAGAAGAA	12
906	Pta#S16846403	1	SSR	REVERSE	225	20	56.92	50	4	3	AGTCCGGCATACTTATACGC									
907	Pta#S25094266	1	SSR	FORWARD	687	21	56.76	42.86	5	3	AGGTGTGCTTAATATGGCATC	141	898	898	3	1	TTA	3	TTATTATTATTA	12
908	Pta#S25094266	1	SSR	REVERSE	827	22	56.99	31.82	4	3	AATTTGATTGCTTTGTTCACTG									
909	Pta#S24907199	1	SSR	FORWARD	582	21	56.83	38.1	5	2	TGTATTTTGTGGTTCACATGG	164	766	766	5	0	TGC	3	TGCTGCTGCTGC	12
910	Pta#S24907199	1	SSR	REVERSE	745	21	56.94	42.86	4	2	TGTATAACCAACGGCCTAAAG									
911	Pta#S26629379	1	SSR	FORWARD	266	21	57.37	47.62	2	1	CTCACCAGTTTCTTCCATCAG	182	1047	1047	4	2	ATG	3	ATGATGATGATG	12
912	Pta#S26629379	1	SSR	REVERSE	447	21	57.56	47.62	4	2	CCACCTAACAAGTTCTGCAAG									
913	Pta#S26629379	1	SSR	FORWARD	426	21	57.71	47.62	4	0	GCTTGCAGAACTTGTTAGGTG	173	1047	1047	4	1	GGA	3	GGAGGAGGAGGA	12
914	Pta#S26629379	1	SSR	REVERSE	598	21	57.97	42.86	3	0	ATACCTGTTTGGGTCGTTTTC									
915	Pta#S25634314	1	SSR	FORWARD	236	21	56.16	42.86	4	2	GCAGTGTAGAATGTTTTGCAG	203	921	921	5	1	GAG	3	GAGGAGGAGGAG	12
916	Pta#S25634314	1	SSR	REVERSE	438	21	56.99	38.1	4	0	TTCACACCGTAATGTTGATTG									
917	Pta#S23008874	1	SSR	FORWARD	156	19	56.68	52.63	2	0	CGATGTTCCCTCTTCTGTG	173	536	536	5	3	GGT	3	GGTGGTGGTGGT	12
918	Pta#S23008874	1	SSR	REVERSE	328	18	56.24	61.11	4	0	GACCATCTCGTCCTCCAC									
919	Pta#S25794463	1	SSR	FORWARD	632	21	56.69	47.62	3	1	TTCTTACATAGGGGTCACTGG	184	974	974	4	1	TGC	3	TGCTGCTGCTGC	12
920	Pta#S25794463	1	SSR	REVERSE	815	21	56.89	42.86	4	0	TCTGGCCTCTTCAAATACATC									
921	Pta#S25655124	1	SSR	FORWARD	1	19	53.34	47.37	4	2	CGGTACGGTCTCATAAAAG	189	862	862	4	1	AGC	3	AGCAGCAGCAGC	12
922	Pta#S25655124	1	SSR	REVERSE	189	21	57.39	42.86	4	2	TAAATACTGGCTTGAGCTTCG									
923	Pta#S21597502	1	SSR	FORWARD	265	21	58.2	42.86	4	2	AAAGCCATGAAGTCCCATAAG	168	1041	1041	5	1	AT	2	ATATATATATATATATATATATATAT	26
924	Pta#S21597502	1	SSR	REVERSE	432	21	57.42	47.62	4	0	ACTAGAGGTGCCCTTCAAATC									
925	Pta#S25088878	1	SSR	FORWARD	11	21	57.07	47.62	3	0	TGTCCAAGAGAGTTGCCTTAC	178	921	921	4	1	TA	2	TATATATATATA	12
926	Pta#S25088878	1	SSR	REVERSE	188	21	57.11	38.1	3	0	GAACTGAACCCATTTTGTTTG									
927	Pta#S16891968	1	SSR	FORWARD	276	20	57.18	45	6	2	CAATCCCTTTGAAGATCTGG	183	518	518	4	0	TA	2	TATATATATATATA	14
928	Pta#S16891968	1	SSR	REVERSE	458	21	56.89	42.86	5	3	TTTACTGGGCTGATTATCTGG									
929	Pta#S25644875	1	SSR	FORWARD	656	21	58.09	38.1	3	0	AGGGTTTGGAGTTTTTGAATG	175	878	878	4	0	GTG	3	GTGGTGGTGGTG	12
930	Pta#S25644875	1	SSR	REVERSE	830	19	56.07	47.37	4	0	ATATTCGACGGCAGGTATG									
931	Pta#S25560000	1	SSR	FORWARD	423	21	57.26	38.1	4	2	GGCAATCAATTTACAATGCTC	166	1158	1158	4	1	ACA	3	ACAACAACAACA	12
932	Pta#S25560000	1	SSR	REVERSE	588	21	57.05	52.38	5	3	GCTGCACTGACTGTGTCTATG									
933	Pta#S25560000	1	SSR	FORWARD	540	21	57.39	42.86	0	0	CAACACCACAACAACAACAAC	181	1158	1158	3	1	CAA	3	CAACAACAACAACAA	15
934	Pta#S25560000	1	SSR	REVERSE	720	21	56.75	52.38	4	1	CTAGGATTGAGTGCCTGAGAG									
935	Pta#S25654238	1	SSR	FORWARD	11	21	56.25	42.86	4	1	CAGATTAAGCACATCAAGCAG	217	880	880	6	3	GAG	3	GAGGAGGAGGAG	12
936	Pta#S25654238	1	SSR	REVERSE	227	21	57.32	42.86	5	3	GAGCCTTTTATGTGATGATCG									
937	Pta#S25654238	1	SSR	FORWARD	368	22	56.38	40.91	4	1	GATAAACATGAACGAACGAGAC	165	880	880	5	2	TAAA	4	TAAATAAATAAATAAA	16
938	Pta#S25654238	1	SSR	REVERSE	532	22	56.84	40.91	3	0	CTTATTATCTGCTTGTGCCTTG									
939	Pta#S25656393	1	SSR	FORWARD	26	21	56.37	42.86	4	1	GAAAACAAGGTTCAGGATCAG	173	849	849	6	1	ATG	3	ATGATGATGATG	12
940	Pta#S25656393	1	SSR	REVERSE	198	21	57.32	42.86	5	0	CCAAGAACCTCTTCATTTGTG									
941	Pta#S20692559	1	SSR	FORWARD	262	22	57.16	50	4	2	GATTGGAGAGGACAGCTACTTC	171	887	887	5	1	CTG	3	CTGCTGCTGCTG	12
942	Pta#S20692559	1	SSR	REVERSE	432	21	56.26	42.86	4	2	TTCTTACTCCCAAAAGAGCAC									
943	Pta#S20694200	1	SSR	FORWARD	41	18	58.4	50	4	3	CAAACCCAGCATGGAATG	192	895	895	3	1	GCT	3	GCTGCTGCTGCT	12
944	Pta#S20694200	1	SSR	REVERSE	232	21	56.71	47.62	5	2	CAACAGCGGGACTATTAGAAG									
945	Pta#S20694200	1	SSR	FORWARD	110	21	57.33	47.62	6	0	TTCCTGGATCCTACTTTCCTC	169	895	895	3	0	CCT	3	CCTCCTCCTCCTCCTCCT	18
946	Pta#S20694200	1	SSR	REVERSE	278	21	56.66	52.38	5	0	CTTCAGACTGTGGCCTCTTAC									
947	Pta#S20927064	1	SSR	FORWARD	2	21	56.51	38.1	4	2	GCGAAATAGATAAAACCATGC	185	931	931	5	2	TA	2	TATATATATATATA	14
948	Pta#S20927064	1	SSR	REVERSE	186	21	56.12	38.1	3	0	ATACAAGGCAAGGAAGTTTTG									
949	Pta#S21598285	1	SSR	FORWARD	15	21	57.26	38.1	4	2	AAAAAGGATGGGTATTCTTGC	176	895	895	4	1	CTC	3	CTCCTCCTCCTC	12
950	Pta#S21598285	1	SSR	REVERSE	190	21	56.72	47.62	3	0	AGACTGGAGATGGAATGTGAG									
951	Pta#S20929827	1	SSR	FORWARD	127	22	57.1	40.91	4	2	TCACTGCCATGTTTTATCTAGC	167	838	838	6	3	AT	2	ATATATATATATATAT	16
952	Pta#S20929827	1	SSR	REVERSE	293	21	56.61	42.86	5	2	ATGGGATTGAAGATCAGTCAG									
953	Pta#S25591604	1	SSR	FORWARD	72	20	57.03	40	5	3	AAATGGCTCTGAAAATCAGC	189	827	827	4	2	AGC	3	AGCAGCAGCAGC	12
954	Pta#S25591604	1	SSR	REVERSE	260	21	56.31	52.38	4	2	TCCGCTCTAGGTGACTTCTAC									
955	Pta#S26641378	1	SSR	FORWARD	545	21	57.56	42.86	6	2	ACTTGGCTGATCATATGGTTG	175	887	887	3	1	TGC	3	TGCTGCTGCTGC	12
956	Pta#S26641378	1	SSR	REVERSE	719	21	55.97	42.86	6	0	ACATGCACCTGTACACAAATC									
957	Pta#S17047809	1	SSR	FORWARD	101	21	56.92	33.33	6	1	ATTTTCCAAACAATTGAGCAG	158	1052	1052	4	2	TA	2	TATATATATATATATA	16
958	Pta#S17047809	1	SSR	REVERSE	258	21	57.21	47.62	6	3	AAGGAGATCTACCCATCTTGG									
959	Pta#S20493728	1	SSR	FORWARD	181	21	57.41	47.62	5	1	GATTATGCAGCCTACAACTGG	178	1035	1035	5	1	CAA	3	CAACAACAACAA	12
960	Pta#S20493728	1	SSR	REVERSE	358	21	57.59	47.62	4	1	CTTAATCTCATCGCCTGACTG									
961	Pta#S20493728	1	SSR	FORWARD	181	21	57.41	47.62	5	1	GATTATGCAGCCTACAACTGG	178	1035	1035	5	1	GCA	3	GCAGCAGCAGCA	12
962	Pta#S20493728	1	SSR	REVERSE	358	21	57.59	47.62	4	1	CTTAATCTCATCGCCTGACTG									
963	Pta#S26630359	1	SSR	FORWARD	637	21	56.02	42.86	3	1	GCCAGTAAGGCTAAGTTTTTG	158	980	980	4	1	GCA	3	GCAGCAGCAGCA	12
964	Pta#S26630359	1	SSR	REVERSE	794	21	56.96	38.1	6	2	AGACTTGCAATTTCCATTCAG									
965	Pta#S20504578	1	SSR	FORWARD	861	21	57.32	38.1	4	1	TATCCACAAATGGGTTTTGAC	177	1241	1241	4	3	TGA	3	TGATGATGATGA	12
966	Pta#S20504578	1	SSR	REVERSE	1037	21	56.88	38.1	4	1	AATAACATGCTGCTGAAATCC									
967	Pta#S24112711	1	SSR	FORWARD	72	21	57.38	52.38	4	2	TCTGGTAGTAAGCACGCTAGG	166	1002	1002	4	2	GGA	3	GGAGGAGGAGGAGGA	15
968	Pta#S24112711	1	SSR	REVERSE	237	21	56.4	47.62	4	0	CTCTTCACCATTACGTTCCTC									
969	Pta#S24111735	1	SSR	FORWARD	960	21	57.28	52.38	4	2	CTTACCCCTTTCTAGCTCCAG	194	1218	1218	4	2	CAA	3	CAACAACAACAACAA	15
970	Pta#S24111735	1	SSR	REVERSE	1153	20	57.87	60	2	0	CATAGGAGGAGGAGGAGGAG									
971	Pta#S24111735	1	SSR	FORWARD	1031	21	58.39	47.62	6	0	GCAGTAATGCAAGAGATGGTG	188	1218	1218	5	1	CTC	3	CTCCTCCTCCTCCTC	15
972	Pta#S24111735	1	SSR	REVERSE	1218	22	56.74	45.45	3	0	AGGCTATTCCAGTCTTTGTCTC									
973	Pta#S20497739	1	SSR	FORWARD	6	20	57	40	5	0	TCAAGCCTTCATCTTTTTCC	180	974	974	4	1	ATT	3	ATTATTATTATTATT	15
974	Pta#S20497739	1	SSR	REVERSE	185	20	57.22	45	5	3	CTGCTTTCACAGCTTCATTG									
975	Pta#S25086005	1	SSR	FORWARD	258	21	57.13	42.86	5	1	AGACAAGCCAAGTTGAAACAG	189	1108	1108	6	2	GCA	3	GCAGCAGCAGCA	12
976	Pta#S25086005	1	SSR	REVERSE	446	21	57.62	38.1	3	1	AAAACTTCTTCTCGGCATTTC									
977	Pta#S25086005	1	SSR	FORWARD	258	21	57.13	42.86	5	1	AGACAAGCCAAGTTGAAACAG	189	1108	1108	6	2	TAA	3	TAATAATAATAATAA	15
978	Pta#S25086005	1	SSR	REVERSE	446	21	57.62	38.1	3	1	AAAACTTCTTCTCGGCATTTC									
979	Pta#S25086005	1	SSR	FORWARD	439	22	56.78	36.36	4	3	GAAGTTTTTCGGATATGGATTC	164	1108	1108	5	3	GAA	3	GAAGAAGAAGAA	12
980	Pta#S25086005	1	SSR	REVERSE	602	21	57.03	42.86	5	3	CTCCCAATCATCTTCAACATC									
981	Pta#S20499187	1	SSR	FORWARD	21	22	56.9	31.82	5	1	TCCATTGAAGTTGAAAAATCTG	160	1130	1130	3	2	TTC	3	TTCTTCTTCTTC	12
982	Pta#S20499187	1	SSR	REVERSE	180	21	57.05	42.86	4	0	TCGAATCCTGCTGAATCTTAC									
983	Pta#S26629297	1	SSR	FORWARD	288	21	56.05	47.62	3	2	ATCAGGAGAGAATGAGAGTGC	178	966	966	6	2	CTT	3	CTTCTTCTTCTTCTT	15
984	Pta#S26629297	1	SSR	REVERSE	465	21	57.11	52.38	5	3	TTCCTCACTCCTCTGTAGTGC									
985	Pta#S20494132	1	SSR	FORWARD	153	21	56.92	42.86	6	2	GTGGGTGTGGAATTAATAACG	171	1118	1118	5	0	TTC	3	TTCTTCTTCTTC	12
986	Pta#S20494132	1	SSR	REVERSE	323	20	57.39	50	5	1	GATCAATCTCCTGAGGCAAG									
987	Pta#S26630334	1	SSR	FORWARD	131	21	57.81	47.62	6	0	AGGCCTTACCTTATTCCCTTC	182	951	951	4	0	CAG	3	CAGCAGCAGCAG	12
988	Pta#S26630334	1	SSR	REVERSE	312	21	57.2	47.62	3	0	TACCAGGCTAAACAACTGCTC									
989	Pta#S26630334	1	SSR	FORWARD	301	21	57.2	47.62	3	2	TTTAGCCTGGTAGTTGAGACG	179	951	951	5	2	CTGC	4	CTGCCTGCCTGCCTGC	16
990	Pta#S26630334	1	SSR	REVERSE	479	21	57.35	47.62	4	3	TTCGCAAGTTCCTACACTAGC									
991	Pta#S26629427	1	SSR	FORWARD	566	21	56.68	42.86	3	2	ATCTAACAATCCCAGTGAACG	177	911	911	5	1	TGG	3	TGGTGGTGGTGGTGG	15
992	Pta#S26629427	1	SSR	REVERSE	742	21	56.74	42.86	3	2	TCCAATCAGTTCAGAGAATCC									
993	Pta#S25584592	1	SSR	FORWARD	396	21	56.55	38.1	6	0	TTTGACCAATTCCTCATAACC	178	799	799	5	1	CCT	3	CCTCCTCCTCCTCCT	15
994	Pta#S25584592	1	SSR	REVERSE	573	21	57.53	47.62	4	2	GTTTCACTGGAGAGATTGCAG									
995	Pta#S26641427	1	SSR	FORWARD	317	21	57	38.1	3	0	TCAAAACCAAACTGAAGGAAG	171	990	990	2	1	GAG	3	GAGGAGGAGGAG	12
996	Pta#S26641427	1	SSR	REVERSE	487	20	56.66	45	2	0	AATAGGCAAAACCCACACTC									
997	Pta#S20694018	1	SSR	FORWARD	566	21	56.66	52.38	4	1	CTTGGTGACTTAGCCCAGTAG	188	917	917	5	0	TA	2	TATATATATATATATATATATATA	24
998	Pta#S20694018	1	SSR	REVERSE	753	21	56.97	33.33	3	0	AAGCACCGTTATTTTGTTTTG									
999	Pta#S26630609	1	SSR	FORWARD	112	21	56.39	47.62	2	1	GCATACACTTTTCTGGTCTCC	189	1206	1206	4	1	TA	2	TATATATATATA	12
1000	Pta#S26630609	1	SSR	REVERSE	300	21	56.71	38.1	5	1	TATTCTGAAACCCAAATCCAG									
1001	Pta#S25096765	1	SSR	FORWARD	855	21	57.69	42.86	5	3	TGTAACCTGATTCTCCGAATG	158	1063	1063	4	1	GGA	3	GGAGGAGGAGGA	12
1002	Pta#S25096765	1	SSR	REVERSE	1012	21	57.89	47.62	5	0	ATTCTTCAGCTCAGCCTTCTC									
1003	Pta#S25802187	1	SSR	FORWARD	171	21	56.89	42.86	4	0	TCTGTCCATGCCTCTTTATTC	178	1110	1110	5	2	AAG	3	AAGAAGAAGAAG	12
1004	Pta#S25802187	1	SSR	REVERSE	348	20	56.9	45	6	2	GAGAGCGAATTCAGAAAAGC									
1005	Pta#S20506079	1	SSR	FORWARD	392	21	57.12	47.62	4	2	AAGAGGGATGGACAACCTTAC	171	901	901	3	1	CTG	3	CTGCTGCTGCTG	12
1006	Pta#S20506079	1	SSR	REVERSE	562	21	56.08	33.33	4	0	AAAATGCACCTTCAACTTTTC									
1007	Pta#S25099749	1	SSR	FORWARD	500	21	56.63	38.1	5	2	GCAATGAAATGACAATACACG	175	799	799	4	1	GAC	3	GACGACGACGAC	12
1008	Pta#S25099749	1	SSR	REVERSE	674	21	57.41	47.62	3	1	CTTTTGACACGAACCCAGTAG									
1009	Pta#S20925345	1	SSR	FORWARD	218	21	56.83	42.86	6	1	AATATTCCAGTGCGACTCAAC	175	1201	1201	6	3	ACC	3	ACCACCACCACC	12
1010	Pta#S20925345	1	SSR	REVERSE	392	21	56.41	42.86	5	1	TCTTAGTTGAGAAAGGCTTGG									
1011	Pta#S25652901	1	SSR	FORWARD	284	21	56.53	42.86	4	0	CTGATGAAACAGGAGAAAAGG	180	888	888	5	1	AGG	3	AGGAGGAGGAGG	12
1012	Pta#S25652901	1	SSR	REVERSE	463	21	56.14	42.86	3	2	AGTTCTCAGCCCACTTTATTG									
1013	Pta#S26629713	1	SSR	FORWARD	121	19	56.61	52.63	4	2	AGTGCCCTTTGGAGGATAC	179	1261	1261	4	1	AGG	3	AGGAGGAGGAGG	12
1014	Pta#S26629713	1	SSR	REVERSE	299	21	57.46	52.38	6	2	CACCTGTTAGGACAAGTGAGC									
1015	Pta#S20693662	1	SSR	FORWARD	456	20	56.92	45	3	3	ATCATCGTCATCATCTCGTG	169	994	994	4	0	TAC	3	TACTACTACTAC	12
1016	Pta#S20693662	1	SSR	REVERSE	624	21	55.2	38.1	4	1	AATTTCCTCTTCTTTGACCTG									
1017	Pta#S20926279	1	SSR	FORWARD	52	22	56.78	36.36	4	3	GAAGTTTTTCGGATATGGATTC	164	852	852	5	3	GAA	3	GAAGAAGAAGAA	12
1018	Pta#S20926279	1	SSR	REVERSE	215	21	57.03	42.86	5	3	CTCCCAATCATCTTCAACATC									
1019	Pta#S25641234	1	SSR	FORWARD	697	21	57.06	47.62	5	3	GACTGAAGGTGATGGCATATC	170	1252	1252	4	1	CT	2	CTCTCTCTCTCTCT	14
1020	Pta#S25641234	1	SSR	REVERSE	866	21	56.84	47.62	3	0	CTATTGAGGATAAGGGGAAGG									
1021	Pta#S20934487	1	SSR	FORWARD	508	21	56.83	38.1	5	2	TGTATTTTGTGGTTCACATGG	166	694	694	5	0	TGC	3	TGCTGCTGCTGC	12
1022	Pta#S20934487	1	SSR	REVERSE	673	21	56.94	42.86	4	2	TGTATAACCAACGGCCTAAAG									
1023	Pta#S25653255	1	SSR	FORWARD	619	21	56.64	47.62	6	3	CTTGACGGAGATATCGTAAGC	175	799	799	5	3	CTC	3	CTCCTCCTCCTC	12
1024	Pta#S25653255	1	SSR	REVERSE	793	21	57.28	52.38	3	0	CTGGTTACGGACGACAACTAC									
1025	Pta#S25084805	1	SSR	FORWARD	795	21	57.2	42.86	4	3	TGCTATCAATTCTCTCGGAAG	185	1157	1157	4	3	CAG	3	CAGCAGCAGCAG	12
1026	Pta#S25084805	1	SSR	REVERSE	979	21	57.35	38.1	4	2	CAATGAGCAAAACATCCTTTC									
1027	Pta#S25084805	1	SSR	FORWARD	795	21	57.2	42.86	4	3	TGCTATCAATTCTCTCGGAAG	185	1157	1157	4	3	CAG	3	CAGCAGCAGCAG	12
1028	Pta#S25084805	1	SSR	REVERSE	979	21	57.35	38.1	4	2	CAATGAGCAAAACATCCTTTC									
1029	Pta#S20925610	1	SSR	FORWARD	46	22	54.3	36.36	5	1	TCCATCTTCATTCAACATAGTC	183	824	824	4	3	TTTG	4	TTTGTTTGTTTGTTTGTTTG	20
1030	Pta#S20925610	1	SSR	REVERSE	228	21	56.13	42.86	4	3	GATTTGATCTTGGACCTGTTC									
1031	Pta#S26629278	1	SSR	FORWARD	881	21	56.34	47.62	6	2	GCGTAGTTCACCGGTATAATC	175	1072	1072	4	0	TA	2	TATATATATATA	12
1032	Pta#S26629278	1	SSR	REVERSE	1055	21	56.61	42.86	3	2	GATGGCGTTAGTATTTGAAGC									
1033	Pta#S25641033	1	SSR	FORWARD	4	20	57.86	50	5	0	GTATCGGTGTTCCAGGATTG	146	958	958	3	2	GCA	3	GCAGCAGCAGCAGCAGCA	18
1034	Pta#S25641033	1	SSR	REVERSE	149	21	56.56	52.38	4	2	AGCAGAAGGTGCTAGTCTCTG									
1035	Pta#S23079495	1	SSR	FORWARD	333	21	56.45	42.86	4	3	GCAGTTTCCTGAAGATGATTC	175	837	837	5	3	TCT	3	TCTTCTTCTTCT	12
1036	Pta#S23079495	1	SSR	REVERSE	507	21	57.26	47.62	4	2	CCAGGACTAATGGTATTGCAG									
1037	Pta#S20932721	1	SSR	FORWARD	370	21	56.75	42.86	3	0	ATACACGGTCAAAGAAACAGG	201	1229	1229	5	2	GAA	3	GAAGAAGAAGAA	12
1038	Pta#S20932721	1	SSR	REVERSE	570	21	57.71	47.62	4	2	CCAATATCCTTCTTCCCGTAG									
1039	Pta#S25671851	1	SSR	FORWARD	188	21	57.98	42.86	6	2	TAATTCTCAGCATGCAGGTTC	163	842	842	5	1	CAG	3	CAGCAGCAGCAGCAG	15
1040	Pta#S25671851	1	SSR	REVERSE	350	21	57.04	42.86	2	0	CTCTTGCTGTTGTTGTTGTTG									
1041	Pta#S25671851	1	SSR	FORWARD	274	21	56.71	47.62	3	2	AGATGTCCCAGATACAACAGC	179	842	842	5	2	CAA	3	CAACAACAACAACAACAA	18
1042	Pta#S25671851	1	SSR	REVERSE	452	21	55.76	33.33	4	3	CGACATTGCATTATTTGAATC									
1043	Pta#S25671851	1	SSR	FORWARD	274	21	56.71	47.62	3	2	AGATGTCCCAGATACAACAGC	179	842	842	5	2	AGC	3	AGCAGCAGCAGCAGC	15
1044	Pta#S25671851	1	SSR	REVERSE	452	21	55.76	33.33	4	3	CGACATTGCATTATTTGAATC									
1045	Pta#S26629311	1	SSR	FORWARD	210	21	57.23	42.86	4	0	AAGGATATGGCGGTTATTCTC	203	1062	1062	5	1	GAG	3	GAGGAGGAGGAG	12
1046	Pta#S26629311	1	SSR	REVERSE	412	21	57.2	47.62	4	3	CTGCATCATACCTGGATTAGG									
1047	Pta#S23008526	1	SSR	FORWARD	34	21	56.78	47.62	4	3	GAAAACCTGCGACTCTAAGTG	160	761	761	5	3	CCT	3	CCTCCTCCTCCT	12
1048	Pta#S23008526	1	SSR	REVERSE	193	19	57.17	57.89	4	1	GAGGAGGACCAAAGTCCAG									
1049	Pta#S23008526	1	SSR	FORWARD	171	20	57.62	50	4	0	TGATCTGGACTTTGGTCCTC	182	761	761	3	0	CTC	3	CTCCTCCTCCTC	12
1050	Pta#S23008526	1	SSR	REVERSE	352	21	57.01	47.62	3	3	ACGATAGGCACTCTGTAATGC									
1051	Pta#S23015751	1	SSR	FORWARD	588	21	57.74	47.62	4	2	GGGCATGAGACCTCTTTATTC	174	800	800	5	0	TTTC	4	TTTCTTTCTTTCTTTCTTTC	20
1052	Pta#S23015751	1	SSR	REVERSE	761	21	56.86	38.1	6	0	AACTTTTGCAATGTCTCCAAC									
1053	Pta#S25587194	1	SSR	FORWARD	374	21	57.26	38.1	6	1	AAGCTTTGAATGAGATGCTTG	162	996	996	4	2	ATG	3	ATGATGATGATG	12
1054	Pta#S25587194	1	SSR	REVERSE	535	21	57.97	52.38	5	3	GTTCTTCTGAACCCTCCTCAG									
1055	Pta#S23080159	1	SSR	FORWARD	333	22	57.11	45.45	4	0	CATGGTGGACAGACAAACTTAC	174	710	710	4	2	AAT	3	AATAATAATAAT	12
1056	Pta#S23080159	1	SSR	REVERSE	506	21	57.29	42.86	4	3	GCAAGTACCCTTTCACAAATG									
1057	Pta#S25641141	1	SSR	FORWARD	15	21	57.05	57.14	3	0	CTACTCCTGGTTCCTCTCTCC	202	907	907	4	1	CT	2	CTCTCTCTCTCT	12
1058	Pta#S25641141	1	SSR	REVERSE	216	21	57.28	42.86	6	2	AGTGGGAATTTATCGGTAAGC									
1059	Pta#S26629467	1	SSR	FORWARD	229	21	56.83	42.86	4	1	CTAGAGGTTTCTTGCGATTTG	178	981	981	3	1	GCT	3	GCTGCTGCTGCT	12
1060	Pta#S26629467	1	SSR	REVERSE	406	21	56.61	42.86	4	3	TTCTCGTACTGCGTAACATTG									
1061	Pta#S24237522	1	SSR	FORWARD	106	21	57.38	42.86	4	1	CCTAACAGCAAATGGATTGAG	170	562	562	6	1	CAA	3	CAACAACAACAA	12
1062	Pta#S24237522	1	SSR	REVERSE	275	21	57.07	42.86	4	2	GGACATAGGAATTGTTGTTGC									
1063	Pta#S24232645	1	SSR	FORWARD	13	21	57.2	42.86	4	0	TCAAATGCACTGTCTGGTATG	183	786	786	5	0	GAA	3	GAAGAAGAAGAA	12
1064	Pta#S24232645	1	SSR	REVERSE	195	21	56.36	57.14	4	3	GTCTAGGACCAGTGAGAGTGG									
1065	Pta#S25794650	1	SSR	FORWARD	170	21	56.61	42.86	4	2	TCGTACTTGCAGTTTCAGATG	168	814	814	3	1	TTC	3	TTCTTCTTCTTC	12
1066	Pta#S25794650	1	SSR	REVERSE	337	21	57.6	47.62	6	0	CCATGGGGACTCTTCTATTTC									
1067	Pta#S24238433	1	SSR	FORWARD	292	22	56.26	40.91	4	3	CCAAGGTCATTTAACCACATAG	179	1008	1008	4	1	TTG	3	TTGTTGTTGTTG	12
1068	Pta#S24238433	1	SSR	REVERSE	470	21	57.34	47.62	3	0	GTCGCTCCAGTGTTATTGTTC									
1069	Pta#S26634020	1	SSR	FORWARD	12	21	57.95	47.62	4	2	GGCCGAGGTACAAAAGTTAAG	186	410	410	4	0	TGC	3	TGCTGCTGCTGC	12
1070	Pta#S26634020	1	SSR	REVERSE	197	21	57.99	42.86	5	2	TAAGCACATTCGGAAGAGATG									
1071	Pta#S25554259	1	SSR	FORWARD	15	21	56.59	52.38	4	3	CTCCCATAACTCGACTCTCAG	164	660	660	5	2	CTC	3	CTCCTCCTCCTC	12
1072	Pta#S25554259	1	SSR	REVERSE	178	21	56.11	38.1	4	0	TTATGATGATTCTCGTGGTTG									
1073	Pta#S24906540	1	SSR	FORWARD	359	21	57.28	47.62	4	1	GGCTGGACATATCTGAAGTTG	179	914	914	4	3	GAT	3	GATGATGATGATGAT	15
1074	Pta#S24906540	1	SSR	REVERSE	537	19	56.89	47.37	3	0	CTATTCGGCAGCAAACATC									
1075	Pta#S25654390	1	SSR	FORWARD	626	21	57.83	42.86	3	2	CTGTTTTCTTGCTTCAACTGC	177	834	834	3	1	AT	2	ATATATATATATATATAT	18
1076	Pta#S25654390	1	SSR	REVERSE	802	20	57.76	50	5	2	CACTGTGCTGTGCCATTAAC									
1077	Pta#S24908068	1	SSR	FORWARD	290	20	56.81	45	4	0	TATCTATTCGTGGCCTTTCC	178	784	784	4	0	TGA	3	TGATGATGATGA	12
1078	Pta#S24908068	1	SSR	REVERSE	467	21	57.08	47.62	4	3	TCAAGAACCTCTCACTCGTTC									
1079	Pta#S24908980	1	SSR	FORWARD	42	21	56.59	47.62	3	0	TCAGAGGAGAAAAGCAGAGAG	179	858	858	2	1	GTG	3	GTGGTGGTGGTG	12
1080	Pta#S24908980	1	SSR	REVERSE	220	19	57.28	57.89	4	2	GTACCCGTAGAAGGCGAAC									
1081	Pta#S24913512	1	SSR	FORWARD	135	21	57.66	47.62	6	0	GGAAGACTATGGGTTTCCTTG	176	911	911	4	0	GAA	3	GAAGAAGAAGAA	12
1082	Pta#S24913512	1	SSR	REVERSE	310	21	55.94	33.33	6	2	AATCATCATTTGTGTCATTCG									
1083	Pta#S25796524	1	SSR	FORWARD	962	21	57.3	42.86	3	0	CCATAAGCAGCCAATAACATC	175	1504	1504	4	2	GAA	3	GAAGAAGAAGAA	12
1084	Pta#S25796524	1	SSR	REVERSE	1136	21	56.88	42.86	6	2	TAGATCTTCCGGTGCATTAAC									
1085	Pta#S25557090	1	SSR	FORWARD	353	22	57.09	45.45	4	2	GCTGTTACTATAAACCCCAAGC	168	995	995	3	0	TTG	3	TTGTTGTTGTTGTTG	15
1086	Pta#S25557090	1	SSR	REVERSE	520	20	56.82	45	4	0	AATTACTCCGACAAGGCAAC									
1087	Pta#S25085649	1	SSR	FORWARD	46	21	57.84	42.86	4	3	TGCTAGAGACAAATCCCAATG	175	1183	1183	4	1	AG	2	AGAGAGAGAGAGAGAGAG	18
1088	Pta#S25085649	1	SSR	REVERSE	220	21	56.87	42.86	2	0	TTGACTTTCTGGTTAGGGTTG									
1089	Pta#S25657000	1	SSR	FORWARD	169	21	58.3	47.62	4	0	TGGTTTCTCTGAAGGGTAAGG	176	930	930	6	2	GAG	3	GAGGAGGAGGAG	12
1090	Pta#S25657000	1	SSR	REVERSE	344	21	57.06	42.86	3	2	AAACCCTTTACACCCGTATTC									
1091	Pta#S25590498	1	SSR	FORWARD	400	21	56.82	38.1	4	0	ATTCATAATCATCGCAAGAGG	179	1155	1155	5	3	TA	2	TATATATATATATATATATATATATATATATA	32
1092	Pta#S25590498	1	SSR	REVERSE	578	20	57	50	6	2	TGAGTACCTCATCGACATGG									
1093	Pta#S25093093	1	SSR	FORWARD	81	21	57.72	42.86	6	2	TCTGATCATTCAACCTGGAAG	170	852	852	5	3	GGA	3	GGAGGAGGAGGA	12
1094	Pta#S25093093	1	SSR	REVERSE	250	21	57.11	47.62	4	0	CGAATACCATACCAGTTGGAG									
1095	Pta#S25794893	1	SSR	FORWARD	112	21	57.35	38.1	5	0	TGATTGAATATCATGGGGAAG	167	1080	1080	4	0	TGG	3	TGGTGGTGGTGG	12
1096	Pta#S25794893	1	SSR	REVERSE	278	21	56.15	42.86	5	0	ACCAATGGCGTACTAAAAGAG									
1097	Pta#S26642026	1	SSR	FORWARD	11	21	56.72	38.1	3	0	ACACCAAGTGAAAAGGAAATG	176	861	861	3	1	CAA	3	CAACAACAACAA	12
1098	Pta#S26642026	1	SSR	REVERSE	186	22	54.8	45.45	4	1	CACAAAGTATCAGTCAGGACAC									
1099	Pta#S25581028	1	SSR	FORWARD	255	21	58.07	47.62	6	3	TTTCTCGAGGTTGTGTCTCAG	188	719	719	4	3	TA	2	TATATATATATA	12
1100	Pta#S25581028	1	SSR	REVERSE	442	21	56.35	42.86	4	2	AAAGAACTTGCCTCTTGTGAG									
1101	Pta#S25805344	1	SSR	FORWARD	186	21	56.87	42.86	6	2	TCCACAACTTAAGGTTCAAGG	174	890	890	6	3	GTG	3	GTGGTGGTGGTG	12
1102	Pta#S25805344	1	SSR	REVERSE	359	22	56.63	36.36	4	0	TCACATCAACCTTGTATTTTCC									
1103	Pta#S25558322	1	SSR	FORWARD	488	21	57.2	42.86	4	1	ACGTCGCTTTTTCTGTATCTG	175	875	875	2	1	GGC	3	GGCGGCGGCGGC	12
1104	Pta#S25558322	1	SSR	REVERSE	662	21	57.35	47.62	2	0	ACCCCAACTCTTCTTTCACTC									
1105	Pta#S25560209	1	SSR	FORWARD	236	21	56	38.1	4	0	ATATCGCCATTTAGGTCTTTG	207	791	791	5	0	AT	2	ATATATATATAT	12
1106	Pta#S25560209	1	SSR	REVERSE	442	21	57.23	33.33	5	0	ATTTGGAAAGATTCCCTTTTG									
1107	Pta#S25560348	1	SSR	FORWARD	306	21	57.14	42.86	3	0	GTATGGGTTGCTTTTTCACAC	180	687	687	5	1	TCG	3	TCGTCGTCGTCGTCG	15
1108	Pta#S25560348	1	SSR	REVERSE	485	21	56.84	42.86	4	0	ACATGAAATCCTCTCTGCAAC									
1109	Pta#S25586539	1	SSR	FORWARD	300	21	57.6	47.62	4	0	TAGTGGACTGGAGATGGAATG	180	518	518	4	1	GGA	3	GGAGGAGGAGGA	12
1110	Pta#S25586539	1	SSR	REVERSE	479	21	57.26	38.1	4	2	AAAAAGGATGGGTATTCTTGC									
1111	Pta#S25589900	1	SSR	FORWARD	23	20	56.79	40	4	3	AAGTTGCCCCTTTAACATTG	143	891	891	6	1	ATG	3	ATGATGATGATG	12
1112	Pta#S25589900	1	SSR	REVERSE	165	21	56.4	38.1	2	0	AAAAGGATGGATAAAGGAAGG									
1113	Pta#S26015340	1	SSR	FORWARD	305	21	57.25	42.86	4	0	CTCACGTCTCATCCAATTTTC	282	659	659	3	1	TTA	3	TTATTATTATTA	12
1114	Pta#S26015340	1	SSR	REVERSE	586	23	57.98	34.78	2	0	GCTCTTCTTTTTCTTTTTCCTTG									
1115	Pta#S25796246	1	SSR	FORWARD	362	21	56.62	42.86	4	2	CCTCCATTTAGAGAGCATTTG	182	933	933	6	1	AGA	3	AGAAGAAGAAGA	12
1116	Pta#S25796246	1	SSR	REVERSE	543	21	56.95	38.1	4	0	AAAAGCTCGTTTTCCTTCTTC									
1117	Pta#S26635924	1	SSR	FORWARD	301	21	56.68	42.86	5	1	ACAATGTTCCGATACTTGAGG	175	845	845	4	1	GAG	3	GAGGAGGAGGAGGAG	15
1118	Pta#S26635924	1	SSR	REVERSE	475	21	58.89	42.86	2	0	CTATTGGCTTTGGCTTTGTTC									
1119	Pta#S25794236	1	SSR	FORWARD	162	21	57.38	42.86	5	1	TATAAAGCAGCCTTTGCAGTC	166	1007	1007	3	1	GGT	3	GGTGGTGGTGGT	12
1120	Pta#S25794236	1	SSR	REVERSE	327	21	57.69	42.86	4	0	TCCTTCGGATCAATAAGTGTG									
1121	Pta#S25794436	1	SSR	FORWARD	519	21	56.99	38.1	4	2	TTGTGTGTTGGATGAATTACG	172	891	891	6	1	AGC	3	AGCAGCAGCAGC	12
1122	Pta#S25794436	1	SSR	REVERSE	690	22	57.03	40.91	6	2	CCATTCATGATCTTCCACTATG									
1123	Pta#S26636735	1	SSR	FORWARD	731	20	57.55	45	5	1	TTCTCCAAATCACCTGGAAC	194	959	959	5	1	CAG	3	CAGCAGCAGCAG	12
1124	Pta#S26636735	1	SSR	REVERSE	924	20	56.85	50	4	3	AGCTGTATTGGGCTGGTAAC									
1125	Pta#S25797850	1	SSR	FORWARD	587	22	57.32	40.91	5	2	GATGAGTCACAAGAAATTGCAC	172	1279	1279	4	2	TAA	3	TAATAATAATAA	12
1126	Pta#S25797850	1	SSR	REVERSE	758	21	56.63	47.62	3	3	CTAAAGCCAACCTCAAGTCAC									
1127	Pta#S25795679	1	SSR	FORWARD	517	21	57.81	38.1	6	3	TGCTTTTGAGTCCATTCAATC	163	840	840	3	2	TC	2	TCTCTCTCTCTCTCTCTCTC	20
1128	Pta#S25795679	1	SSR	REVERSE	679	21	55.82	38.1	4	0	ATGCCAGATATTTTGGTTCTC									
1129	Pta#S25795679	1	SSR	FORWARD	52	21	56.74	42.86	6	0	TCTCATATCTCACCGGTTTTC	150	840	840	4	1	AGC	3	AGCAGCAGCAGC	12
1130	Pta#S25795679	1	SSR	REVERSE	201	21	57.44	42.86	4	2	CGACGGCATAGAATATCAAAG									
1131	Pta#S25796098	1	SSR	FORWARD	42	22	56.77	31.82	6	2	CTGCAAAATTTATCTTCAAACG	183	816	816	4	1	GGA	3	GGAGGAGGAGGA	12
1132	Pta#S25796098	1	SSR	REVERSE	224	21	56.98	47.62	3	3	GGGCAGAGAAGGAATAGAATC									
1133	Pta#S26639389	1	SSR	FORWARD	1009	21	56.81	42.86	3	1	TGAGAGGGAAGTTGATTTGAC	183	1494	1494	5	0	TGT	3	TGTTGTTGTTGTTGT	15
1134	Pta#S26639389	1	SSR	REVERSE	1191	21	57.2	38.1	6	2	AAATCCTTATGGGAGATTTGC									
1135	Pta#S25798609	1	SSR	FORWARD	262	21	57.31	47.62	5	3	TGATAGCAAGAGGCTCAGAAC	177	1031	1031	4	0	TTC	3	TTCTTCTTCTTC	12
1136	Pta#S25798609	1	SSR	REVERSE	438	21	56.46	42.86	6	2	CCAGAGACCTTCAATATTTGC									
1137	Pta#S26637097	1	SSR	FORWARD	311	21	57.2	38.1	5	1	GAAATCGAACGAAATTCACAC	174	1116	1116	3	1	CAA	3	CAACAACAACAA	12
1138	Pta#S26637097	1	SSR	REVERSE	484	21	57.7	42.86	6	2	TATGGATCATAACCGCGTAAG									
1139	Pta#S26637023	1	SSR	FORWARD	709	21	57.75	47.62	6	0	AGCTCCATGAAGAAGAAGAGG	192	933	933	5	3	GGA	3	GGAGGAGGAGGAGGA	15
1140	Pta#S26637023	1	SSR	REVERSE	900	19	57.43	57.89	1	0	ACCACTTCCACCTCCTCAC									
1141	Pta#S26639156	1	SSR	FORWARD	921	21	56.9	42.86	4	3	AAAGTCCTTAACATGCCACTG	174	1152	1152	5	3	AGC	3	AGCAGCAGCAGC	12
1142	Pta#S26639156	1	SSR	REVERSE	1094	21	56.55	47.62	5	3	TTAAGTGTCTGCCTCACACAG									
1143	Pta#S26639421	1	SSR	FORWARD	857	21	57.26	42.86	4	1	TTCAAAGAGAGGCTGCAATAC	204	1186	1186	3	1	GCT	3	GCTGCTGCTGCT	12
1144	Pta#S26639421	1	SSR	REVERSE	1060	21	56.44	42.86	4	0	AGCAAGCATGGAGTTAAAGAG									
1145	Pta#S25802940	1	SSR	FORWARD	179	21	57.45	47.62	3	0	GATTTACAGACCCCCTTCATC	188	770	770	4	0	GAA	3	GAAGAAGAAGAAGAA	15
1146	Pta#S25802940	1	SSR	REVERSE	366	21	57.31	42.86	2	0	ATAACGAACACCCACACAATC									
1147	Pta#S25803179	1	SSR	FORWARD	436	21	56.52	38.1	4	2	ATATAAGGGTGAATTGCATGG	182	769	769	5	2	CTG	3	CTGCTGCTGCTG	12
1148	Pta#S25803179	1	SSR	REVERSE	617	21	56.45	47.62	4	0	ATCTAATTCCTCTGCCCCTAC									
1149	Pta#S25803214	1	SSR	FORWARD	265	21	58.13	42.86	5	0	TGCTTTGATAAGCTCAGATGG	180	818	818	4	2	GCA	3	GCAGCAGCAGCA	12
1150	Pta#S25803214	1	SSR	REVERSE	444	21	57.02	42.86	4	0	AGAACCCATAATTCCAAGACC									
1151	Pta#S26641604	1	SSR	FORWARD	104	21	57.54	47.62	5	0	TACCTGAGGAAAAGGAGAAGG	164	803	803	5	1	AGA	3	AGAAGAAGAAGA	12
1152	Pta#S26641604	1	SSR	REVERSE	267	21	56.83	47.62	4	1	TTTACTCGTATCGGGAGTGTC									
1153	Pta#S26642158	1	SSR	FORWARD	427	21	54.84	42.86	5	3	TACCAAGTTGCTCCTTACTTG	203	974	974	5	1	TTG	3	TTGTTGTTGTTG	12
1154	Pta#S26642158	1	SSR	REVERSE	629	21	56.84	42.86	5	3	AACCTTCCTAAGAGCCTTTTG									
1155	Pta#S25804906	1	SSR	FORWARD	321	21	57.65	47.62	5	0	ACACAACTGGGTTTGTCGTAG	179	1166	1166	4	1	GTA	3	GTAGTAGTAGTA	12
1156	Pta#S25804906	1	SSR	REVERSE	499	21	56.44	42.86	4	2	AGGTAAGCAAAGCATGTAAGC									
1157	Pta#S26642353	1	SSR	FORWARD	191	21	57.5	42.86	4	0	TAAATACCCTGCAACATCACC	173	764	764	4	1	CAG	3	CAGCAGCAGCAG	12
1158	Pta#S26642353	1	SSR	REVERSE	363	21	56.89	52.38	6	1	CTGTGCATGACACTCTACCTG									
1159	Pta#S26642353	1	SSR	FORWARD	333	21	56.55	47.62	4	0	TGTTCAGTTGCAGGTAGAGTG	201	764	764	5	1	CAG	3	CAGCAGCAGCAGCAG	15
1160	Pta#S26642353	1	SSR	REVERSE	533	21	57.19	42.86	2	2	TGAGGTGAAGAAACAGAAAGC									
1161	Pta#S26642690	1	SSR	FORWARD	784	21	57.97	47.62	4	0	TGCTGAGATCAAGGTTACAGG	175	986	986	4	0	AAC	3	AACAACAACAAC	12
1162	Pta#S26642690	1	SSR	REVERSE	958	21	55.85	42.86	5	1	CGGAACATAACAACAGTTCAG									
1163	Pta#S26643214	1	SSR	FORWARD	724	21	57.11	42.86	4	0	TATGGAGAAAGCTGGTGAAAG	171	1194	1194	3	0	AAT	3	AATAATAATAAT	12
1164	Pta#S26643214	1	SSR	REVERSE	894	21	56.74	42.86	4	2	CAAGTGATGGTTGTGCAATAG									
1165	Pta#S26017253	1	SSR	FORWARD	177	21	56.81	52.38	4	0	GGCAGAACTCTTGCTGACTAC	161	542	542	4	1	AAG	3	AAGAAGAAGAAG	12
1166	Pta#S26017253	1	SSR	REVERSE	337	21	57.83	47.62	6	0	TAGTACTTCAACACGGCCAAC									
1167	Pta#S25133692	1	SSR	FORWARD	301	21	56.58	52.38	4	3	GAAGTGATCTACGCTGGAGTC	182	821	821	3	1	CCT	3	CCTCCTCCTCCTCCT	15
1168	Pta#S25133692	1	SSR	REVERSE	482	21	56.95	47.62	2	2	GGTTTAGGTTCAGGTTTAGGC									
1169	Pta#S25131536	1	SSR	FORWARD	372	21	56.67	52.38	6	2	GATAGGCAGGTCTATGAGCAG	204	783	783	4	1	AAG	3	AAGAAGAAGAAG	12
1170	Pta#S25131536	1	SSR	REVERSE	575	21	57.24	33.33	5	3	CGAGAAATTCCAATGAAAATG									
1171	Pta#S25533153	1	SSR	FORWARD	393	21	57.04	42.86	3	0	TTGAAGACCTCCTTTTGAGTG	170	831	831	6	3	GGT	3	GGTGGTGGTGGT	12
1172	Pta#S25533153	1	SSR	REVERSE	562	21	56.89	42.86	4	2	TAAGCTGAATCCCATGTCTTC									
1173	Pta#S25533153	1	SSR	FORWARD	393	21	57.04	42.86	3	0	TTGAAGACCTCCTTTTGAGTG	170	831	831	6	3	GCT	3	GCTGCTGCTGCT	12
1174	Pta#S25533153	1	SSR	REVERSE	562	21	56.89	42.86	4	2	TAAGCTGAATCCCATGTCTTC									
1175	Pta#S25133199	1	SSR	FORWARD	870	21	57.15	42.86	3	2	AAGCATTCAGAGTTCATCAGC	193	1130	1130	4	0	GAG	3	GAGGAGGAGGAG	12
1176	Pta#S25133199	1	SSR	REVERSE	1062	21	57.1	42.86	6	3	CTCCATTCATGTGAAACTTCC									
1177	Pta#S25133199	1	SSR	FORWARD	870	21	57.15	42.86	3	2	AAGCATTCAGAGTTCATCAGC	193	1130	1130	4	0	AGA	3	AGAAGAAGAAGAAGA	15
1178	Pta#S25133199	1	SSR	REVERSE	1062	21	57.1	42.86	6	3	CTCCATTCATGTGAAACTTCC									
1179	Pta#S23011145	1	SSR	FORWARD	240	21	57.38	42.86	4	1	CAGCTTGGACCTGATAATTTG	183	867	867	5	3	GAT	3	GATGATGATGAT	12
1180	Pta#S23011145	1	SSR	REVERSE	422	21	57.19	42.86	4	0	TCAGCTCTGTTTCAAGGTTTC									
1181	Pta#S15758660	1	SSR	FORWARD	10	18	60.08	61.11	2	0	CAACACCACGGGAGGAAG	162	491	491	4	2	GCA	3	GCAGCAGCAGCA	12
1182	Pta#S15758660	1	SSR	REVERSE	171	20	56.12	45	4	2	GGGGAATGACTTCACTTTTC									
1183	Pta#S20932961	1	SSR	FORWARD	744	21	57.4	52.38	4	0	GAGTTCAGGCTACTGATGGTG	171	1202	1202	4	2	GAG	3	GAGGAGGAGGAG	12
1184	Pta#S20932961	1	SSR	REVERSE	914	21	56.75	47.62	5	1	TACAAAACCTCTCAGGTGGTC									
1185	Pta#S25796090	1	SSR	FORWARD	75	21	57.26	42.86	3	0	TCGCTCTCAGTTTGGATAAAG	180	1142	1142	4	1	GCA	3	GCAGCAGCAGCA	12
1186	Pta#S25796090	1	SSR	REVERSE	254	21	57.17	52.38	6	2	ATCCTGTAGGACAGAGGAACC									
1	79	1	SSR	FORWARD	165	21	57.53	47.62	3	3	CAGTTTCAGAGTGCTGGATTC	174	353	353	4	2	CAA	3	CAACAACAACAA	12
2	79	1	SSR	REVERSE	338	21	56.17	38.1	4	3	TGGATGAAGATCAAAACAGTG									
3	107	1	SSR	FORWARD	241	21	57.2	38.1	4	2	CAACATTCAAAAGGAATCGAC	184	579	579	6	2	AAG	3	AAGAAGAAGAAG	12
4	107	1	SSR	REVERSE	424	21	57.3	52.38	3	1	CTCCTTCCTAAGCCTCTTGAC									
5	117	1	SSR	FORWARD	343	21	56.88	42.86	2	0	TCCACTTTCTCCAACACTTTC	159	649	649	5	3	CTT	3	CTTCTTCTTCTT	12
6	117	1	SSR	REVERSE	501	21	57.19	47.62	6	0	CATCAAGGACTTGGGTTGTAG									
7	137	1	SSR	FORWARD	321	21	57.52	52.38	5	2	GTTCTACACCGCTCAGCATAC	174	494	494	3	1	TCT	3	TCTTCTTCTTCT	12
8	137	1	SSR	REVERSE	494	20	53.63	40	4	1	AAAGGGACAACAAGCTAATC									
9	143	1	SSR	FORWARD	116	21	56.9	42.86	3	1	AAAACAGCCATCACTTCAGAC	181	1500	1500	4	1	CAA	3	CAACAACAACAACAA	15
10	143	1	SSR	REVERSE	296	21	56.9	42.86	4	1	CTGTGCATGTTCTTCATCTTG									
11	143	1	SSR	FORWARD	323	21	56.93	38.1	2	0	AAAACAACCAACTCGTCAAAG	149	1500	1500	6	3	ACA	3	ACAACAACAACA	12
12	143	1	SSR	REVERSE	471	21	56.64	38.1	5	1	ATTGACGGTGAACTGATTTTC									
13	143	1	SSR	FORWARD	1053	21	57.44	42.86	4	2	GCAACTCTGGTAAATTGTTCG	170	1500	1500	4	1	CAA	3	CAACAACAACAACAACAA	18
14	143	1	SSR	REVERSE	1222	19	57.23	52.63	4	0	GTCGAAGCGCAGTTTGTAG									
15	181	1	SSR	FORWARD	244	22	56.7	40.91	3	2	AAAATCAACACTCCCTCTTAGC	185	497	497	4	2	TCA	3	TCATCATCATCATCA	15
16	181	1	SSR	REVERSE	428	21	56.67	42.86	2	2	GACGAAGAAGAAACAAGATGC									
17	193	1	SSR	FORWARD	55	22	54.43	31.82	6	0	TGGGAATATTAACAACATTGAG	145	494	494	3	1	AAT	3	AATAATAATAAT	12
18	193	1	SSR	REVERSE	199	21	56.65	52.38	4	1	GTCAGGACAAGCTGAAGAGAC									
19	201	1	SSR	FORWARD	544	22	56.87	40.91	4	0	TGCAAATACTCCTTACCACAAC	177	1008	1008	4	1	CAA	3	CAACAACAACAACAA	15
20	201	1	SSR	REVERSE	720	21	56.65	42.86	4	0	TACAAAGATGTAACCCCCAAG									
21	201	1	SSR	FORWARD	544	22	56.87	40.91	4	0	TGCAAATACTCCTTACCACAAC	177	1008	1008	4	1	AAC	3	AACAACAACAAC	12
22	201	1	SSR	REVERSE	720	21	56.65	42.86	4	0	TACAAAGATGTAACCCCCAAG									
23	205	1	SSR	FORWARD	8	22	56.97	45.45	5	3	CTAATCCCCTTAGGAACTGTTG	159	410	410	5	1	TTC	3	TTCTTCTTCTTC	12
24	205	1	SSR	REVERSE	166	21	56.44	42.86	4	2	TCGCAGTTTGATGAAGTACAC									
25	212	1	SSR	FORWARD	494	21	57.06	42.86	6	2	ACATCAGAACGTTTGCTCTTC	173	825	825	4	2	CTC	3	CTCCTCCTCCTC	12
26	212	1	SSR	REVERSE	666	21	56.72	47.62	4	0	GCTCTTCAACAAGGAGAGATG									
27	225	1	SSR	FORWARD	82	21	57.34	47.62	2	0	ACCAACACCAACACCAACTAC	192	506	506	3	1	AAT	3	AATAATAATAAT	12
28	225	1	SSR	REVERSE	273	21	56.88	42.86	4	2	TTAATCGCCAGGTCATAAGTC									
29	227	1	SSR	FORWARD	178	21	56.82	52.38	3	0	ATCTGTAGCACCTGACACTCC	160	382	382	4	2	GCA	3	GCAGCAGCAGCA	12
30	227	1	SSR	REVERSE	337	21	56.81	47.62	6	2	ATCTGAGAGATCTGGATCGTG									
31	227	1	SSR	FORWARD	178	21	56.82	52.38	3	0	ATCTGTAGCACCTGACACTCC	160	382	382	4	2	CAG	3	CAGCAGCAGCAG	12
32	227	1	SSR	REVERSE	337	21	56.81	47.62	6	2	ATCTGAGAGATCTGGATCGTG									
33	264	1	SSR	FORWARD	207	21	57.1	47.62	4	0	GGTTTTGAGGTACTGTTGTGG	167	491	491	4	1	GTA	3	GTAGTAGTAGTA	12
34	264	1	SSR	REVERSE	373	21	57.23	42.86	3	0	CCAACTCCGATACAGAAAATG									
35	285	1	SSR	FORWARD	231	21	57.89	47.62	2	0	ACCCTCCCATTCACTTACAAC	191	449	449	4	1	TG	2	TGTGTGTGTGTGTGTGTGTG	20
36	285	1	SSR	REVERSE	421	21	56.76	52.38	4	2	AGCTCAGAAGAGGTAGGAACC									
37	304	1	SSR	FORWARD	98	21	57.38	42.86	4	0	CGTCAATAAGGAGCATGAAAC	151	444	444	3	2	TAA	3	TAATAATAATAA	12
38	304	1	SSR	REVERSE	248	22	57.07	50	6	0	CCCTAGTTAAGAGGGAGTGTTG									
39	348	1	SSR	FORWARD	26	21	57.17	42.86	4	1	TTGAAGCACTTTACCTTGGAG	161	1068	1068	5	2	TCC	3	TCCTCCTCCTCCTCCTCC	18
40	348	1	SSR	REVERSE	186	21	56.94	47.62	4	1	GCTTCGACAAGAAGAGTTCAG									
41	371	1	SSR	FORWARD	243	21	57.12	47.62	4	2	GTGAGAAACACCATAGCCATC	175	842	842	4	3	TCA	3	TCATCATCATCA	12
42	371	1	SSR	REVERSE	417	21	56.25	42.86	4	2	GATTTTAGGCTGGATACATGG									
43	441	1	SSR	FORWARD	157	21	56.91	38.1	3	2	AAATCCCAAAATCCTGTATCC	174	413	413	6	2	CCT	3	CCTCCTCCTCCT	12
44	441	1	SSR	REVERSE	330	21	56.56	47.62	3	1	GATACAAAGAAGGAGCAGTGG									
45	444	1	SSR	FORWARD	255	21	57.43	38.1	4	3	CAAATGCAATACACCACATTG	183	439	439	3	1	CTC	3	CTCCTCCTCCTC	12
46	444	1	SSR	REVERSE	437	18	57.85	61.11	2	1	AGGCAGAGGACGAAGGAC									
47	445	1	SSR	FORWARD	644	21	57.32	42.86	3	1	CAATGGTTGAGAAGGAAGTTG	191	969	969	5	1	TTG	3	TTGTTGTTGTTG	12
48	445	1	SSR	REVERSE	834	21	57.25	42.86	4	2	ATCCTTATGGGAGATTTGCTC									
49	447	1	SSR	FORWARD	88	21	56.83	42.86	3	0	AGGTTTAGTTAGGCGAAAAGG	170	385	385	4	1	TA	2	TATATATATATA	12
50	447	1	SSR	REVERSE	257	21	57.09	47.62	6	0	ACAGACAAACGCTCGAGATAC									
51	449	1	SSR	FORWARD	1001	22	57.21	40.91	4	0	TCACAAATGGATACACCATACC	227	1227	1227	3	1	TG	2	TGTGTGTGTGTGTG	14
52	449	1	SSR	REVERSE	1227	19	56.51	47.37	6	3	TAAGTGCCGGAAGTTCAAG									
53	450	1	SSR	FORWARD	191	24	56.56	33.33	4	2	AACCATTTTCAGCGTACATATAAC	234	731	731	3	1	AAT	3	AATAATAATAAT	12
54	450	1	SSR	REVERSE	424	21	56.92	38.1	5	3	TTTCCAGTTGGCATTTAGAAC									
55	495	1	SSR	FORWARD	155	21	56.58	42.86	4	0	TCCCATGTATGTTTCTCTTCC	203	656	656	5	0	GAA	3	GAAGAAGAAGAA	12
56	495	1	SSR	REVERSE	357	21	57.56	38.1	5	1	TGTTTTCATAATGCCATCCTC									
57	514	1	SSR	FORWARD	793	21	57.07	42.86	3	2	CATCCTACAACCATTTTACCG	155	1334	1334	5	1	AAAT	4	AAATAAATAAATAAAT	16
58	514	1	SSR	REVERSE	947	21	57.42	47.62	6	0	ATAGGCCTGTTGTCTCTTTCC									
59	672	1	SSR	FORWARD	190	21	55.24	42.86	4	0	GATGTATTATTAGGGCCAACC	176	399	399	5	2	TAT	3	TATTATTATTAT	12
60	672	1	SSR	REVERSE	365	21	57.94	42.86	5	2	TTGGTCCGGGAATTATCTTAC									
61	689	1	SSR	FORWARD	273	20	57.09	45	6	1	CATAAGATCATGCCCTTTCC	171	607	607	4	0	TA	2	TATATATATATA	12
62	689	1	SSR	REVERSE	443	21	57.39	47.62	3	0	AACCGAACAGCCTCTAATACC									
63	694	1	SSR	FORWARD	331	21	56.87	47.62	2	1	AGCATAGTGTCCCATCTTCTG	177	933	933	6	3	TTC	3	TTCTTCTTCTTCTTC	15
64	694	1	SSR	REVERSE	507	22	56.76	45.45	3	0	GGGGTGAAGATAGTAAATGAGG									
65	723	1	SSR	FORWARD	224	21	57.89	42.86	4	2	TGCAGCCATATTTCCAGATAG	182	443	443	5	3	TG	2	TGTGTGTGTGTGTG	14
66	723	1	SSR	REVERSE	405	21	55.93	47.62	4	2	GCACACACAAGATATGCTCTC									
67	748	1	SSR	FORWARD	22	21	56.52	42.86	3	2	AATCCACACAAGAGGAACATC	170	459	459	4	0	AT	2	ATATATATATAT	12
68	748	1	SSR	REVERSE	191	21	57.23	42.86	4	0	CAAACTAGATGGCAATGGAAC									
69	755	1	SSR	FORWARD	216	21	57.05	38.1	3	0	TAGTTTTCAACCGCCTAAATG	166	452	452	6	1	TTG	3	TTGTTGTTGTTG	12
70	755	1	SSR	REVERSE	381	22	57	36.36	5	3	TTATGGCAGTTAATGATGAAGC									
71	759	1	SSR	FORWARD	284	22	57.01	36.36	4	0	TTCTCTCGCATCATTATTTCAC	175	629	629	4	3	GAA	3	GAAGAAGAAGAA	12
72	759	1	SSR	REVERSE	458	21	56.43	38.1	6	0	ACCAATATTCCATTCCTTGTG									
73	768	1	SSR	FORWARD	168	20	57.12	50	2	1	GTTGTGGATGTGTTGTGGTC	176	387	387	6	2	CTC	3	CTCCTCCTCCTC	12
74	768	1	SSR	REVERSE	343	20	57.17	45	4	2	AAGATCCAAAAGGAGGAACC									
75	784	1	SSR	FORWARD	190	21	56.25	38.1	4	2	TGGACTAAACACAAAACATGC	168	381	381	4	0	AC	2	ACACACACACACACAC	16
76	784	1	SSR	REVERSE	357	21	53.48	33.33	4	2	ACGTAATTTGAATGGGTAAAC									
77	793	1	SSR	FORWARD	155	21	57.2	42.86	4	1	TTGATACACCTGTTGCTGATG	181	474	474	3	1	TTG	3	TTGTTGTTGTTG	12
78	793	1	SSR	REVERSE	335	21	57.2	38.1	4	2	AGGAATTGGATGCTTTAATCC									
79	804	1	SSR	FORWARD	72	21	56.93	42.86	4	2	CATGGGTTCTTCATTGTTACC	177	783	783	5	2	TA	2	TATATATATATA	12
80	804	1	SSR	REVERSE	248	20	57.27	50	3	2	GTATGAAACAGGCTCCAAGG									
81	832	1	SSR	FORWARD	1	24	56.75	33.33	3	3	TTCTATGTATTTTGCCTCTGATTC	170	430	430	6	3	AC	2	ACACACACACAC	12
82	832	1	SSR	REVERSE	170	20	57.1	50	4	1	AGGCCACAGAGAAGAAACTG									
83	841	1	SSR	FORWARD	30	21	56.51	38.1	4	2	AATTCATCAGGCATGTAATCC	194	464	464	3	1	TGA	3	TGATGATGATGA	12
84	841	1	SSR	REVERSE	223	21	56.44	42.86	4	0	AGGCATAAGCAAGAAAGTGAG									
85	860	1	SSR	FORWARD	152	21	55.73	47.62	3	1	CACACACCAGACAACTTCTTC	183	482	482	5	0	TAC	3	TACTACTACTAC	12
86	860	1	SSR	REVERSE	334	22	57.09	31.82	4	0	TTTTGTACGCTTGTGATTTTTC									
87	860	1	SSR	FORWARD	305	22	57.11	31.82	3	2	TGAAAGTTGAAAAATCACAAGC	161	482	482	4	1	AAT	3	AATAATAATAATAAT	15
88	860	1	SSR	REVERSE	465	21	56.97	42.86	6	0	ACGTGTTATAATCGGCAGAAG									
89	888	1	SSR	FORWARD	124	21	55.89	38.1	6	2	TGGATTATCAATACCACATGC	166	364	364	5	1	ATT	3	ATTATTATTATTATTATT	18
90	888	1	SSR	REVERSE	289	21	57.68	38.1	6	2	TGGTCGTGACCTTAAAAATTG									
91	925	1	SSR	FORWARD	164	21	56.66	52.38	6	2	CCTCTTCACTGTAGCTCCAAC	162	370	370	5	1	ATC	3	ATCATCATCATC	12
92	925	1	SSR	REVERSE	325	21	56.88	47.62	4	3	AGTGCCCTCTAAAGAAGAAGG									
93	961	1	SSR	FORWARD	45	20	57.43	40	6	2	AATCACCTGGCATTAATTGG	161	440	440	4	1	TAT	3	TATTATTATTATTAT	15
94	961	1	SSR	REVERSE	205	22	57.1	45.45	2	1	TTGAGAGACACGATTGAGAGAC									
95	1007	1	SSR	FORWARD	523	21	56.88	42.86	5	1	TCTCAAAAACCTCTTGTGACC	179	1118	1118	6	3	TCC	3	TCCTCCTCCTCC	12
96	1007	1	SSR	REVERSE	701	21	57.3	52.38	4	2	GAAGTAGGTCACTGGTGTTGC									
97	1012	1	SSR	FORWARD	64	21	56.95	38.1	6	2	GCAATCTTTGCAAGAAAGAAG	157	388	388	5	3	AAG	3	AAGAAGAAGAAG	12
98	1012	1	SSR	REVERSE	220	21	56	42.86	5	2	GCTGTAACTGTTGTTTCATCG									
99	1067	1	SSR	FORWARD	11	22	56.56	36.36	5	3	AAGATGCCTCCCAATAATTTAG	182	457	457	4	1	TTTG	4	TTTGTTTGTTTGTTTGTTTG	20
100	1067	1	SSR	REVERSE	192	23	58.03	30.43	2	0	CCTTTTTATCCATTCATTTTTCC									
101	1070	1	SSR	FORWARD	14	21	57.16	52.38	5	3	GTTGGAACACTGGTCTGACTC	174	428	428	4	1	CCT	3	CCTCCTCCTCCT	12
102	1070	1	SSR	REVERSE	187	22	57.69	36.36	6	0	TGAATCGTGATTACACTTTTGG									
103	1093	1	SSR	FORWARD	40	21	57.26	38.1	4	0	AAAAGGGAAAGCCATATCAAC	173	483	483	5	1	CAG	3	CAGCAGCAGCAG	12
104	1093	1	SSR	REVERSE	212	21	57.16	47.62	3	3	TGCTCCTCTTTATCCTCACTG									
105	1123	1	SSR	FORWARD	172	21	56.16	42.86	3	2	CATTCTTACACCCAGGATTTC	180	437	437	5	2	TGC	3	TGCTGCTGCTGCTGC	15
106	1123	1	SSR	REVERSE	351	21	58.01	47.62	5	3	TCCCATTCTAGGAGGTAATGG									
107	1145	1	SSR	FORWARD	36	21	56.62	47.62	5	1	ACCATGAAGGTCTTGTGTCTC	170	1657	1657	6	1	CAA	3	CAACAACAACAA	12
108	1145	1	SSR	REVERSE	205	21	57.41	47.62	4	0	CAGTTACGTCCTTCGTTGTTC									
109	1150	1	SSR	FORWARD	190	21	56.21	38.1	6	2	AATGCACATGCAAGTTGATAC	187	425	425	3	1	GA	2	GAGAGAGAGAGAGA	14
110	1150	1	SSR	REVERSE	376	22	56.27	40.91	6	2	AATTTAGCTTTGGAGCTCTCTC									
111	1157	1	SSR	FORWARD	134	21	56.96	42.86	4	0	TCTTCATGTTGGCCTTTACTC	181	592	592	5	0	TTG	3	TTGTTGTTGTTG	12
112	1157	1	SSR	REVERSE	314	21	56.3	42.86	4	1	GATGCTACAAAAGGGATTGTC									
113	1173	1	SSR	FORWARD	33	20	57.41	45	4	2	TTTTGCACTGTTGCTACCAC	193	390	390	3	0	TGC	3	TGCTGCTGCTGC	12
114	1173	1	SSR	REVERSE	225	21	57.37	33.33	6	0	AGAAATTTTGGATGCTTTTCC									
115	1193	1	SSR	FORWARD	165	21	55.4	33.33	5	2	CATCCATCAATCATTTGTTTC	226	412	412	5	1	TAT	3	TATTATTATTAT	12
116	1193	1	SSR	REVERSE	390	21	54.17	33.33	4	0	TAATATGGGAATGGGTTAATG									
117	1197	1	SSR	FORWARD	257	21	57.5	47.62	5	2	TGGTCTCAGTGGACATTAACC	129	385	385	3	1	ATC	3	ATCATCATCATCATCATC	18
118	1197	1	SSR	REVERSE	385	22	56.86	40.91	2	2	GACATAAAACCCAAGAATAGGC									
119	1205	1	SSR	FORWARD	238	21	55.91	47.62	2	0	AGCCATCCTCTCTAACATCAC	207	476	476	4	3	TAT	3	TATTATTATTAT	12
120	1205	1	SSR	REVERSE	444	22	56.61	31.82	6	0	GGAATATTTTTGGGTTATTTGG									
121	1237	1	SSR	FORWARD	280	21	56.81	52.38	4	2	CTTCCTCTCAAGACACGTAGC	143	446	446	5	2	TTC	3	TTCTTCTTCTTCTTC	15
122	1237	1	SSR	REVERSE	422	21	56.49	42.86	2	0	AAGGGAAGGATAAGAAAGGTG									
123	1268	1	SSR	FORWARD	13	21	57.12	42.86	4	3	AAGAAAGGCCAGCTCTAAAAG	197	402	402	3	1	TCT	3	TCTTCTTCTTCTTCTTCT	18
124	1268	1	SSR	REVERSE	209	22	57.12	36.36	2	2	CAAAGGAATGAATAAGGAAAGC									
125	1291	1	SSR	FORWARD	219	22	56.72	36.36	4	2	TTAAACCTGATGGAATATGTCG	258	793	793	3	1	TTG	3	TTGTTGTTGTTG	12
126	1291	1	SSR	REVERSE	476	21	57.15	38.1	4	0	ATGGATGATGTGAATTGGAAC									
127	1343	1	SSR	FORWARD	104	23	55.18	34.78	3	0	AAGCCTAAAACCAAATACTAACC	175	481	481	4	2	TAT	3	TATTATTATTATTAT	15
128	1343	1	SSR	REVERSE	278	21	53.55	33.33	3	0	AAAAAGGACAAGTTATGGATG									
129	1347	1	SSR	FORWARD	290	21	57.03	42.86	6	2	TTCGAACCAGGCATATAGAAG	184	473	473	4	1	CTC	3	CTCCTCCTCCTC	12
130	1347	1	SSR	REVERSE	473	20	56.94	60	3	0	GGAGTAGTAGGTGGGTGGTG									
131	1375	1	SSR	FORWARD	15	21	56.77	38.1	5	2	TGAGTTTGACCCAAATCTTTC	178	413	413	4	1	CTT	3	CTTCTTCTTCTT	12
132	1375	1	SSR	REVERSE	192	21	57.01	42.86	2	2	GGAAATAGAGGAAGGAAAACG									
133	1408	1	SSR	FORWARD	44	23	52.3	30.43	4	0	AAAACACGATATAGAAAGACAAC	148	433	433	5	1	AATA	4	AATAAATAAATAAATA	16
134	1408	1	SSR	REVERSE	191	21	57.28	38.1	3	1	AAAAGGGAATCGTCTCAAATC									
135	1418	1	SSR	FORWARD	15	21	59.06	38.1	6	2	TAAAGGCATTTTCATGGAAGG	196	467	467	5	3	AGA	3	AGAAGAAGAAGA	12
136	1418	1	SSR	REVERSE	210	21	57.36	38.1	6	0	TGAAGCTAGCATTTTTCCAAG									
137	1451	1	SSR	FORWARD	57	21	57.94	47.62	3	3	GTGATTGGGTATTGTCAGTGC	309	417	417	4	1	TA	2	TATATATATATATATA	16
138	1451	1	SSR	REVERSE	365	22	55.43	31.82	6	0	CGGGATAAATATGTTTTATTGG									
139	1451	1	SSR	FORWARD	187	23	55.45	43.48	6	0	CCGTACACGGTATATGTAATCTC	179	417	417	5	1	TAT	3	TATTATTATTAT	12
140	1451	1	SSR	REVERSE	365	22	55.43	31.82	6	0	CGGGATAAATATGTTTTATTGG									
141	1470	1	SSR	FORWARD	63	20	57.26	50	2	0	AACCACCTACCACCAAACAC	189	524	524	6	0	CAG	3	CAGCAGCAGCAGCAGCAG	18
142	1470	1	SSR	REVERSE	251	21	56.53	47.62	4	2	AGCGTGTTTCTTCACTCTAGC									
143	1470	1	SSR	FORWARD	67	21	57.43	47.62	2	1	ACCTACCACCAAACACATCAG	185	524	524	6	1	CAA	3	CAACAACAACAA	12
144	1470	1	SSR	REVERSE	251	21	56.53	47.62	4	2	AGCGTGTTTCTTCACTCTAGC									
145	1539	1	SSR	FORWARD	95	21	56.62	47.62	6	3	ACAGCGCTATGTTAGGCTTAG	132	524	524	4	1	AGT	3	AGTAGTAGTAGT	12
146	1539	1	SSR	REVERSE	226	21	56.62	47.62	6	0	CCCTTATATGGATCTCCCTTC									
147	1683	1	SSR	FORWARD	67	21	56.79	42.86	3	2	TGTATGTGGCAATGTATGGTC	148	468	468	3	1	AAT	3	AATAATAATAAT	12
148	1683	1	SSR	REVERSE	214	20	56.89	45	4	0	ACCGTTGGAACTAAACGAAG									
149	1687	1	SSR	FORWARD	49	21	57.53	42.86	2	0	CCTCGTCTTGTGTTTTCTTTG	176	552	552	5	3	AGG	3	AGGAGGAGGAGG	12
150	1687	1	SSR	REVERSE	224	21	56.89	42.86	4	2	AACACCCACAAAAGCTATACG									
151	1688	1	SSR	FORWARD	64	21	57.57	42.86	4	2	GATTCTGACCCCAAATCTTTC	179	395	395	4	0	TCT	3	TCTTCTTCTTCT	12
152	1688	1	SSR	REVERSE	242	21	57.7	42.86	3	0	AAAAGCAAGGAAGGCTAACAC									
153	1711	1	SSR	FORWARD	191	20	57.08	45	4	0	GATCCTCCTTTTGTTGGTTG	175	399	399	5	3	TCT	3	TCTTCTTCTTCT	12
154	1711	1	SSR	REVERSE	365	21	56.74	42.86	4	2	GTACCAGAAGAAAAAGCAACG									
155	1745	1	SSR	FORWARD	1	21	56.64	38.1	3	0	AACGAAAATGAACCATCTCAC	157	442	442	5	3	TCA	3	TCATCATCATCATCA	15
156	1745	1	SSR	REVERSE	157	21	55.81	42.86	4	0	ACATGGATTGTTGTAGTGGTG									
157	1745	1	SSR	FORWARD	133	20	56.75	50	2	0	CGCTCACCACTACAACAATC	183	442	442	5	3	CTT	3	CTTCTTCTTCTT	12
158	1745	1	SSR	REVERSE	315	21	57.72	47.62	4	0	TTGTACCCCAAGAAGAGTGTG									
159	1755	1	SSR	FORWARD	229	21	56.81	47.62	4	2	GGATGGTGTCTTTGGACATAC	193	516	516	4	2	TCT	3	TCTTCTTCTTCTTCTTCT	18
160	1755	1	SSR	REVERSE	421	21	57.23	42.86	4	0	GTGGAAAGCATGGATGTAAAG									
161	1755	1	SSR	FORWARD	229	21	56.81	47.62	4	2	GGATGGTGTCTTTGGACATAC	193	516	516	4	2	TTC	3	TTCTTCTTCTTC	12
162	1755	1	SSR	REVERSE	421	21	57.23	42.86	4	0	GTGGAAAGCATGGATGTAAAG									
163	1767	1	SSR	FORWARD	108	21	56.24	42.86	4	2	CTAGCACACTTCAAACAAACG	173	463	463	5	1	AAT	3	AATAATAATAAT	12
164	1767	1	SSR	REVERSE	280	21	57.08	52.38	4	0	GGAGTGGTAGGACTGTGAATG									
165	1862	1	SSR	FORWARD	21	21	55.9	42.86	4	3	GCAACTGATCTCATTCAACTG	181	452	452	4	1	GTT	3	GTTGTTGTTGTTGTTGTT	18
166	1862	1	SSR	REVERSE	201	21	56.96	42.86	2	2	TTTCCTTTGCCTACTGATGTC									
167	1878	1	SSR	FORWARD	235	20	57.36	40	5	0	AAATCATTGTTCACCCCTTG	193	428	428	4	1	TGT	3	TGTTGTTGTTGT	12
168	1878	1	SSR	REVERSE	427	21	55.81	47.62	6	0	ACATACACTCATGACGACCAC									
169	1895	1	SSR	FORWARD	6	21	57.47	42.86	4	3	CAAGAAGATCAGCCATTATCG	179	946	946	6	1	AAG	3	AAGAAGAAGAAG	12
170	1895	1	SSR	REVERSE	184	21	57.72	47.62	4	1	TCTTCTAACGTGTTGGTGTCC									
171	1895	1	SSR	FORWARD	729	21	56.59	42.86	2	1	AAACAACCCATCTACCAACAG	195	946	946	4	1	ACC	3	ACCACCACCACC	12
172	1895	1	SSR	REVERSE	923	20	57.14	55	4	2	CGTAACCGTAGTCCAGATCC									
173	1914	1	SSR	FORWARD	41	20	56.98	55	4	0	AACCTCTGCACTGTCTCCTC	156	558	558	6	3	CTC	3	CTCCTCCTCCTC	12
174	1914	1	SSR	REVERSE	196	21	56.9	47.62	2	0	GGAGAAGGGTAAGGAAAGATG									
175	1914	1	SSR	FORWARD	388	21	56.7	38.1	4	0	ATATAATTCCCCCATTCAACC	155	558	558	4	1	CCT	3	CCTCCTCCTCCT	12
176	1914	1	SSR	REVERSE	542	21	57.08	52.38	2	0	AGGAGAAGCAGAAGGAGAGAG									
177	1914	1	SSR	FORWARD	388	21	56.7	38.1	4	0	ATATAATTCCCCCATTCAACC	155	558	558	4	1	TCC	3	TCCTCCTCCTCC	12
178	1914	1	SSR	REVERSE	542	21	57.08	52.38	2	0	AGGAGAAGCAGAAGGAGAGAG									
179	1938	1	SSR	FORWARD	24	21	56.31	42.86	4	2	GATTTACCTTCATGGACTTCG	187	478	478	5	0	AAC	3	AACAACAACAAC	12
180	1938	1	SSR	REVERSE	210	21	56.84	38.1	3	0	TGTTCAAGGTTTAGGGTTTTG									
181	1974	1	SSR	FORWARD	34	21	57.05	42.86	4	2	TTGAGATTGATAAGGGCTCTG	145	479	479	4	1	TTC	3	TTCTTCTTCTTC	12
182	1974	1	SSR	REVERSE	178	21	56.28	38.1	5	3	GGGAAAATGAGACATTGAAAG									
183	1993	1	SSR	FORWARD	152	21	56.71	38.1	2	0	TAGGGTTGATTGGAAGATTTG	177	400	400	5	0	TTC	3	TTCTTCTTCTTCTTC	15
184	1993	1	SSR	REVERSE	328	21	57.45	42.86	2	2	ACCCTTTTCCTTCTTCACTTG									
185	2003	1	SSR	FORWARD	236	21	57.44	42.86	2	0	TCTATCACACCAAAACCAACC	175	413	413	6	2	CAA	3	CAACAACAACAA	12
186	2003	1	SSR	REVERSE	410	21	56.15	47.62	2	0	AGTGTGAGAATAAGGCAGAGG									
187	2008	1	SSR	FORWARD	24	21	57.84	52.38	4	3	TCCTGCGTACTGGTATGAGTC	158	368	368	5	3	TTA	3	TTATTATTATTA	12
188	2008	1	SSR	REVERSE	181	20	57.05	45	2	2	ACCATCACACATAAGCAACG									
189	2076	1	SSR	FORWARD	42	21	57.13	38.1	5	3	GATTTGTCATTTCGTCGATTC	190	495	495	6	2	GTT	3	GTTGTTGTTGTT	12
190	2076	1	SSR	REVERSE	231	21	57.54	42.86	4	2	ATTCCCGAAAGAAGAACTCTG									
191	2089	1	SSR	FORWARD	280	21	56.83	42.86	5	1	GAGTTGAGCGAATCTCAAAAG	158	438	438	4	3	CAC	3	CACCACCACCAC	12
192	2089	1	SSR	REVERSE	437	21	56.41	38.1	2	0	TTGTTGCTGATTGTTGTTCTC									
193	2114	1	SSR	FORWARD	252	21	57.83	38.1	2	0	ACCTCATTCCATCCATTTTTC	187	894	894	5	1	CT	2	CTCTCTCTCTCT	12
194	2114	1	SSR	REVERSE	438	21	56.87	57.14	3	0	CGGTGAGAGACTGAGAGAGAG									
195	2114	1	SSR	FORWARD	262	21	56.41	42.86	2	0	ATCCATTTTTCCCTCTCTCTC	191	894	894	5	3	TC	2	TCTCTCTCTCTCTCTC	16
196	2114	1	SSR	REVERSE	452	21	56.4	47.62	3	0	GATAAAGGTTGAGACGGTGAG									
197	2118	1	SSR	FORWARD	1	24	55.72	33.33	6	2	AATTGATTTCCTACATGAAGTCTC	175	454	454	5	0	TTG	3	TTGTTGTTGTTGTTG	15
198	2118	1	SSR	REVERSE	175	21	56.98	47.62	6	0	GTCATGATTCCTCACTCCAAC									
199	2133	1	SSR	FORWARD	185	21	57.47	52.38	6	1	ATGGAGCTTCAGGTCCTACTC	173	417	417	6	2	CCT	3	CCTCCTCCTCCT	12
200	2133	1	SSR	REVERSE	357	21	56.24	47.62	4	0	GTAAGGAGTTCCATGAGGTTG									
201	2142	1	SSR	FORWARD	91	21	56.53	42.86	3	2	GGACTTTGACTCTTTGAATCG	160	394	394	4	1	AAT	3	AATAATAATAAT	12
202	2142	1	SSR	REVERSE	250	21	56.08	47.62	3	3	GGGAGTGTTGGAGAATGTAAC									
203	2180	1	SSR	FORWARD	7	20	56.81	45	6	0	ATGCACCTATGTGGTTGATG	152	388	388	4	3	TAT	3	TATTATTATTATTAT	15
204	2180	1	SSR	REVERSE	158	21	56.58	42.86	5	0	TTTCAGAATCCAGTCATACCC									
205	2181	1	SSR	FORWARD	74	21	57.76	38.1	6	0	AATTCGAAGGCTGAAAGAAAG	171	496	496	4	1	AAG	3	AAGAAGAAGAAG	12
206	2181	1	SSR	REVERSE	244	21	56.85	47.62	3	3	TAATCAGAACCCCTCTCACTG									
207	2234	1	SSR	FORWARD	525	21	56.13	42.86	3	0	TTCGGTTAGACAAGGGTTTAG	199	753	753	4	0	TTA	3	TTATTATTATTA	12
208	2234	1	SSR	REVERSE	723	21	57.02	33.33	5	1	GATATTTGGCAATGGAATTTG									
209	2242	1	SSR	FORWARD	499	20	57.68	50	4	2	TAGGCTTGGATGTGGATCTC	190	946	946	3	1	TTC	3	TTCTTCTTCTTC	12
210	2242	1	SSR	REVERSE	688	21	57.02	38.1	2	0	AAAATGCTGAAGTGTTGGAAG									
211	2243	1	SSR	FORWARD	214	22	56.96	36.36	4	2	AATGTGAATCGACTGCTTAATG	176	393	393	3	0	CCT	3	CCTCCTCCTCCT	12
212	2243	1	SSR	REVERSE	389	20	56.72	60	0	0	AGGAGGAGGAGAGAGAGGAG									
213	2321	1	SSR	FORWARD	270	22	56.85	36.36	4	0	TGTCACTTGTTCAATTTCCTTC	128	411	411	5	3	TA	2	TATATATATATA	12
214	2321	1	SSR	REVERSE	397	21	56.47	47.62	4	2	GGTGCGTTGTTAAGGTACTTC									
215	2330	1	SSR	FORWARD	130	20	56.68	45	4	2	ATATGAAGAACTCGGGATGC	180	419	419	6	1	CTC	3	CTCCTCCTCCTC	12
216	2330	1	SSR	REVERSE	309	21	57.65	38.1	6	2	ATTTTGCATATGGTTCAGTCG									
217	2372	1	SSR	FORWARD	186	20	57.18	55	2	0	CCAACTCCATCTGTCTCCTC	179	364	364	6	3	AC	2	ACACACACACAC	12
218	2372	1	SSR	REVERSE	364	21	56.38	47.62	2	0	AGGGAGGTGGGAGTAAAATAG									
219	2378	1	SSR	FORWARD	108	21	57.22	47.62	5	2	CCTTCAGATCATCCTATGTGC	175	401	401	4	0	AGA	3	AGAAGAAGAAGA	12
220	2378	1	SSR	REVERSE	282	21	57.73	42.86	4	2	GAAGCCAAGTTCCATAAAACC									
221	2406	1	SSR	FORWARD	539	21	57.12	38.1	4	0	CAACAGCCATTTTTCATATCC	194	880	880	4	3	ACA	3	ACAACAACAACA	12
222	2406	1	SSR	REVERSE	732	21	56.94	33.33	3	0	CCATTTTGTTATTTGGATTGG									
223	2461	1	SSR	FORWARD	63	21	56.13	38.1	6	0	TGGTGCCATATATTTCTGTTG	178	429	429	5	2	TAT	3	TATTATTATTAT	12
224	2461	1	SSR	REVERSE	240	22	56.46	40.91	3	1	CACACCATCAAACTCTAAAAGG									
225	2463	1	SSR	FORWARD	32	21	56.91	47.62	3	1	TTTCTTAGTCACCGTCAGGTC	152	456	456	3	2	CTT	3	CTTCTTCTTCTTCTTCTT	18
226	2463	1	SSR	REVERSE	183	20	56.25	40	6	3	TCAGATCCGAACAGATTTTG									
227	2465	1	SSR	FORWARD	483	21	56.63	38.1	6	1	CAACAATTTATGCATGTCCAG	203	799	799	4	3	GTT	3	GTTGTTGTTGTT	12
228	2465	1	SSR	REVERSE	685	21	57.21	52.38	4	1	AAGACACAGAGGCTGCACTAC									
229	2465	1	SSR	FORWARD	524	21	57.01	38.1	4	0	ACGTTGTTGTTGTTGATGTTG	176	799	799	3	1	TGC	3	TGCTGCTGCTGC	12
230	2465	1	SSR	REVERSE	699	21	56.76	52.38	4	1	AGAAGGGAGGCTAGAAGACAC									
231	2518	1	SSR	FORWARD	14	20	57.04	55	4	1	CTTGTCGTCCAGTGTAGCAG	192	484	484	5	1	CAA	3	CAACAACAACAA	12
232	2518	1	SSR	REVERSE	205	21	56.8	38.1	2	2	ATTCCAAAACACTTCATCTCG									
233	2568	1	SSR	FORWARD	173	21	57.03	42.86	6	2	TTGACACTACATTGTGCCATC	166	382	382	4	1	TGT	3	TGTTGTTGTTGTTGT	15
234	2568	1	SSR	REVERSE	338	21	57.23	52.38	5	3	AGTTGCAGTCAGAGACTCAGG									
235	2613	1	SSR	FORWARD	170	21	58.78	47.62	4	3	ATCCCACATTGGTCTTAGTGG	177	429	429	5	1	ATC	3	ATCATCATCATCATC	15
236	2613	1	SSR	REVERSE	346	21	57.06	52.38	4	0	CAATAGTGCTCTCTCGCTCTC									
237	2616	1	SSR	FORWARD	33	18	56.71	55.56	5	3	GTGTGATTGCCCACACTG	188	425	425	4	0	AAAT	4	AAATAAATAAATAAAT	16
238	2616	1	SSR	REVERSE	220	21	57.08	33.33	4	0	ATTTGGGGTTTAATTTCTTGG									
239	2651	1	SSR	FORWARD	245	20	57.13	50	5	0	GAGTCGTCCCATGACTTTTC	177	446	446	4	3	TGG	3	TGGTGGTGGTGGTGGTGG	18
240	2651	1	SSR	REVERSE	421	20	56.13	40	3	0	GCTTCCCATAATCCAAAATC									
241	2682	1	SSR	FORWARD	69	20	57.08	55	3	2	GTTGGGAGTGGTGAAGTCTC	174	435	435	4	1	CTG	3	CTGCTGCTGCTG	12
242	2682	1	SSR	REVERSE	242	20	57.34	40	5	2	TCCCCATTGGAAATAGATTG									
243	2719	1	SSR	FORWARD	194	21	56.97	47.62	3	0	CAAGTATCCACCAACATCCTC	189	402	402	5	1	ATG	3	ATGATGATGATG	12
244	2719	1	SSR	REVERSE	382	21	57.9	47.62	4	1	CTTAGGGGGAAATTGCTACTG									
245	2737	1	SSR	FORWARD	69	21	57.34	42.86	2	0	GAATGGCTGATGAAGAAGATG	168	387	387	4	1	GAA	3	GAAGAAGAAGAAGAA	15
246	2737	1	SSR	REVERSE	236	21	56.37	33.33	6	2	TTTTCAACTTTAGGCCTTTTG									
247	2777	1	SSR	FORWARD	257	21	56.99	47.62	4	3	AACCACGCTGTTAAGGTACAG	196	454	454	5	2	CCT	3	CCTCCTCCTCCT	12
248	2777	1	SSR	REVERSE	452	21	56.81	42.86	6	2	ACCGGTGTGTTTTAACTGAAG									
249	2777	1	SSR	FORWARD	257	21	56.99	47.62	4	3	AACCACGCTGTTAAGGTACAG	196	454	454	5	2	TCC	3	TCCTCCTCCTCC	12
250	2777	1	SSR	REVERSE	452	21	56.81	42.86	6	2	ACCGGTGTGTTTTAACTGAAG									
251	2778	1	SSR	FORWARD	22	21	57.48	42.86	6	2	AGAGGATCTTCCTTCATTTGC	168	465	465	4	1	TTG	3	TTGTTGTTGTTG	12
252	2778	1	SSR	REVERSE	189	21	56.46	47.62	6	0	ACCACTACATGTCCAAAGTCC									
253	2779	1	SSR	FORWARD	220	21	57.68	52.38	4	0	GGATTACCTCCCAAGCTACAC	179	423	423	3	1	TCA	3	TCATCATCATCA	12
254	2779	1	SSR	REVERSE	398	21	57.5	47.62	3	0	GCAAAGACACTTACCGAGATG									
255	2795	1	SSR	FORWARD	718	21	56.53	42.86	6	2	CCAAATTTTAGGAGAGCACAC	167	941	941	4	1	ATGG	4	ATGGATGGATGGATGG	16
256	2795	1	SSR	REVERSE	884	21	56.87	38.1	2	0	TCATTTTCCATCCTTCTCTTG									
257	2816	1	SSR	FORWARD	122	22	55.8	31.82	5	0	TCCACCATTTAATCATTTTCTC	175	314	314	4	2	AAT	3	AATAATAATAATAATAAT	18
258	2816	1	SSR	REVERSE	296	21	58.36	47.62	4	0	GTCTCATGCACCAACAAGAAG									
259	2829	1	SSR	FORWARD	36	22	56.05	50	6	3	AGCTGTCCTAGAGGCCTAATAC	176	366	366	6	1	CCT	3	CCTCCTCCTCCTCCTCCT	18
260	2829	1	SSR	REVERSE	211	21	56.74	47.62	4	0	ATATTAGAGAGAGGGGCGAAG									
261	2885	1	SSR	FORWARD	140	22	56.99	40.91	4	1	CACCATCAACGTATTGTTTACC	195	574	574	4	2	CCA	3	CCACCACCACCACCA	15
262	2885	1	SSR	REVERSE	334	21	56.9	47.62	2	0	GACAAGGGGAAGATAAAGAGG									
263	2889	1	SSR	FORWARD	44	21	57.05	52.38	6	3	GCAGCTCCTATGTGCTCTAAG	161	473	473	3	1	GTC	3	GTCGTCGTCGTC	12
264	2889	1	SSR	REVERSE	204	21	57.32	42.86	4	1	CGTCGAAATTATCATCCTCTG									
265	2910	1	SSR	FORWARD	68	21	58.23	38.1	4	2	GCAATGACGTTTGTAAATTCG	309	410	410	4	2	ATT	3	ATTATTATTATT	12
266	2910	1	SSR	REVERSE	376	21	56.83	42.86	4	2	ACCCTGCATAAGTGTATTTCG									
267	2928	1	SSR	FORWARD	5	20	57.33	35	6	3	TTTGTTGCAAAGCATAATGG	205	469	469	4	0	TCT	3	TCTTCTTCTTCTTCTTCT	18
268	2928	1	SSR	REVERSE	209	21	57.03	47.62	6	0	GGCCTTAGAAGGATAAACAGG									
269	2963	1	SSR	FORWARD	108	21	57.65	52.38	2	2	ACCTCTACCTTTGCCTCTACG	163	471	471	6	2	CTT	3	CTTCTTCTTCTT	12
270	2963	1	SSR	REVERSE	270	21	56.39	47.62	3	1	CAATCAGGAGAAGGAACAGTC									
271	3030	1	SSR	FORWARD	138	22	56.78	40.91	5	2	AGCCTCAGCCTTGTAAAATATC	213	350	350	4	0	CCT	3	CCTCCTCCTCCT	12
272	3030	1	SSR	REVERSE	350	21	56.43	47.62	3	0	AGGGGGAGTTAGAGACAAAAC									
273	3047	1	SSR	FORWARD	210	21	57.28	42.86	5	3	AAACTGTGAAGCAAACTGCTC	179	390	390	2	1	TTC	3	TTCTTCTTCTTCTTC	15
274	3047	1	SSR	REVERSE	388	21	55.65	47.62	3	0	AGATAGGGACTAAGGGAAAGG									
275	3065	1	SSR	FORWARD	186	21	57.03	38.1	6	2	ATTTCAGCCATATGCTTCTTG	174	363	363	3	1	TC	2	TCTCTCTCTCTCTC	14
276	3065	1	SSR	REVERSE	359	19	56.88	57.89	4	2	GAGGCGAGTGTCGATAGTG									
277	3065	1	SSR	FORWARD	186	21	57.03	38.1	6	2	ATTTCAGCCATATGCTTCTTG	174	363	363	3	1	TA	2	TATATATATATATATA	16
278	3065	1	SSR	REVERSE	359	19	56.88	57.89	4	2	GAGGCGAGTGTCGATAGTG									
279	3080	1	SSR	FORWARD	246	21	56.88	52.38	4	0	CCTCCTAGATCAATCCTCTCC	189	445	445	3	1	TGA	3	TGATGATGATGA	12
280	3080	1	SSR	REVERSE	434	20	58.05	45	5	0	GGTCACCGAATCAAAAAGTG									
281	3113	1	SSR	FORWARD	204	21	56.71	47.62	3	0	CAACGATTACTACGCCTCTTC	151	385	385	4	2	TA	2	TATATATATATA	12
282	3113	1	SSR	REVERSE	354	21	56.77	47.62	6	2	CAGCTGTATGTGTAACCATCG									
283	3174	1	SSR	FORWARD	200	21	57.41	42.86	5	2	ATAATCAGGGTGATGACAACG	222	774	774	5	1	TTGT	4	TTGTTTGTTTGTTTGTTTGT	20
284	3174	1	SSR	REVERSE	421	21	56.34	38.1	2	0	ATACACACCCAAAATCAAACC									
285	3208	1	SSR	FORWARD	14	20	52.15	30	6	1	ATTTTATAACCGTCGATTTG	163	401	401	5	2	AT	2	ATATATATATAT	12
286	3208	1	SSR	REVERSE	176	22	54.65	31.82	2	0	AGAAAAGTGAAAAAGACGAAAC									
287	3231	1	SSR	FORWARD	266	21	56.28	47.62	4	2	TTTCTCCCTTCTGCTAGACAC	151	481	481	6	1	TC	2	TCTCTCTCTCTCTCTCTC	18
288	3231	1	SSR	REVERSE	416	21	57.97	52.38	1	0	GAAAGAAGAGTGGGAGGTGAG									
289	3240	1	SSR	FORWARD	155	21	56.53	47.62	4	2	AACTCACACAAACCCAGTACC	170	397	397	6	2	TCA	3	TCATCATCATCA	12
290	3240	1	SSR	REVERSE	324	21	57.53	42.86	3	0	TCATTCTTCAGGGGTATGTTG									
291	3247	1	SSR	FORWARD	259	21	56.99	47.62	3	3	TATGACGGTGAGCCTACTTTC	153	412	412	4	1	TTA	3	TTATTATTATTA	12
292	3247	1	SSR	REVERSE	411	19	56.6	57.89	4	2	GCCTGTCCACTCAACTGAC									
293	3268	1	SSR	FORWARD	126	21	57.72	47.62	5	3	AGACATTGATCTGCCTGTGAC	177	432	432	4	2	AAT	3	AATAATAATAATAAT	15
294	3268	1	SSR	REVERSE	302	21	57.38	47.62	4	3	CCAAGTAAGTACCGTTTCACG									
295	3329	1	SSR	FORWARD	47	21	57.12	47.62	5	3	GGGCTGATAACACATCAGTTC	146	362	362	4	2	AACT	4	AACTAACTAACTAACT	16
296	3329	1	SSR	REVERSE	192	21	56.89	42.86	5	3	ATCTACGTGTCTTTTGGCAAC									
297	3332	1	SSR	FORWARD	184	22	56.81	40.91	6	0	TGTTGTCTCCGGATGTATTTAG	136	347	347	6	2	AC	2	ACACACACACACACAC	16
298	3332	1	SSR	REVERSE	319	25	54.63	32	4	0	AGAAAGCATAAAGTACAATAAGACC									
299	3332	1	SSR	FORWARD	184	22	56.81	40.91	6	0	TGTTGTCTCCGGATGTATTTAG	136	347	347	6	2	AT	2	ATATATATATAT	12
300	3332	1	SSR	REVERSE	319	25	54.63	32	4	0	AGAAAGCATAAAGTACAATAAGACC									
301	3363	1	SSR	FORWARD	163	21	56.91	38.1	4	0	CATTGGGATGATAAATCTTGG	154	400	400	6	1	GTT	3	GTTGTTGTTGTT	12
302	3363	1	SSR	REVERSE	316	21	57.22	47.62	5	1	CCTATCGAGATGAATCACAGG									
303	3389	1	SSR	FORWARD	140	21	57.76	38.1	4	1	CGCAAGCATATTTGAAGAAAG	206	431	431	5	2	ATC	3	ATCATCATCATC	12
304	3389	1	SSR	REVERSE	345	21	56.72	47.62	4	2	CTCTCCTTGCAGAATGAAGTC									
305	3395	1	SSR	FORWARD	2	18	57.45	44.44	5	2	TTTTAGCTGCCCAAATGC	189	396	396	4	1	TTG	3	TTGTTGTTGTTG	12
306	3395	1	SSR	REVERSE	190	21	57.43	42.86	2	0	ATGTGTTGGAGATGGAGATTG									
307	3441	1	SSR	FORWARD	177	21	58.45	47.62	2	2	CAAGCGACAACGACAATACTC	172	480	480	4	0	GTG	3	GTGGTGGTGGTG	12
308	3441	1	SSR	REVERSE	348	21	57.46	52.38	5	2	AACGCTACTACTACGCAGCAC									
309	3444	1	SSR	FORWARD	154	21	56.87	38.1	3	1	AAAACGAAGATGTGGAACTTG	180	398	398	6	1	GAA	3	GAAGAAGAAGAA	12
310	3444	1	SSR	REVERSE	333	21	56.71	47.62	5	1	CTATCGTCTGAGGCGTTTTAC									
311	3481	1	SSR	FORWARD	1	19	52.4	36.84	4	2	AACAAATTCCACAAGGAAC	183	428	428	5	1	CAA	3	CAACAACAACAA	12
312	3481	1	SSR	REVERSE	183	21	57.53	47.62	4	2	ACTGTTGACCTTGGTGTTGAC									
313	3490	1	SSR	FORWARD	150	23	57.88	43.48	4	3	GGTGTTATCGCTATGTTATCAGC	171	458	458	4	2	TTA	3	TTATTATTATTATTA	15
314	3490	1	SSR	REVERSE	320	21	57.95	42.86	4	2	TGGAGTTTCAACGTGTTTAGC									
315	3512	1	SSR	FORWARD	608	21	57.74	42.86	5	2	TGTTACACCCATTTCTTCTGC	184	851	851	6	3	ACC	3	ACCACCACCACC	12
316	3512	1	SSR	REVERSE	791	21	55.06	47.62	2	0	AGGTGGAACTGATAGAGAAGG									
317	3529	1	SSR	FORWARD	7	23	56.89	39.13	4	0	TGGCTGTCACTCAATATAAACAC	201	502	502	4	1	TAA	3	TAATAATAATAA	12
318	3529	1	SSR	REVERSE	207	21	56.19	38.1	4	1	TTCACACGAATGGAATTGTAG									
319	3589	1	SSR	FORWARD	344	21	55.88	47.62	6	2	TAATCTCACAGGAGAGGTTCC	175	539	539	4	1	CTC	3	CTCCTCCTCCTC	12
320	3589	1	SSR	REVERSE	518	19	57	52.63	3	2	CATTGCTTCCAGGCTACTG									
321	3597	1	SSR	FORWARD	33	20	57.43	45	4	3	GATAACAAATGGCCGCTTAG	212	844	844	5	1	AGA	3	AGAAGAAGAAGA	12
322	3597	1	SSR	REVERSE	244	21	57.75	38.1	3	2	TTCTCCATCTCATCATTTTGC									
323	3607	1	SSR	FORWARD	181	21	56.26	38.1	6	2	AAACCTATGAAGTTTGCTTGC	177	404	404	6	3	GA	2	GAGAGAGAGAGAGA	14
324	3607	1	SSR	REVERSE	357	21	55.34	47.62	4	2	AGGGACCTAACAAGCAGTAAG									
325	3615	1	SSR	FORWARD	217	21	56.89	42.86	3	2	ATACTTTTGTGGTTGCGTAGG	154	399	399	3	0	ACC	3	ACCACCACCACC	12
326	3615	1	SSR	REVERSE	370	21	57.2	33.33	5	1	AATGATGGATTGAATGAATGG									
327	3622	1	SSR	FORWARD	210	24	53.79	33.33	6	0	TTCTAATTCATATGGGTAAGGTAG	162	445	445	4	1	TAA	3	TAATAATAATAATAA	15
328	3622	1	SSR	REVERSE	371	21	53.55	33.33	4	0	ATGTAAGCCAATACAAAATCC									
329	3650	1	SSR	FORWARD	110	20	57.22	45	3	0	GCTGGGTAAGGTTTTGAATG	184	403	403	4	2	TA	2	TATATATATATATA	14
330	3650	1	SSR	REVERSE	293	21	57.23	42.86	4	0	CTGCCAATAATGAACCAGAAC									
331	3657	1	SSR	FORWARD	290	21	57.77	42.86	3	0	GAAGTTTGGGAAGGAAAGATG	173	478	478	4	3	TCT	3	TCTTCTTCTTCT	12
332	3657	1	SSR	REVERSE	462	21	57.27	42.86	4	0	AAGAACCACATCATCATCCAC									
333	3664	1	SSR	FORWARD	234	20	57.22	50	5	2	AATCCTCTCCCAAGGAGTTC	185	508	508	5	1	GGC	3	GGCGGCGGCGGC	12
334	3664	1	SSR	REVERSE	418	20	57.1	55	0	0	GAGGAGGAGAAAGGAAGGAG									
335	3678	1	SSR	FORWARD	58	21	57.36	33.33	3	3	TGGGGTGATTATTTTTCATTG	211	371	371	6	2	ATT	3	ATTATTATTATT	12
336	3678	1	SSR	REVERSE	268	21	57.45	42.86	3	0	GGAAAAACCCACTAACAATCC									
337	3715	1	SSR	FORWARD	75	21	56.19	47.62	4	2	CGAGAGCGTAGGAGTTTTAAG	177	504	504	3	0	TA	2	TATATATATATA	12
338	3715	1	SSR	REVERSE	251	21	56.98	42.86	4	1	AGTTTTTCGAGACCAACACAG									
339	3715	1	SSR	FORWARD	259	21	57.24	42.86	3	2	TATTGAAAACGGCAGAGTAGC	175	504	504	4	2	ATT	3	ATTATTATTATTATTATT	18
340	3715	1	SSR	REVERSE	433	21	57.38	42.86	4	1	GACAAATAAATGCTCGACCTG									
341	3717	1	SSR	FORWARD	51	20	57.03	40	6	2	ATCTTGCAAATGCTCCTTTC	212	396	396	4	0	ATG	3	ATGATGATGATG	12
342	3717	1	SSR	REVERSE	262	22	56.62	40.91	6	3	GCAAATAAGAGCTCATGTCATC									
343	3728	1	SSR	FORWARD	46	21	57.27	47.62	2	2	GAAGGAAAGGAAGAACAGAGC	179	377	377	3	1	GAA	3	GAAGAAGAAGAA	12
344	3728	1	SSR	REVERSE	224	21	57.16	42.86	2	1	CAATCCAACCAACAGAAAGTC									
345	3740	1	SSR	FORWARD	5	18	57.58	61.11	2	0	GGAGGAGAAGCGAGGAAG	136	1191	1191	4	3	GA	2	GAGAGAGAGAGAGA	14
346	3740	1	SSR	REVERSE	140	21	56.64	38.1	4	0	TGGCCTTAACAAATATCATCC									
347	3750	1	SSR	FORWARD	69	21	57.36	47.62	3	2	ATTCCTCTTCCCTGAGCATAC	180	338	338	4	3	TCA	3	TCATCATCATCA	12
348	3750	1	SSR	REVERSE	248	21	57.77	52.38	2	2	GCAGTTCGCAGAGTAGTTCAC									
349	3757	1	SSR	FORWARD	5	21	56.53	33.33	4	0	AAAATTCACCACACCAAAAAC	183	409	409	3	1	TTC	3	TTCTTCTTCTTC	12
350	3757	1	SSR	REVERSE	187	21	57.97	47.62	5	2	TACATTCAGTCGGAAGAGACG									
351	3832	1	SSR	FORWARD	189	21	57.56	38.1	6	0	TGGATTGCATATCACTTTTCC	177	405	405	3	0	TTC	3	TTCTTCTTCTTC	12
352	3832	1	SSR	REVERSE	365	21	56.33	47.62	3	3	GGTTCCTGTCTCGCATAATAC									
353	3838	1	SSR	FORWARD	18	21	56.39	42.86	3	0	TACTCCGTGTGCGTATTATTG	187	460	460	4	2	TTG	3	TTGTTGTTGTTG	12
354	3838	1	SSR	REVERSE	204	21	57.05	47.62	5	1	GAGTCACCAGAAACAATGTCC									
355	3838	1	SSR	FORWARD	240	21	56.86	38.1	4	3	TTGATGACCATTCTGATGATG	201	460	460	4	0	GAA	3	GAAGAAGAAGAA	12
356	3838	1	SSR	REVERSE	440	21	56.63	47.62	4	0	CTCTCTTTGAAGGTGTCTTGG									
357	3985	1	SSR	FORWARD	452	20	57.31	50	6	2	CACTTTACACGCAGCTGAAG	172	623	623	5	3	CAG	3	CAGCAGCAGCAG	12
358	3985	1	SSR	REVERSE	623	20	56.98	50	2	0	GTTGCTGTTGTGTGTGTGTG									
359	3989	1	SSR	FORWARD	25	24	57.28	33.33	4	0	TGGCCTAAAAATATACACATCAAC	203	395	395	5	0	CA	2	CACACACACACACACACACA	20
360	3989	1	SSR	REVERSE	227	21	56.52	42.86	6	1	AGTTGACCATCCATCAACTTC									
361	3999	1	SSR	FORWARD	28	18	57.06	61.11	2	0	GCTAACCCCTCCAACCTC	174	591	591	2	1	CAG	3	CAGCAGCAGCAG	12
362	3999	1	SSR	REVERSE	201	18	57.42	61.11	5	3	CGACTGCGTCACAGACAG									
363	3999	1	SSR	FORWARD	87	20	56.36	55	5	3	GGTAGCAGTAACAGCAGCAG	210	591	591	3	0	CAC	3	CACCACCACCACCAC	15
364	3999	1	SSR	REVERSE	296	20	56.7	50	5	2	AACAGTTGGAGGAGGTATCG									
365	3999	1	SSR	FORWARD	241	18	57.34	61.11	1	0	ACCTCCACCACTCCTTCC	173	591	591	4	0	CAC	3	CACCACCACCAC	12
366	3999	1	SSR	REVERSE	413	21	57.53	57.14	6	1	CTGCAGTCTGGTCCTGTAGTC									
367	4027	1	SSR	FORWARD	124	21	57.71	38.1	4	0	TCATCCTTATGCTTGAAATGG	265	450	450	6	1	TTTA	4	TTTATTTATTTATTTA	16
368	4027	1	SSR	REVERSE	388	22	55.49	31.82	4	1	CATTCAAACAGGGAATTTTTAC									
369	4046	1	SSR	FORWARD	1	20	56.91	45	6	2	ATGTGGCATATGATGACTCG	184	434	434	5	2	CTT	3	CTTCTTCTTCTT	12
370	4046	1	SSR	REVERSE	184	21	57.05	47.62	6	2	ACCCTTTGGAGGGTAGATATG									
371	4062	1	SSR	FORWARD	75	21	57.59	47.62	5	0	GTCTTCACTTGAGGTGCTTTG	182	405	405	6	1	CTT	3	CTTCTTCTTCTT	12
372	4062	1	SSR	REVERSE	256	21	58.01	47.62	3	2	TCAGGAAGATGTGAGAAGACG									
373	4062	1	SSR	FORWARD	75	21	57.59	47.62	5	0	GTCTTCACTTGAGGTGCTTTG	182	405	405	6	1	TCT	3	TCTTCTTCTTCT	12
374	4062	1	SSR	REVERSE	256	21	58.01	47.62	3	2	TCAGGAAGATGTGAGAAGACG									
375	4070	1	SSR	FORWARD	8	21	58.61	47.62	6	2	CCGTCCAAGGACTTGTAAAAC	173	491	491	4	0	AAT	3	AATAATAATAAT	12
376	4070	1	SSR	REVERSE	180	21	55.84	38.1	6	0	AGATAATATTGGCAACCGAAC									
377	4096	1	SSR	FORWARD	473	21	56.38	42.86	3	3	CTTGTTCGGTAAACTTCATCC	181	1364	1364	3	2	CCA	3	CCACCACCACCA	12
378	4096	1	SSR	REVERSE	653	21	56.33	38.1	3	3	TCATTCAGCATTGACTTTGTC									
379	4133	1	SSR	FORWARD	29	20	57.05	50	4	0	TTGTGTACTGGGCATGGTAG	179	414	414	3	0	CTC	3	CTCCTCCTCCTC	12
380	4133	1	SSR	REVERSE	207	21	57.21	38.1	5	0	TTGGCTAATTTTCTGAACGAG									
381	4153	1	SSR	FORWARD	17	20	56.86	50	4	1	AGCTTTACAGATGGGGTCAG	152	452	452	5	2	GGA	3	GGAGGAGGAGGAGGA	15
382	4153	1	SSR	REVERSE	168	21	57.43	52.38	5	1	CGATCCAGAGACTGACAGAAC									
383	4185	1	SSR	FORWARD	166	21	56.49	47.62	6	3	GGAGCCATATGAAGAACTCAG	151	581	581	5	1	CCT	3	CCTCCTCCTCCT	12
384	4185	1	SSR	REVERSE	316	21	56.4	47.62	3	3	CTGGAACGAATACCACTCTTC									
385	4187	1	SSR	FORWARD	48	20	57.24	50	4	2	TGTTGACTACCACGATCTGC	188	389	389	4	1	GGA	3	GGAGGAGGAGGAGGAGGA	18
386	4187	1	SSR	REVERSE	235	21	56.87	38.1	4	0	ACACGTTCAATTCTCCTTTTG									
387	4249	1	SSR	FORWARD	9	20	57.48	40	6	2	TTTGTGAATCTCGCACAAAG	158	427	427	4	1	GGT	3	GGTGGTGGTGGT	12
388	4249	1	SSR	REVERSE	166	21	57.29	42.86	2	2	CAACAGGAAAAGGCACATTAC									
389	4270	1	SSR	FORWARD	95	21	57.28	47.62	6	1	CTCTTCGTATTCGACACATCC	197	405	405	3	0	ACT	3	ACTACTACTACT	12
390	4270	1	SSR	REVERSE	291	21	57.41	47.62	2	0	TCAAGCAGACACTCAACACAC									
391	4278	1	SSR	FORWARD	19	20	58.51	55	3	0	GGTCCTCCTCTTGAACATCC	171	365	365	4	3	CCT	3	CCTCCTCCTCCT	12
392	4278	1	SSR	REVERSE	189	20	56.75	50	4	2	GTGACATGAGTAAGCGGTTG									
393	4343	1	SSR	FORWARD	1	22	56.38	45.45	3	2	AGATTGTCTGTTCTCTCTGCTG	182	442	442	4	1	CTT	3	CTTCTTCTTCTT	12
394	4343	1	SSR	REVERSE	182	21	57.77	38.1	4	1	TCAATAAAAGATTGCCGTGTC									
395	4390	1	SSR	FORWARD	242	22	57.34	45.45	4	0	TGATACATCTCCCTCTTTCTCC	177	447	447	5	2	TG	2	TGTGTGTGTGTGTGTGTG	18
396	4390	1	SSR	REVERSE	418	21	57.1	42.86	2	0	GATGAAGGATTTGTGTGAAGG									
397	4410	1	SSR	FORWARD	96	21	56.9	42.86	6	2	ACAAAGCAACCTCTGATCAAC	192	413	413	5	1	AAG	3	AAGAAGAAGAAG	12
398	4410	1	SSR	REVERSE	287	21	56.55	47.62	5	1	GTCTGAGAAATCTGTGGCTTC									
399	4426	1	SSR	FORWARD	20	21	57.57	47.62	4	3	AACCTTCCTGCAATAGGAGAG	172	401	401	4	2	GA	2	GAGAGAGAGAGA	12
400	4426	1	SSR	REVERSE	191	21	57.18	47.62	5	3	AAGCAACAGTGACTTCCTCAG									
401	4459	1	SSR	FORWARD	21	21	57.47	52.38	4	3	CAGTGGATATAGCGGTCTGAG	198	405	405	4	0	TA	2	TATATATATATATA	14
402	4459	1	SSR	REVERSE	218	21	56.72	52.38	2	0	CTCTCGGTGTGTATCTGTGTG									
403	4500	1	SSR	FORWARD	32	20	56.13	35	5	2	GCAAGCAAATTAAATGAACG	206	368	368	3	0	CA	2	CACACACACACACACACA	18
404	4500	1	SSR	REVERSE	237	21	56.2	52.38	6	2	AGCCTACAGGCACTACTATGG									
405	4552	1	SSR	FORWARD	74	22	56.66	36.36	4	2	CATTTGCGACTAAATTCTGTTC	177	471	471	5	2	ATG	3	ATGATGATGATGATG	15
406	4552	1	SSR	REVERSE	250	21	56.53	42.86	2	1	ATCAACTCCACCAACATAAGG									
407	4587	1	SSR	FORWARD	520	21	57.76	47.62	3	1	TGGTGTCTTCTGGTTCAAGTC	208	949	949	6	3	AT	2	ATATATATATAT	12
408	4587	1	SSR	REVERSE	727	21	57.08	38.1	3	1	AGTTGTTTGTGCTTGAAAAGG									
409	4610	1	SSR	FORWARD	52	21	56.11	42.86	3	3	TCTGGTGGGTTTTCTTCTTAG	181	428	428	5	0	TAA	3	TAATAATAATAA	12
410	4610	1	SSR	REVERSE	232	21	56.36	38.1	5	2	TTACATTGATAACCGCTTGTG									
411	4619	1	SSR	FORWARD	18	21	57.2	42.86	2	2	GCCTTTTACCTTTTCCTTGAG	159	423	423	6	1	CTT	3	CTTCTTCTTCTTCTT	15
412	4619	1	SSR	REVERSE	176	21	56.95	47.62	4	2	GGTTAAGGGCTAAAGTTGGTC									
413	4690	1	SSR	FORWARD	3	21	56.26	38.1	4	0	ATTCTTCAAAGCCAAGTCAAG	181	398	398	5	0	GA	2	GAGAGAGAGAGA	12
414	4690	1	SSR	REVERSE	183	21	56.84	42.86	2	0	CAAAGAAGCAGAAGGAAGATG									
415	4748	1	SSR	FORWARD	133	20	57.89	45	4	0	CACACCATGAAAAACCTTCC	204	404	404	4	1	GCC	3	GCCGCCGCCGCC	12
416	4748	1	SSR	REVERSE	336	21	56.4	47.62	4	2	GTTGGTACGGTTGATAAGCTC									
417	4811	1	SSR	FORWARD	86	21	56.03	33.33	6	1	ATTTTTAGCGAAATTGTGACC	155	366	366	4	2	TAT	3	TATTATTATTAT	12
418	4811	1	SSR	REVERSE	240	21	56.76	42.86	4	2	AGATCCACGTATCAAGATTGC									
419	4830	1	SSR	FORWARD	18	21	57.16	47.62	3	2	TCCCTTTCTCTATCACTGCTG	178	401	401	4	1	ATC	3	ATCATCATCATC	12
420	4830	1	SSR	REVERSE	195	21	56.98	52.38	4	1	GGTGGTACTGTTGTGAAGGTC									
421	4857	1	SSR	FORWARD	21	20	56.65	45	4	3	CAACTACATTCCATGCCTTG	172	449	449	3	1	AAT	3	AATAATAATAATAAT	15
422	4857	1	SSR	REVERSE	192	21	57.33	47.62	6	2	TCCTTTGGGAGATACCTCTTC									
423	4885	1	SSR	FORWARD	795	21	53.11	38.1	5	3	TGAGGGTTATTTTAAGTAGGC	170	976	976	2	1	TC	2	TCTCTCTCTCTCTCTCTC	18
424	4885	1	SSR	REVERSE	964	21	55.86	57.14	2	0	AGTAGAGGAGGAGGAGAGGAG									
425	4885	1	SSR	FORWARD	795	21	53.11	38.1	5	3	TGAGGGTTATTTTAAGTAGGC	170	976	976	2	1	TC	2	TCTCTCTCTCTC	12
426	4885	1	SSR	REVERSE	964	21	55.86	57.14	2	0	AGTAGAGGAGGAGGAGAGGAG									
427	5001	1	SSR	FORWARD	386	21	58.12	52.38	4	2	GAGGAGAGTTTGCAGAGGTTC	168	555	555	3	1	GTG	3	GTGGTGGTGGTGGTG	15
428	5001	1	SSR	REVERSE	553	20	57.47	45	2	0	ATGAGTTGCTGTTGCTGTTG									
429	5003	1	SSR	FORWARD	170	21	56.55	38.1	4	0	TTTGTGTCCTTATCCCAAATC	173	379	379	5	0	CTC	3	CTCCTCCTCCTC	12
430	5003	1	SSR	REVERSE	342	21	56.11	38.1	6	0	TGAATGCATCAACACTAATCC									
431	5022	1	SSR	FORWARD	207	21	57.87	38.1	3	0	CAAAATGAATGATGAGGATGG	235	480	480	4	0	TA	2	TATATATATATATATATATATA	22
432	5022	1	SSR	REVERSE	441	21	57.97	38.1	5	2	TTTTAGAATTGGCAAGTGTCG									
433	5033	1	SSR	FORWARD	40	21	55.97	42.86	4	3	AATCAAAGGCACCTCAGTAAC	250	399	399	5	1	TTA	3	TTATTATTATTA	12
434	5033	1	SSR	REVERSE	289	21	57.63	42.86	6	1	GAATTCCCCTGTGAAAAAGTC									
435	5043	1	SSR	FORWARD	169	21	56.77	47.62	4	3	CATCAACCAGATGTAGCAGTG	205	377	377	4	1	CT	2	CTCTCTCTCTCTCT	14
436	5043	1	SSR	REVERSE	373	22	56.72	36.36	5	0	TTGACAATGGAGAGGATAAATG									
437	5154	1	SSR	FORWARD	190	21	56.93	47.62	3	2	CTTTTCCTCTGCTGCTACAAC	193	438	438	5	3	TTG	3	TTGTTGTTGTTGTTGTTG	18
438	5154	1	SSR	REVERSE	382	21	56.13	38.1	4	2	TAGCCACAACATGGAAATATG									
439	5174	1	SSR	FORWARD	164	21	56.19	38.1	4	2	ATGCCTTCTTTCAATAGTTGC	169	354	354	3	1	ATA	3	ATAATAATAATA	12
440	5174	1	SSR	REVERSE	332	22	57.35	36.36	4	1	GGATTTTTATGGTTGTTCCATC									
441	5214	1	SSR	FORWARD	91	21	56.5	42.86	4	0	TCTTCTACTATTGCGCCTTTC	171	314	314	5	3	TTC	3	TTCTTCTTCTTC	12
442	5214	1	SSR	REVERSE	261	21	57.11	52.38	2	0	GAGGGAGATGGAAAGAGAGAG									
443	5242	1	SSR	FORWARD	47	22	56.62	40.91	4	2	GATATTCGCATTACTTGTACGC	232	479	479	4	2	ATT	3	ATTATTATTATT	12
444	5242	1	SSR	REVERSE	278	21	56.89	52.38	6	2	ACTCTCGAGTACCGTGTGAAC									
445	5256	1	SSR	FORWARD	42	20	56.81	45	5	3	CATCATGGCGTTTGACTTAG	195	399	399	4	1	AT	2	ATATATATATATATATATAT	20
446	5256	1	SSR	REVERSE	236	21	57.24	47.62	5	3	GATGGAGTGAATCAGAGATGC									
447	5290	1	SSR	FORWARD	29	21	56.85	38.1	5	0	TTACGGCATAAATTCAACCTC	170	418	418	4	1	ACA	3	ACAACAACAACA	12
448	5290	1	SSR	REVERSE	198	21	56.47	42.86	2	1	GTAGCGTCCATAAAAATCCAG									
449	5331	1	SSR	FORWARD	242	22	57.05	36.36	3	0	CCACTTTTTCTTCAAATCTTCC	158	405	405	5	0	CAT	3	CATCATCATCAT	12
450	5331	1	SSR	REVERSE	399	21	56.97	38.1	4	0	AAAGTTGGATAATTGGGGTTC									
451	5365	1	SSR	FORWARD	44	22	55.82	45.45	4	2	CTGGTTAAGTCGAGAGATATGC	175	386	386	3	1	CA	2	CACACACACACA	12
452	5365	1	SSR	REVERSE	218	23	56.92	30.43	4	2	TGAGTGAAATGATGAAGAAATTG									
453	5375	1	SSR	FORWARD	470	20	57.03	55	4	0	TCACTAGCTCCTCCAACCTC	178	986	986	4	2	AGC	3	AGCAGCAGCAGC	12
454	5375	1	SSR	REVERSE	647	21	55.99	52.38	4	2	CTAGGCTTCGACATAGGTAGC									
455	5375	1	SSR	FORWARD	705	20	57.95	45	6	2	AAGCCAGAATTCGACACTTG	189	986	986	4	2	CAC	3	CACCACCACCAC	12
456	5375	1	SSR	REVERSE	893	21	55.99	42.86	4	2	CTTTGACATTTCGACTGTGAG									
457	5461	1	SSR	FORWARD	295	21	56.59	52.38	3	0	CCTGAGTGAAGGATACGAGAG	152	447	447	3	0	TGC	3	TGCTGCTGCTGC	12
458	5461	1	SSR	REVERSE	446	20	56.92	50	4	0	CGAAGCTGTGTGGTAATGAG									
459	5539	1	SSR	FORWARD	231	21	56.62	42.86	4	2	CTTGATTTCCTTGATCTCTCG	148	414	414	5	1	TCT	3	TCTTCTTCTTCT	12
460	5539	1	SSR	REVERSE	378	21	57.04	42.86	5	2	TGTTCGGAAAAGAGAAGTGTC									
461	5545	1	SSR	FORWARD	120	21	57.56	38.1	4	0	TCAAAGATTATGCCCATTCAC	176	420	420	4	2	TTA	3	TTATTATTATTA	12
462	5545	1	SSR	REVERSE	295	21	56.54	52.38	4	2	ATAGGGTCTGGAGGAGCTAAC									
463	5552	1	SSR	FORWARD	191	21	57.37	52.38	2	1	CAACTATCACTACGGCACTCC	207	398	398	5	3	CTA	3	CTACTACTACTA	12
464	5552	1	SSR	REVERSE	397	20	57.01	55	4	1	GAGGAGGAGTTCACCATGAC									
465	5570	1	SSR	FORWARD	210	22	56.53	40.91	6	3	CCCCACCCTAAATATTACATTC	199	412	412	5	3	ATT	3	ATTATTATTATT	12
466	5570	1	SSR	REVERSE	408	21	55.15	42.86	6	2	GAGGAGTCAATTGGGAATATC									
467	5621	1	SSR	FORWARD	226	21	57.06	47.62	2	0	AGAATAACACATCCCCTCCTC	178	967	967	4	1	CAC	3	CACCACCACCAC	12
468	5621	1	SSR	REVERSE	403	19	57.87	57.89	2	1	GGTGGTGGTGGAGAAAGAC									
469	5621	1	SSR	FORWARD	365	18	56.44	50	2	0	ACCACCACCACCAAAATC	168	967	967	4	1	CCA	3	CCACCACCACCA	12
470	5621	1	SSR	REVERSE	532	21	57.05	42.86	4	0	ACAATGGCAGTAGTCGAAAAG									
471	5621	1	SSR	FORWARD	470	21	57.93	52.38	4	1	CTCTACAGGAAGCAGCAACAG	170	967	967	4	3	CAG	3	CAGCAGCAGCAG	12
472	5621	1	SSR	REVERSE	639	21	56.79	47.62	5	2	ACTGTCCAGGAATGAACTCTG									
473	5682	1	SSR	FORWARD	26	22	56.45	36.36	6	1	CTCATTTTATTCAATGGCACTC	116	412	412	4	3	CTT	3	CTTCTTCTTCTT	12
474	5682	1	SSR	REVERSE	141	21	56.94	47.62	3	0	ACTATGTTGGAAGCAGTGGAG									
475	5724	1	SSR	FORWARD	9	21	56.58	38.1	5	2	TCGTTGACAATTAAGCACTTG	170	425	425	4	0	AGA	3	AGAAGAAGAAGA	12
476	5724	1	SSR	REVERSE	178	21	57.11	47.62	5	1	CTTTCCCTCTTAGACCTTTGG									
477	5759	1	SSR	FORWARD	123	21	58.53	47.62	4	0	TAAACTCGCGTCCCTCTTTAC	170	440	440	5	3	TTG	3	TTGTTGTTGTTG	12
478	5759	1	SSR	REVERSE	292	21	56.72	47.62	6	0	GATGAGAAGGAGTTGCAAGAG									
479	5767	1	SSR	FORWARD	13	21	56.38	42.86	5	1	CCCACTGTTTGTTAAATAGCC	192	618	618	5	2	CAT	3	CATCATCATCAT	12
480	5767	1	SSR	REVERSE	204	21	56.43	52.38	3	0	CTCAGTAGGATGGACTCTTGG									
481	5770	1	SSR	FORWARD	339	21	56.43	38.1	5	2	CGTGAATCAAATTCTTCTTCC	199	537	537	6	2	TTC	3	TTCTTCTTCTTCTTC	15
482	5770	1	SSR	REVERSE	537	19	56.9	47.37	2	1	AGGAAGAGCGGTGAAAATC									
483	5785	1	SSR	FORWARD	149	21	56.88	42.86	4	3	TTTCTTCTGTTGACTCCCAAC	212	394	394	5	3	TTC	3	TTCTTCTTCTTC	12
484	5785	1	SSR	REVERSE	360	21	56.38	42.86	4	2	GACAAATTAAGGTGGAAGACG									
485	5856	1	SSR	FORWARD	211	19	56.91	42.11	3	0	TTGAAAATGGTGGTCCTTG	175	421	421	4	1	AGC	3	AGCAGCAGCAGC	12
486	5856	1	SSR	REVERSE	385	21	57.03	42.86	4	2	TATATTCCTTCTCGCGTTCAC									
487	5897	1	SSR	FORWARD	118	21	57.41	38.1	4	2	TTACAATTCCATCGTGAATCC	199	354	354	4	2	CT	2	CTCTCTCTCTCT	12
488	5897	1	SSR	REVERSE	316	21	58.13	47.62	5	2	ATAGGTGGCAAGTTGATCCTC									
489	5971	1	SSR	FORWARD	339	21	57.5	47.62	4	0	TAGTCAATTCCTCCACACCAC	143	561	561	5	1	AGC	3	AGCAGCAGCAGC	12
490	5971	1	SSR	REVERSE	481	21	57.44	42.86	4	2	GCGCATTGATAGGATACTTTG									
491	5980	1	SSR	FORWARD	154	21	56.55	42.86	5	3	GCATTCATATAGCCTCTTTGG	174	346	346	6	2	CTC	3	CTCCTCCTCCTC	12
492	5980	1	SSR	REVERSE	327	21	56.13	42.86	3	1	TAATAGGCGAAGAGAATCACC									
493	6010	1	SSR	FORWARD	113	21	57.59	38.1	6	3	AATCAAACCATCGTTCAACAG	208	387	387	5	2	CAC	3	CACCACCACCACCAC	15
494	6010	1	SSR	REVERSE	320	21	57.35	42.86	6	0	TAGTGGGAATATTGGTGGTTG									
495	6025	1	SSR	FORWARD	29	22	56.82	31.82	6	2	TTACCATTTCGCAAATAATCAC	176	374	374	4	0	TAT	3	TATTATTATTAT	12
496	6025	1	SSR	REVERSE	204	21	57.35	42.86	4	2	CGCAAGTAAACGGAATATCAC									
497	6037	1	SSR	FORWARD	70	21	57	38.1	3	0	TCAATCTTTGTGGTGATGTTG	220	383	383	5	0	AAAC	4	AAACAAACAAACAAAC	16
498	6037	1	SSR	REVERSE	289	21	56.56	47.62	5	0	CCTCTGAAGTGAAAGAGGATG									
499	6043	1	SSR	FORWARD	154	21	57.11	42.86	5	3	TTGGATCAGAACTTCGTAAGC	161	398	398	4	1	TCG	3	TCGTCGTCGTCG	12
500	6043	1	SSR	REVERSE	314	19	57.66	47.37	4	3	AAAGGCCCATGATTCTCAG									
501	6050	1	SSR	FORWARD	72	21	57.08	38.1	6	1	TTCTCAAGAAAAGTCGGATTG	180	351	351	5	1	CAT	3	CATCATCATCAT	12
502	6050	1	SSR	REVERSE	251	21	57.62	42.86	4	1	ACCTTGCAGACATACAAATGG									
503	6064	1	SSR	FORWARD	242	21	55.6	38.1	4	2	TGATAGTTATGGCGAAACAAG	198	473	473	4	1	TTA	3	TTATTATTATTATTA	15
504	6064	1	SSR	REVERSE	439	21	53.59	38.1	5	2	ATCGGATTTGTAAACACTAGG									
505	6086	1	SSR	FORWARD	20	21	57.21	47.62	4	0	CTCCTCATTTGGACACACTTC	166	358	358	4	1	TC	2	TCTCTCTCTCTC	12
506	6086	1	SSR	REVERSE	185	21	56.62	47.62	4	1	GGTCAACGCTAGTCAAAGTTC									
507	6086	1	SSR	FORWARD	20	21	57.21	47.62	4	0	CTCCTCATTTGGACACACTTC	166	358	358	4	1	TC	2	TCTCTCTCTCTCTC	14
508	6086	1	SSR	REVERSE	185	21	56.62	47.62	4	1	GGTCAACGCTAGTCAAAGTTC									
509	6100	1	SSR	FORWARD	242	22	57.11	40.91	3	0	CCACTCTCATCAAAATCATCAC	162	406	406	5	3	TAG	3	TAGTAGTAGTAGTAG	15
510	6100	1	SSR	REVERSE	403	23	55.71	39.13	4	0	TGCTTCTGTTAGGTCTAGTTTTG									
511	6319	1	SSR	FORWARD	116	22	56.54	31.82	4	2	TCAATATGTTTGGTCAATTTCC	160	394	394	6	2	CAA	3	CAACAACAACAA	12
512	6319	1	SSR	REVERSE	275	21	57.21	47.62	4	1	CAATCTGACCTCTGGTTTGAC									
513	6332	1	SSR	FORWARD	56	20	56.98	50	2	2	CACACTACCGCTTTTACACG	188	444	444	6	3	CGC	3	CGCCGCCGCCGC	12
514	6332	1	SSR	REVERSE	243	21	56.92	52.38	2	1	GTAGTTGAGGATGGTGGTGTC									
515	6346	1	SSR	FORWARD	20	21	57.42	47.62	2	2	ATTTCTCCTACTCCCTTGTGC	182	399	399	4	3	CTC	3	CTCCTCCTCCTC	12
516	6346	1	SSR	REVERSE	201	21	56.53	47.62	4	0	AGCAGAGAGCACTACCAAAAG									
517	6347	1	SSR	FORWARD	190	21	57.07	47.62	4	1	TGCCATAATCTAGTGCCTCTC	174	372	372	5	3	TCC	3	TCCTCCTCCTCC	12
518	6347	1	SSR	REVERSE	363	21	57.91	52.38	2	0	GAAGAGGTGAATGAGGAGGAG									
519	6351	1	SSR	FORWARD	204	20	56.33	55	4	3	CCTCCTCCATCTCTTGAGTC	181	393	393	6	3	TCT	3	TCTTCTTCTTCT	12
520	6351	1	SSR	REVERSE	384	21	58.09	47.62	0	0	AAGGGGAGGAAGAAGAAGAAG									
521	6371	1	SSR	FORWARD	70	20	56.85	50	2	0	TCCTCCTGCTCATCCTAATC	165	248	248	5	2	CCT	3	CCTCCTCCTCCT	12
522	6371	1	SSR	REVERSE	234	21	56.78	47.62	2	0	AGGAAGTGATGTCGTAGGTTG									
523	6396	1	SSR	FORWARD	12	21	55.19	38.1	4	2	CTTCTTCACAACTGAAAATCG	184	376	376	5	1	ACA	3	ACAACAACAACA	12
524	6396	1	SSR	REVERSE	195	19	58.09	57.89	4	2	GAGAAGGGACGGACGTATG									
525	6411	1	SSR	FORWARD	517	21	57.32	42.86	4	2	CCTGCATTATCCTTTCATCTG	199	750	750	3	0	AGC	3	AGCAGCAGCAGC	12
526	6411	1	SSR	REVERSE	715	19	55.62	52.63	6	2	GTGAGGTTTCATCCTCTCG									
527	6465	1	SSR	FORWARD	152	23	55.22	39.13	6	1	TCATGACACTTACATATCCTGTG	175	372	372	4	2	AT	2	ATATATATATAT	12
528	6465	1	SSR	REVERSE	326	21	57.72	52.38	4	1	GACTAGGAGGGTGATTTCCTG									
529	6465	1	SSR	FORWARD	152	23	55.22	39.13	6	1	TCATGACACTTACATATCCTGTG	175	372	372	4	2	ATT	3	ATTATTATTATTATT	15
530	6465	1	SSR	REVERSE	326	21	57.72	52.38	4	1	GACTAGGAGGGTGATTTCCTG									
531	6474	1	SSR	FORWARD	105	21	56.32	47.62	3	2	GCAGGAACATCAGAGGATAAC	204	343	343	4	1	TCT	3	TCTTCTTCTTCT	12
532	6474	1	SSR	REVERSE	308	21	56.68	42.86	6	3	AGGAGATCTGTGGAAACAATG									
533	6485	1	SSR	FORWARD	84	21	57.73	42.86	6	2	GGGTGCTAAGAATTCCAAAAC	192	446	446	5	1	TCC	3	TCCTCCTCCTCC	12
534	6485	1	SSR	REVERSE	275	21	57.2	42.86	4	3	TCTGCACCACAACAATCATAG									
535	6547	1	SSR	FORWARD	206	21	57.45	42.86	6	3	AAGCTAATGGACCTTCGAATC	170	774	774	4	1	CAA	3	CAACAACAACAA	12
536	6547	1	SSR	REVERSE	375	21	56.92	33.33	4	0	ATTTTGCAGATTTTGTTGGAG									
537	6547	1	SSR	FORWARD	427	21	56.9	42.86	4	1	TCTTCGATTCCTAATGGTCTG	192	774	774	5	1	CAG	3	CAGCAGCAGCAG	12
538	6547	1	SSR	REVERSE	618	21	57.07	42.86	5	3	ATTGTTCAGAAGAGCCTGTTG									
539	6570	1	SSR	FORWARD	198	22	57.18	40.91	4	2	TCGTAGCCAGCATTGATAATAG	167	404	404	4	0	CTT	3	CTTCTTCTTCTT	12
540	6570	1	SSR	REVERSE	364	21	57.8	47.62	5	0	AGAGAAGTGCTCAAGGAAAGG									
541	6638	1	SSR	FORWARD	135	22	57.25	31.82	6	2	TGGAACTTTTTAAACCCATTTC	191	424	424	4	0	AAT	3	AATAATAATAATAAT	15
542	6638	1	SSR	REVERSE	325	21	55.47	38.1	4	0	TGACAAACAAGCCTAATTCAC									
543	6645	1	SSR	FORWARD	522	21	56.77	47.62	4	0	CCTTTATATCCCTCGATCTCC	195	719	719	6	2	CTT	3	CTTCTTCTTCTT	12
544	6645	1	SSR	REVERSE	716	21	58.07	52.38	2	1	GTGAGGGAGAAAGGCAAGTAG									
545	6657	1	SSR	FORWARD	350	21	55.89	52.38	4	1	TCTCCCTGACATAGTCTCTCC	192	550	550	4	2	TC	2	TCTCTCTCTCTC	12
546	6657	1	SSR	REVERSE	541	21	55.63	47.62	3	0	AGGGTGGTAGATAATGAGGTG									
547	6732	1	SSR	FORWARD	36	21	57.31	42.86	4	0	GTTGTCTGAATGCTTTGTTCC	201	328	328	5	2	TTG	3	TTGTTGTTGTTG	12
548	6732	1	SSR	REVERSE	236	21	56.86	42.86	4	1	GGATGTACCAAATCAAGGATG									
549	6834	1	SSR	FORWARD	189	21	57.46	52.38	3	2	CTGGTTGGTAGTTGAGTCTGC	177	397	397	4	2	TGT	3	TGTTGTTGTTGT	12
550	6834	1	SSR	REVERSE	365	21	56.28	47.62	3	1	TAGGAAGAAAGCAGTGAGGAC									
551	6887	1	SSR	FORWARD	4	21	56.03	38.1	2	0	ATGAGATTGAGAAACGGAAAG	173	408	408	5	3	CGT	3	CGTCGTCGTCGT	12
552	6887	1	SSR	REVERSE	176	21	57.51	38.1	6	1	TTCCCCTAAAGCTTCAAAATC									
553	6986	1	SSR	FORWARD	155	21	57.87	52.38	6	0	GCACTCTAGTGAGCGAATGAG	161	379	379	3	1	ATA	3	ATAATAATAATAATA	15
554	6986	1	SSR	REVERSE	315	21	56.67	42.86	6	2	GGCACATCAAGCTTAAAAGTC									
555	7014	1	SSR	FORWARD	244	21	56.13	42.86	4	2	TGGCAACTGGTGTTGTTATAC	185	448	448	4	1	GAA	3	GAAGAAGAAGAA	12
556	7014	1	SSR	REVERSE	428	21	57.63	47.62	3	1	ACATCTCCCACTTCTTGTGTG									
557	7025	1	SSR	FORWARD	119	21	57.21	47.62	2	0	CATCTGTTCACCCACTTCTTC	180	355	355	5	3	TTC	3	TTCTTCTTCTTC	12
558	7025	1	SSR	REVERSE	298	21	57.07	38.1	4	0	TAAAAGTTGCAGGAAATGGAG									
559	7079	1	SSR	FORWARD	271	21	56.81	42.86	3	1	TGAGAGGGAAGTTGATTTGAC	184	753	753	5	0	GTT	3	GTTGTTGTTGTT	12
560	7079	1	SSR	REVERSE	454	21	57.2	38.1	6	2	AAATCCTTATGGGAGATTTGC									
561	7111	1	SSR	FORWARD	25	20	57.36	45	4	1	TTTAATGGTGTGGGACCTTC	158	409	409	5	0	ACA	3	ACAACAACAACA	12
562	7111	1	SSR	REVERSE	182	21	56.86	38.1	2	0	AGGCAACACAACGAAAAATAC									
563	7189	1	SSR	FORWARD	492	21	56.74	42.86	4	0	CATACTCATGTTGTTGCCTTG	176	700	700	5	3	TTG	3	TTGTTGTTGTTG	12
564	7189	1	SSR	REVERSE	667	21	57.41	42.86	3	2	TCTCAAAGTAGCGAATGAAGC									
565	7223	1	SSR	FORWARD	237	21	56.55	38.1	6	1	TTTTCCACATGGAGGTTTATC	145	384	384	4	1	TTA	3	TTATTATTATTA	12
566	7223	1	SSR	REVERSE	381	23	56.34	30.43	6	2	TCACTGCGAAATATTCTAAATTG									
567	7226	1	SSR	FORWARD	172	20	57.57	40	6	3	ATGGGCACTTGCAATTATTC	166	383	383	4	2	TCT	3	TCTTCTTCTTCT	12
568	7226	1	SSR	REVERSE	337	21	58.09	47.62	5	2	CATTGTGGCCTATCAGTGAAC									
569	7245	1	SSR	FORWARD	3	20	58.03	50	2	0	ATAACCAACACCACCACCAC	167	372	372	3	1	CAC	3	CACCACCACCACCAC	15
570	7245	1	SSR	REVERSE	169	21	56.95	42.86	5	2	TCCTTGTAATACGGACGAAAG									
571	7270	1	SSR	FORWARD	31	22	56.87	36.36	6	0	AGGCAACATGTAATGAACAAAG	191	359	359	5	2	AT	2	ATATATATATAT	12
572	7270	1	SSR	REVERSE	221	21	56.39	47.62	4	3	GGCCTCACTCTCATTTGTAAC									
573	7303	1	SSR	FORWARD	144	20	56.18	55	4	1	CCACTAGCAGCACACTCTTC	172	357	357	4	1	TCT	3	TCTTCTTCTTCTTCT	15
574	7303	1	SSR	REVERSE	315	22	56.76	40.91	4	2	TGATTGGAGTTAGAGATCATGG									
575	7346	1	SSR	FORWARD	122	21	57.5	38.1	4	2	ATAATTGACCGAACACGATTG	204	386	386	5	3	TG	2	TGTGTGTGTGTG	12
576	7346	1	SSR	REVERSE	325	21	56.29	38.1	5	0	CGGTTTTCAGATAAATCAACC									
577	7365	1	SSR	FORWARD	192	21	56.53	47.62	5	0	TACCGGGTTAATACACAGACC	169	415	415	3	1	CA	2	CACACACACACACACA	16
578	7365	1	SSR	REVERSE	360	21	56.31	42.86	4	2	ACAAGTCATCACATAGCAACG									
579	7383	1	SSR	FORWARD	192	21	57.92	47.62	6	2	TTAGTGGCATAGTGCCTGAAC	158	392	392	6	1	TTC	3	TTCTTCTTCTTC	12
580	7383	1	SSR	REVERSE	349	21	56.46	42.86	5	1	GATGAGGATAACTTTGCCTTG									
581	7393	1	SSR	FORWARD	282	21	56.68	42.86	4	0	AACTACCGATCATTTCCTGTG	216	551	551	4	2	TTG	3	TTGTTGTTGTTG	12
582	7393	1	SSR	REVERSE	497	21	57.56	42.86	3	0	ACCCTCTAAAAGCACAAAAGG									
583	7427	1	SSR	FORWARD	97	21	57.21	52.38	6	2	ACTAGTCGCAACTCGACTGAC	183	370	370	5	3	TGT	3	TGTTGTTGTTGT	12
584	7427	1	SSR	REVERSE	279	21	57.37	47.62	4	3	GACTGGAGAACGAAATCAGTG									
585	7522	1	SSR	FORWARD	238	22	57.33	36.36	4	0	TGATGTTCCCATGTTATGTTTC	107	374	374	6	0	TTA	3	TTATTATTATTATTATTA	18
586	7522	1	SSR	REVERSE	344	25	54.75	32	6	2	GAATCACAATATAATTAAGGCCTAC									
587	7569	1	SSR	FORWARD	103	21	57.99	42.86	4	1	TGCCAAAACGCTATTGTAGTC	183	369	369	5	3	CAA	3	CAACAACAACAA	12
588	7569	1	SSR	REVERSE	285	20	56.89	45	6	2	CAGCCAATTGCATATAGTCG									
589	7626	1	SSR	FORWARD	21	18	56.33	50	4	2	CGCTGGCACTAATGTTTG	172	425	425	3	1	CAA	3	CAACAACAACAA	12
590	7626	1	SSR	REVERSE	192	21	57.97	52.38	4	2	CCTCCCTGCTGATAAAGGTAG									
591	7632	1	SSR	FORWARD	185	21	56.72	42.86	6	2	GGTTCTTCCCCATTTAAACTC	169	361	361	3	0	CTT	3	CTTCTTCTTCTT	12
592	7632	1	SSR	REVERSE	353	22	57.04	31.82	2	0	TTTTGGCTTTTTCTCTTTCTTC									
593	7646	1	SSR	FORWARD	54	20	56.91	45	4	0	ATTCGACCTTGCTATCCTTG	179	407	407	4	0	AC	2	ACACACACACACACACACACAC	22
594	7646	1	SSR	REVERSE	232	21	57.05	42.86	4	0	ACGAACAAATGTGAGTGTGTG									
595	7696	1	SSR	FORWARD	152	21	57.88	42.86	4	2	CCTCCTTTGTTGGCTAAATTC	178	398	398	4	2	CTT	3	CTTCTTCTTCTT	12
596	7696	1	SSR	REVERSE	329	22	57.09	40.91	5	0	GAAGAAGAAACTTCAGGAATGG									
597	7696	1	SSR	FORWARD	188	20	57.29	45	4	2	ATCTCCTTTTGGCCCTTAAC	173	398	398	4	1	TTC	3	TTCTTCTTCTTCTTCTTC	18
598	7696	1	SSR	REVERSE	360	19	58.34	52.63	3	3	TAGAGAACCCACCCCATTG									
599	7798	1	SSR	FORWARD	55	21	57.23	42.86	6	2	GACTTGCAATAGGAAACATGG	317	371	371	4	0	TATT	4	TATTTATTTATTTATT	16
600	7798	1	SSR	REVERSE	371	23	57.81	39.13	6	0	GGTCGTGATCAATCAAAAGTAAG									
601	7805	1	SSR	FORWARD	48	22	57.46	45.45	4	1	TGGAAAAGTTGACCTCCTAGTC	164	474	474	5	1	TGT	3	TGTTGTTGTTGT	12
602	7805	1	SSR	REVERSE	211	21	56.92	33.33	3	0	ATTGCCTCAACAAAGAAAATG									
603	7822	1	SSR	FORWARD	553	20	57.06	50	2	0	CATCCCCATCTCTCAAACTC	177	731	731	4	3	TGA	3	TGATGATGATGA	12
604	7822	1	SSR	REVERSE	729	19	56.96	52.63	2	2	GGGGGCAGGAGTATTTATG									
605	7855	1	SSR	FORWARD	222	20	56.47	35	2	1	ATTTCCATTTCCATTTCCAG	173	528	528	3	1	CTC	3	CTCCTCCTCCTC	12
606	7855	1	SSR	REVERSE	394	21	56.61	42.86	4	2	GAGGATCACTGCTTATTTTGC									
607	7865	1	SSR	FORWARD	219	21	57.88	42.86	5	2	TCTTTGATCTGATGGCTCAAC	151	398	398	5	2	CA	2	CACACACACACACACACA	18
608	7865	1	SSR	REVERSE	369	22	57.85	50	6	2	CCAAAGTGGGGTATAGCTACTG									
609	7909	1	SSR	FORWARD	184	21	57.19	42.86	2	0	TGCTTCTTGTCCTTGTTCTTC	192	382	382	6	3	TTC	3	TTCTTCTTCTTC	12
610	7909	1	SSR	REVERSE	375	21	57.07	52.38	3	2	TGACAGTAGCAGTAGCAGCAG									
611	7931	1	SSR	FORWARD	492	21	56.4	52.38	5	0	ACACTTCTGAGAGAGGCGTAG	179	723	723	3	1	TGA	3	TGATGATGATGATGA	15
612	7931	1	SSR	REVERSE	670	20	58.14	50	3	0	TAGGGCTTGGATTACCTTCC									
613	7934	1	SSR	FORWARD	45	21	57.06	47.62	3	1	ACTAATCCAGGGGAGATGAAC	188	370	370	4	1	TCT	3	TCTTCTTCTTCTTCT	15
614	7934	1	SSR	REVERSE	232	21	56.74	38.1	5	3	AGATGACCGAAGAAATCATTG									
615	7990	1	SSR	FORWARD	3	21	52.27	33.33	6	2	TTCAACTAACAATTCTTGGAG	137	451	451	6	0	AT	2	ATATATATATAT	12
616	7990	1	SSR	REVERSE	139	21	56.78	47.62	2	0	AGTAGTTGGAAGTCGTGATGG									
617	7991	1	SSR	FORWARD	15	21	57.17	38.1	5	3	AAAACATTCAGTGCTGCTTTC	184	434	434	5	3	CTC	3	CTCCTCCTCCTC	12
618	7991	1	SSR	REVERSE	198	21	57.07	38.1	5	2	TTGTAATCCTTCCAAGCAAAG									
619	8038	1	SSR	FORWARD	149	21	56.66	52.38	4	2	CTACCTTGTCCACGTTCTAGC	157	387	387	6	1	TGT	3	TGTTGTTGTTGT	12
620	8038	1	SSR	REVERSE	305	21	57.37	47.62	3	1	GTGACTGGAGAACGAAATCAG									
621	8042	1	SSR	FORWARD	80	21	56.56	47.62	6	2	CATGGTTGCCTAGGTCTAAAG	195	361	361	5	1	ATA	3	ATAATAATAATA	12
622	8042	1	SSR	REVERSE	274	21	55.78	38.1	4	2	ATTGAGAAAACCAAGGTGAAC									
623	8054	1	SSR	FORWARD	139	21	56.52	42.86	2	0	ACTTCTTCCATTCACACATCC	171	352	352	6	1	TAC	3	TACTACTACTAC	12
624	8054	1	SSR	REVERSE	309	21	57.16	47.62	3	0	TAGGTGGAGGGAAATAAGACC									
625	8069	1	SSR	FORWARD	249	23	56.94	39.13	4	2	CACCTTTAATCACCTCAAATAGG	205	738	738	4	3	TCT	3	TCTTCTTCTTCT	12
626	8069	1	SSR	REVERSE	453	21	56.05	52.38	6	1	GCTAGCCCTTGAACTAGTGAG									
627	8071	1	SSR	FORWARD	444	21	57.15	42.86	4	2	CCACAGCCAAATATCAATAGG	183	684	684	5	3	CCA	3	CCACCACCACCACCA	15
628	8071	1	SSR	REVERSE	626	20	58.16	55	6	2	GGAGCCCAGTATGACTGTTG									
629	8079	1	SSR	FORWARD	433	21	57.72	52.38	6	0	GACTTTCCATACCGGTCTCTC	250	728	728	3	0	ACT	3	ACTACTACTACT	12
630	8079	1	SSR	REVERSE	682	21	56.12	38.1	3	0	ATCAAGCATCAAATAGCCTTC									
631	8112	1	SSR	FORWARD	181	21	57.83	42.86	4	2	ATTTTGCACAGTTGGTAGCAC	188	418	418	4	1	GAG	3	GAGGAGGAGGAG	12
632	8112	1	SSR	REVERSE	368	21	56.06	42.86	3	0	GCTGCTTGATTCTTCTTCTTC									
633	8112	1	SSR	FORWARD	181	21	57.83	42.86	4	2	ATTTTGCACAGTTGGTAGCAC	211	418	418	3	0	GAA	3	GAAGAAGAAGAAGAA	15
634	8112	1	SSR	REVERSE	391	20	57	50	6	0	TCTGAGGTTCCTCGTTTCTC									
635	8129	1	SSR	FORWARD	227	21	56.43	42.86	6	1	AATCCCTTCTAATGGCTTACC	164	398	398	5	3	TCC	3	TCCTCCTCCTCC	12
636	8129	1	SSR	REVERSE	390	19	59.49	57.89	3	2	CGAAGAGGGGGTCCAATAG									
637	8225	1	SSR	FORWARD	90	22	56.8	45.45	4	0	CATGCAACTCTGTTCTCTTCTC	184	381	381	4	3	AC	2	ACACACACACAC	12
638	8225	1	SSR	REVERSE	273	21	57	47.62	3	2	GCTATGTGAGCAAGGCTAAAG									
639	8231	1	SSR	FORWARD	103	21	57.04	47.62	4	2	GGGATAGTGCATGTATTCGAC	166	657	657	5	1	GGT	3	GGTGGTGGTGGT	12
640	8231	1	SSR	REVERSE	268	21	57.74	47.62	4	3	AGTGGTACAAGCCTCATTGTG									
641	8249	1	SSR	FORWARD	27	19	57.59	42.11	3	2	AGGCATTTCCAACGATTTC	210	627	627	4	1	CCT	3	CCTCCTCCTCCT	12
642	8249	1	SSR	REVERSE	236	20	56.89	55	3	0	GAAGGAGAAGGCAGCAGTAG									
643	8401	1	SSR	FORWARD	242	21	57.38	52.38	6	1	AGTCCGTAGGGAGTTGAAGAC	158	399	399	4	2	CAC	3	CACCACCACCAC	12
644	8401	1	SSR	REVERSE	399	21	57.01	47.62	3	0	AGTTGGCACAGTTTCTACAGG									
645	8410	1	SSR	FORWARD	53	21	56	42.86	6	1	AATAAACGTGTAGACCGAAGG	167	383	383	3	0	TAT	3	TATTATTATTAT	12
646	8410	1	SSR	REVERSE	219	21	56.8	38.1	5	3	CAAATAAAAAGTTCCGAGCTG									
647	8491	1	SSR	FORWARD	202	21	56.85	38.1	6	2	TTGGCTCATATTTTTGAGGAC	168	372	372	4	1	CCT	3	CCTCCTCCTCCTCCT	15
648	8491	1	SSR	REVERSE	369	18	61.82	66.67	5	2	GGGGTCTCACTGCGAAGG									
649	8508	1	SSR	FORWARD	99	21	55.94	33.33	4	0	TTGTTGTGATATTTGGATTGG	193	319	319	6	2	TG	2	TGTGTGTGTGTGTGTG	16
650	8508	1	SSR	REVERSE	291	21	57.39	42.86	4	0	GAGAATTTACCCCAAATGACC									
651	8509	1	SSR	FORWARD	9	18	58.88	55.56	5	0	TCCCTCAGGAAAGCAAGG	171	329	329	4	3	CCT	3	CCTCCTCCTCCT	12
652	8509	1	SSR	REVERSE	179	20	57.23	55	4	2	CCTGGTAGGAGGAACACTTG									
653	8517	1	SSR	FORWARD	100	20	56.88	45	4	2	CATGCCGTTTCTTGTACTTG	192	307	307	5	0	TC	2	TCTCTCTCTCTCTC	14
654	8517	1	SSR	REVERSE	291	21	57.94	57.14	2	0	GTGAGACGGATAGGAGGAGAG									
655	8523	1	SSR	FORWARD	32	21	58.46	42.86	6	2	GCCTAATATTGGTTTCCATCG	203	404	404	3	1	TA	2	TATATATATATA	12
656	8523	1	SSR	REVERSE	234	20	59.04	45	3	3	GCACATTCCGTTTCGTTATG									
657	8550	1	SSR	FORWARD	154	21	57.42	47.62	4	0	AATAGGCTCACTTGGTCCTTC	159	314	314	4	2	CTT	3	CTTCTTCTTCTT	12
658	8550	1	SSR	REVERSE	312	20	56.25	45	6	2	CAGGGGTGTCATATTTGATG									
659	8552	1	SSR	FORWARD	1	19	56.2	52.63	4	2	AAGGAGGAAGGAGAAGCTG	178	345	345	3	2	AG	2	AGAGAGAGAGAG	12
660	8552	1	SSR	REVERSE	178	21	57.31	52.38	6	2	CCTAGCCACGATAGTGTCATC									
661	8593	1	SSR	FORWARD	415	20	57.53	45	2	2	AACAGCAACAACAACAGCAG	187	608	608	5	1	CAT	3	CATCATCATCATCATCAT	18
662	8593	1	SSR	REVERSE	601	21	57.15	38.1	5	3	TCTAAATTCAATGCTGGAAGC									
663	8593	1	SSR	FORWARD	428	20	57.09	45	5	3	ACAGCAGCATCATCATCATC	174	608	608	6	1	CAG	3	CAGCAGCAGCAG	12
664	8593	1	SSR	REVERSE	601	21	57.15	38.1	5	3	TCTAAATTCAATGCTGGAAGC									
665	8614	1	SSR	FORWARD	20	21	56.83	33.33	2	0	TCATTTCTTTTGGATTTGGAG	231	398	398	6	3	CTT	3	CTTCTTCTTCTT	12
666	8614	1	SSR	REVERSE	250	21	56.75	42.86	4	2	ACAAACCTTGAGAAGACATGG									
667	8674	1	SSR	FORWARD	13	23	53.89	30.43	4	2	TTAACTTTATCAACATGGACTTG	212	376	376	4	0	AC	2	ACACACACACAC	12
668	8674	1	SSR	REVERSE	224	21	56.12	42.86	4	0	TCGAAGAGATGGAATTAGAGG									
669	8686	1	SSR	FORWARD	622	21	56.87	42.86	3	0	GTGTGCGTGTTTGTTGTAAAG	175	807	807	3	1	CAG	3	CAGCAGCAGCAGCAG	15
670	8686	1	SSR	REVERSE	796	19	56.57	52.63	2	1	GCTTCTGCTTCTGCTTCTG									
671	8722	1	SSR	FORWARD	9	21	57.11	47.62	2	2	CTTATCGGTGGTGGTCTTATG	181	381	381	4	0	CTT	3	CTTCTTCTTCTT	12
672	8722	1	SSR	REVERSE	189	21	56.46	42.86	6	0	ATGGAACCATGGAATGAGTAG									
673	8727	1	SSR	FORWARD	174	21	56.19	42.86	3	2	TGAATAACCCTCTCTTTCTGC	156	376	376	5	3	CTT	3	CTTCTTCTTCTT	12
674	8727	1	SSR	REVERSE	329	21	56.74	42.86	2	0	TGGAGGATGTAGAGAAAATGG									
675	8778	1	SSR	FORWARD	134	21	57.4	42.86	4	0	ATCCATGCTACACCAATCAAC	180	352	352	5	2	TTA	3	TTATTATTATTATTA	15
676	8778	1	SSR	REVERSE	313	22	57.05	36.36	4	2	CAAAGGAATACAACATTCATGG									
677	8818	1	SSR	FORWARD	159	21	55.9	38.1	5	2	TGAGGGAAATAATATGGAAGC	195	682	682	4	1	AT	2	ATATATATATAT	12
678	8818	1	SSR	REVERSE	353	21	57.53	38.1	4	3	TTTTGGTTAAGGGACACATTG									
679	8872	1	SSR	FORWARD	185	21	56.9	33.33	4	3	ATTTTGTGTTGGCTAAATTGC	170	372	372	4	1	TC	2	TCTCTCTCTCTC	12
680	8872	1	SSR	REVERSE	354	21	57.84	47.62	3	3	GGGGAGAGAGAGAAAACATTG									
681	8963	1	SSR	FORWARD	121	21	57.71	42.86	5	3	ATGCACACCAGTTTTCAACTC	171	355	355	5	2	AT	2	ATATATATATAT	12
682	8963	1	SSR	REVERSE	291	21	56.75	42.86	3	1	CTCTTTGTTTTGCTGAGAACC									
683	8997	1	SSR	FORWARD	130	22	56.73	40.91	4	3	CAGTTTTGTGTGAACATCAGTG	135	352	352	6	3	AC	2	ACACACACACACACACACAC	20
684	8997	1	SSR	REVERSE	264	21	57.95	47.62	4	2	ATACACACACACACACGTTGC									
685	9139	1	SSR	FORWARD	94	21	57.43	47.62	2	0	TCACCTCATCCAACTCCATAC	182	354	354	5	1	CAC	3	CACCACCACCAC	12
686	9139	1	SSR	REVERSE	275	20	57	50	3	0	GCAGTTGTCACTTCTTCGTG									
687	9142	1	SSR	FORWARD	120	21	57.19	38.1	3	0	ATTTTGGGACTGAGGTTTTTC	176	326	326	2	1	CT	2	CTCTCTCTCTCTCTCTCT	18
688	9142	1	SSR	REVERSE	295	21	57.26	52.38	3	0	AGAGACATAGGGATGGAGAGG									
689	9221	1	SSR	FORWARD	458	20	56.93	45	5	2	GAAATTCCTATGCCATGACC	210	797	797	5	1	TAA	3	TAATAATAATAA	12
690	9221	1	SSR	REVERSE	667	21	56.87	42.86	4	1	TTAACCAGGAAAAGACACCAG									
691	9227	1	SSR	FORWARD	19	21	57.07	38.1	6	0	ACAGCTTTTTAACGTTGGTTG	183	353	353	4	0	GGA	3	GGAGGAGGAGGA	12
692	9227	1	SSR	REVERSE	201	20	57.02	50	2	0	AACCTGATACGCTCTCCTTG									
693	9232	1	SSR	FORWARD	1	19	53.76	36.84	3	2	ATTATTTTCGTCGTTGTCG	235	263	263	3	2	TCA	3	TCATCATCATCA	12
694	9232	1	SSR	REVERSE	235	21	57.91	52.38	3	3	GGTGTCGTGGTGACTTATGAC									
695	9232	1	SSR	FORWARD	40	21	56.61	42.86	3	1	ATCGTCATCATCTCCTTTGTC	196	263	263	6	3	TCA	3	TCATCATCATCATCA	15
696	9232	1	SSR	REVERSE	235	21	57.91	52.38	3	3	GGTGTCGTGGTGACTTATGAC									
697	9232	1	SSR	FORWARD	83	21	57.5	42.86	3	0	TCATTGTCATCATTCCTCCTC	176	263	263	5	2	CAT	3	CATCATCATCATCAT	15
698	9232	1	SSR	REVERSE	258	21	56.68	33.33	3	1	AGGAAACAAAAACAAATGGTG									
699	9270	1	SSR	FORWARD	39	21	55.97	38.1	2	0	AACCAACCGAGTAAAATCAAG	151	379	379	6	0	TATT	4	TATTTATTTATTTATT	16
700	9270	1	SSR	REVERSE	189	21	56.52	42.86	2	1	TTTTACACTTACCACGCACAG									
701	9446	1	SSR	FORWARD	199	21	58.82	47.62	6	3	GCCAAACTAACGCCTTGTTAC	181	407	407	5	2	CCA	3	CCACCACCACCACCA	15
702	9446	1	SSR	REVERSE	379	18	56.65	55.56	2	2	GTAGGCAAGGGTGAAACG									
703	9499	1	SSR	FORWARD	20	21	58.73	57.14	4	1	GTAGGTACGGGACGAGAACTG	152	404	404	6	1	ACA	3	ACAACAACAACAACA	15
704	9499	1	SSR	REVERSE	171	21	56.47	42.86	4	2	CCCGCGTACATATCTTAAAAC									
705	9499	1	SSR	FORWARD	20	21	58.73	57.14	4	1	GTAGGTACGGGACGAGAACTG	152	404	404	6	1	TAT	3	TATTATTATTATTATTAT	18
706	9499	1	SSR	REVERSE	171	21	56.47	42.86	4	2	CCCGCGTACATATCTTAAAAC									
707	9518	1	SSR	FORWARD	90	21	56.21	33.33	1	0	TTTTCCTTCTTTCCTTTTGTG	181	333	333	4	2	TTG	3	TTGTTGTTGTTG	12
708	9518	1	SSR	REVERSE	270	20	56.61	50	4	0	CATGGATGGATGCAGAGTAG									
709	9559	1	SSR	FORWARD	12	21	58.09	42.86	6	2	TTCTTGCAACTGATCTCGTTC	177	318	318	4	0	GTT	3	GTTGTTGTTGTTGTT	15
710	9559	1	SSR	REVERSE	188	21	57.34	47.62	3	1	CTTGCCTACTGATTTGTCACC									
711	9575	1	SSR	FORWARD	23	21	57.81	42.86	3	1	ATGAAGAGCATTGTCAGGTTG	171	386	386	6	2	TTGT	4	TTGTTTGTTTGTTTGT	16
712	9575	1	SSR	REVERSE	193	21	56.09	42.86	4	2	TGTCTTCACCACTCATTTGAC									
713	9584	1	SSR	FORWARD	26	21	57.59	33.33	4	3	TTGAATCGAAATGGATAATGC	199	368	368	4	1	AT	2	ATATATATATATATATAT	18
714	9584	1	SSR	REVERSE	224	21	56.44	38.1	2	0	GCGGTCAAATAACAAAATAGG									
715	9593	1	SSR	FORWARD	217	21	56.79	42.86	4	2	CATGAGGTGGGATCATATTTC	160	538	538	5	3	TCA	3	TCATCATCATCA	12
716	9593	1	SSR	REVERSE	376	21	57.75	47.62	4	2	TCCTCTGCACCTGTGAATATC									
717	9618	1	SSR	FORWARD	9	21	57.23	42.86	5	2	CACTACCCATTCAATCTTTGC	172	374	374	4	2	TAA	3	TAATAATAATAA	12
718	9618	1	SSR	REVERSE	180	20	58.19	45	4	0	CATGCTATAACGGCCAAAAC									
719	9620	1	SSR	FORWARD	66	21	57.41	52.38	6	3	AGGGTCTGGAGTGAACTCTTC	173	378	378	6	3	TCT	3	TCTTCTTCTTCTTCT	15
720	9620	1	SSR	REVERSE	238	21	57.04	47.62	2	2	GGAGGAAGAAGATTTGTAGGC									
721	9655	1	SSR	FORWARD	27	21	57.37	47.62	3	3	AGGATGGTGGTTCACAGTATG	171	399	399	3	1	TAT	3	TATTATTATTAT	12
722	9655	1	SSR	REVERSE	197	21	57.66	52.38	3	1	ACACTCACGGTATGGTCTCTG									
723	9682	1	SSR	FORWARD	348	21	57.08	42.86	6	2	CCTTTGATGATTTGGTACCTG	175	628	628	4	0	CCT	3	CCTCCTCCTCCTCCTCCT	18
724	9682	1	SSR	REVERSE	522	22	56.92	36.36	5	1	TTAAAGCCATTAGTGATTGGTG									
725	9685	1	SSR	FORWARD	109	21	56.78	52.38	6	1	CCTTAGGGACCTCAGTATTCC	183	327	327	3	0	TTC	3	TTCTTCTTCTTC	12
726	9685	1	SSR	REVERSE	291	21	57.11	47.62	3	0	GAAAAGAACCACAGTCACCAC									
727	9685	1	SSR	FORWARD	109	21	56.78	52.38	6	1	CCTTAGGGACCTCAGTATTCC	183	327	327	3	0	CTT	3	CTTCTTCTTCTTCTTCTT	18
728	9685	1	SSR	REVERSE	291	21	57.11	47.62	3	0	GAAAAGAACCACAGTCACCAC									
729	9685	1	SSR	FORWARD	109	21	56.78	52.38	6	1	CCTTAGGGACCTCAGTATTCC	183	327	327	3	0	CTT	3	CTTCTTCTTCTTCTTCTT	18
730	9685	1	SSR	REVERSE	291	21	57.11	47.62	3	0	GAAAAGAACCACAGTCACCAC									
731	9687	1	SSR	FORWARD	216	21	57.2	42.86	5	2	TATCTTCTGAATCTGGCGAAG	166	383	383	3	0	GCA	3	GCAGCAGCAGCA	12
732	9687	1	SSR	REVERSE	381	19	57.9	52.63	4	2	GTGGACCTCCTTGGAATTG									
733	9692	1	SSR	FORWARD	240	21	57.02	47.62	3	3	CCCACTTTTACCGTGTGATAC	139	380	380	3	1	AAC	3	AACAACAACAAC	12
734	9692	1	SSR	REVERSE	378	20	57.61	45	2	1	GCGAGAAGGAGTTGTTTTTG									
735	9712	1	SSR	FORWARD	110	21	56.07	38.1	3	0	TTCCAAAACTCCTTCACTTTC	182	793	793	6	3	TC	2	TCTCTCTCTCTCTCTC	16
736	9712	1	SSR	REVERSE	291	21	56.81	42.86	2	0	TGGAAATAGAGGGACACAAAG									
737	9712	1	SSR	FORWARD	225	22	57.11	40.91	6	2	TCAACCTCTAATATTGCTCACG	174	793	793	4	2	TC	2	TCTCTCTCTCTCTCTCTC	18
738	9712	1	SSR	REVERSE	398	22	56.69	50	3	0	AGAGTGACAGGAGAAAGGTAGG									
739	9715	1	SSR	FORWARD	4	18	57.15	61.11	4	0	AGGAAGAGGCCGAGAGAG	174	362	362	5	3	GAAA	4	GAAAGAAAGAAAGAAA	16
740	9715	1	SSR	REVERSE	177	21	56.27	38.1	3	1	AAGTTCATACGCCTTTTTCAG									
741	9741	1	SSR	FORWARD	93	21	57.13	47.62	4	3	CATCCTTCTCCATGTTGGTAG	176	320	320	5	0	TC	2	TCTCTCTCTCTC	12
742	9741	1	SSR	REVERSE	268	21	57.16	47.62	3	3	TGATGAGAGCAAGACCCTTAG									
743	9743	1	SSR	FORWARD	87	21	57.11	52.38	4	2	AGGGCACGTAGTAGCATAGTG	184	303	303	3	1	TTC	3	TTCTTCTTCTTC	12
744	9743	1	SSR	REVERSE	270	21	56	47.62	2	0	AGATAGCAGATGAGGAGGATG									
745	9752	1	SSR	FORWARD	195	21	57.72	47.62	5	1	ACCTCATCTGCATGACACTTC	174	396	396	5	3	CTT	3	CTTCTTCTTCTT	12
746	9752	1	SSR	REVERSE	368	21	57.72	38.1	3	0	TCAAAAGGAAAATGTGGTGAG									
747	9764	1	SSR	FORWARD	38	21	56.27	42.86	6	2	TCGTTACCTTAGCCAAGTTTC	156	372	372	3	1	AT	2	ATATATATATATATAT	16
748	9764	1	SSR	REVERSE	193	21	56.66	38.1	6	2	ATGATCAAATCCGAATAGTGC									
749	9782	1	SSR	FORWARD	240	21	55.97	38.1	2	2	ATTTACCTTTCACCTTTCACG	164	413	413	3	1	TA	2	TATATATATATA	12
750	9782	1	SSR	REVERSE	403	21	57.24	33.33	4	0	TGCACAAACAAACAAACAAAC									
751	9789	1	SSR	FORWARD	42	21	58.76	47.62	4	2	CACCACACAACGACCATATTC	164	384	384	3	1	AT	2	ATATATATATATATAT	16
752	9789	1	SSR	REVERSE	205	21	58.02	52.38	5	3	GAGCCCTGAACCGTAAGTTAG									
753	9832	1	SSR	FORWARD	45	19	57.66	47.37	4	0	CGTTGTTGCACATTCTTCC	179	387	387	5	2	CAT	3	CATCATCATCAT	12
754	9832	1	SSR	REVERSE	223	21	57.97	52.38	3	0	GTTGGGTAGTGTGAACTGTGG									
755	9838	1	SSR	FORWARD	72	21	56.4	38.1	4	2	TAAGCGTGGAAAGGTTTTAAG	181	351	351	4	2	TGA	3	TGATGATGATGA	12
756	9838	1	SSR	REVERSE	252	21	56.11	33.33	5	2	ATGAAATCTAATGGCTTTTGC									
757	9871	1	SSR	FORWARD	6	21	57.48	47.62	4	1	AAAGGAAACCCTGTAGCAGTC	174	373	373	4	2	AGC	3	AGCAGCAGCAGC	12
758	9871	1	SSR	REVERSE	179	21	56.87	47.62	4	1	AGTCCTCCATGCTCATACTTG									
759	9871	1	SSR	FORWARD	6	21	57.48	47.62	4	1	AAAGGAAACCCTGTAGCAGTC	174	373	373	4	2	CAG	3	CAGCAGCAGCAG	12
760	9871	1	SSR	REVERSE	179	21	56.87	47.62	4	1	AGTCCTCCATGCTCATACTTG									
761	9892	1	SSR	FORWARD	69	22	56.7	40.91	2	2	TCTTTCCCCTCTATTCTATTGC	195	383	383	4	2	TCT	3	TCTTCTTCTTCT	12
762	9892	1	SSR	REVERSE	263	21	56.91	42.86	2	0	TGAAGATGGATGAAGAAGGAG									
763	9941	1	SSR	FORWARD	22	22	56.58	45.45	6	1	CTCATAGTTAGGAGCAATGTGG	154	366	366	4	3	GAA	3	GAAGAAGAAGAA	12
764	9941	1	SSR	REVERSE	175	21	57.11	42.86	4	0	TTTAGTCATGTCGCCTTTCTC									
765	9971	1	SSR	FORWARD	6	21	55.64	33.33	4	2	TTTTAGGATTGCACACTTTTG	162	339	339	4	1	TGTT	4	TGTTTGTTTGTTTGTT	16
766	9971	1	SSR	REVERSE	167	22	56.86	36.36	3	2	CTCAATGTTTTGCTTTTGTAGC									
767	10025	1	SSR	FORWARD	79	21	57.19	47.62	2	0	GCTCCAAAACATACAGACCAC	168	373	373	5	3	GAG	3	GAGGAGGAGGAGGAG	15
768	10025	1	SSR	REVERSE	246	21	57.07	47.62	4	3	TCTGAGCCCTGTGTTCTTAAC									
769	10041	1	SSR	FORWARD	89	21	57.48	52.38	4	2	CTCTTCCCTCTCTTGAGCTTC	167	260	260	6	2	CT	2	CTCTCTCTCTCT	12
770	10041	1	SSR	REVERSE	255	21	56.72	52.38	2	1	GAGAGATAGAATGGGGGAGAC									
771	10088	1	SSR	FORWARD	179	21	56.95	42.86	5	0	TTGTGTCTCACATCAACAACC	182	390	390	6	3	TC	2	TCTCTCTCTCTCTCTC	16
772	10088	1	SSR	REVERSE	360	22	56.28	54.55	2	0	GGGAGAGAGTGAGAGAGATAGG									
773	10098	1	SSR	FORWARD	412	21	56.75	42.86	3	0	ATTGAAGGAGTCACAACAAGG	163	608	608	4	1	AT	2	ATATATATATATAT	14
774	10098	1	SSR	REVERSE	574	22	55.96	50	6	2	TGCTAGCCTCTACAACTAGCTC									
775	10148	1	SSR	FORWARD	172	22	55.25	40.91	6	2	ACACAAAGATCACACATGTAGC	172	355	355	3	1	CAC	3	CACCACCACCAC	12
776	10148	1	SSR	REVERSE	343	20	58	55	4	2	GGAAGCAGGAAGGTTCTAGG									
777	10236	1	SSR	FORWARD	32	21	57.88	52.38	3	1	CCTTAGTTCTGTCCCGTTAGG	172	349	349	3	0	CAA	3	CAACAACAACAACAA	15
778	10236	1	SSR	REVERSE	203	21	57.34	52.38	5	2	ACGCAGTTGGCTAGTAGAGTG									
779	10263	1	SSR	FORWARD	66	21	56.91	47.62	6	2	TATATAAGTCGGGCCTGTACG	179	370	370	4	0	ATT	3	ATTATTATTATT	12
780	10263	1	SSR	REVERSE	244	22	57.26	36.36	5	3	CAGCCGATAATCATTTATTGTG									
781	10326	1	SSR	FORWARD	46	23	56.62	39.13	4	2	CAAAGTTGTAGTGCAGGAATATG	163	414	414	6	2	TTA	3	TTATTATTATTA	12
782	10326	1	SSR	REVERSE	208	21	57.15	38.1	4	2	AAATGCAGTAAACAGGCTTTG									
783	10334	1	SSR	FORWARD	44	21	56.46	42.86	3	0	GAAGAGGAAGGCAATGTTATG	183	380	380	4	2	ATA	3	ATAATAATAATA	12
784	10334	1	SSR	REVERSE	226	22	56.2	36.36	6	1	TTGAATACACGTGAGATGATTG									
785	10363	1	SSR	FORWARD	4	21	57.16	42.86	3	2	AAGAAGCAATCACTCTCATCG	154	365	365	4	2	TCAA	4	TCAATCAATCAATCAA	16
786	10363	1	SSR	REVERSE	157	21	56.93	47.62	4	3	GAAAAGCTGAGGCTACTGTTG									
787	10387	1	SSR	FORWARD	158	21	56.35	38.1	5	3	TGAAGGCTTACAACATCATTG	207	388	388	4	1	CAG	3	CAGCAGCAGCAGCAG	15
788	10387	1	SSR	REVERSE	364	21	57.06	52.38	3	3	CTGCGATAGACTGCTCTTCTC									
789	10533	1	SSR	FORWARD	96	21	56.44	38.1	6	2	GTTTTTATGGCCAATTAGTGC	179	337	337	6	2	GCT	3	GCTGCTGCTGCT	12
790	10533	1	SSR	REVERSE	274	21	57	42.86	4	2	GGTAAAAGGAATTGGAGAAGC									
791	10545	1	SSR	FORWARD	1	22	55.58	36.36	4	2	AATAAAGGCTACATCTGCAAAG	176	239	239	5	2	GAG	3	GAGGAGGAGGAG	12
792	10545	1	SSR	REVERSE	176	21	56.93	47.62	4	3	TTCTGATATGGGCTCCTGTAG									
793	10556	1	SSR	FORWARD	152	21	56.47	47.62	5	3	TGCTAGTCCATCACTGAACTG	174	332	332	4	0	CAT	3	CATCATCATCAT	12
794	10556	1	SSR	REVERSE	325	21	56.09	42.86	5	2	GTAGTGCATCAAGCAAGAATG									
795	10560	1	SSR	FORWARD	100	21	57.19	42.86	3	2	TTTCTCTTCTGACACCTTTGC	205	361	361	5	1	GCT	3	GCTGCTGCTGCT	12
796	10560	1	SSR	REVERSE	304	22	56.76	40.91	4	3	TGTCATATTCTCCATCCTTGAG									
797	10585	1	SSR	FORWARD	114	21	56.84	47.62	4	2	TAGGGAGAATACTTGGTGTCG	166	355	355	4	0	TCC	3	TCCTCCTCCTCCTCC	15
798	10585	1	SSR	REVERSE	279	21	57.35	38.1	6	0	ATCAAATTTATCGTGGTGGTG									
799	10585	1	SSR	FORWARD	114	21	56.84	47.62	4	2	TAGGGAGAATACTTGGTGTCG	166	355	355	4	0	TCC	3	TCCTCCTCCTCC	12
800	10585	1	SSR	REVERSE	279	21	57.35	38.1	6	0	ATCAAATTTATCGTGGTGGTG									
801	10586	1	SSR	FORWARD	1	23	53.7	34.78	5	0	AGTGTGTGTTTAACTGTGTTTTC	208	358	358	3	0	TTTA	4	TTTATTTATTTATTTA	16
802	10586	1	SSR	REVERSE	208	21	57.34	47.62	5	0	CGTTGAGTCGGTGACTATTTC									
803	10588	1	SSR	FORWARD	14	21	56.95	42.86	4	2	TCACTACCCCAATAAAAGCTG	174	353	353	3	0	TGG	3	TGGTGGTGGTGG	12
804	10588	1	SSR	REVERSE	187	21	57.47	38.1	5	2	TGTAAGAAAACCAATGGATGG									
805	10664	1	SSR	FORWARD	123	21	57.36	38.1	5	1	CCATGTGTGTCAATTTGTTTG	173	317	317	4	3	TTC	3	TTCTTCTTCTTC	12
806	10664	1	SSR	REVERSE	295	20	56.98	45	5	3	AAGATGGCGAGTTTCAGAAC									
807	10695	1	SSR	FORWARD	97	21	56.82	33.33	5	0	TTATTTCCGAATGGAACTTTG	157	310	310	3	1	GAT	3	GATGATGATGAT	12
808	10695	1	SSR	REVERSE	253	21	56.53	47.62	4	0	AGTGTAAACCAACACCTCACC									
809	10745	1	SSR	FORWARD	62	20	56.53	50	2	0	ACCTCATTCTGTCTCCAACC	171	312	312	6	3	TC	2	TCTCTCTCTCTC	12
810	10745	1	SSR	REVERSE	232	21	57.09	52.38	2	1	GCATAGGAGAAGAGGGAAGAC									
811	10760	1	SSR	FORWARD	109	21	57.19	38.1	3	0	CACCAATAAAACAATCGGAAG	176	380	380	3	0	ATC	3	ATCATCATCATCATC	15
812	10760	1	SSR	REVERSE	284	21	55.8	38.1	2	0	AGAGGATGAATGAAAATGGAG									
813	10810	1	SSR	FORWARD	186	21	55.75	38.1	4	2	TATGTTCGCACTATCGAAAAG	198	704	704	4	1	TC	2	TCTCTCTCTCTCTCTCTCTCTC	22
814	10810	1	SSR	REVERSE	383	21	57.16	42.86	2	0	CATTTTTGGTCTCCTTCACAC									
815	10810	1	SSR	FORWARD	186	21	55.75	38.1	4	2	TATGTTCGCACTATCGAAAAG	198	704	704	4	1	TA	2	TATATATATATATATA	16
816	10810	1	SSR	REVERSE	383	21	57.16	42.86	2	0	CATTTTTGGTCTCCTTCACAC									
817	10829	1	SSR	FORWARD	74	20	58.13	60	1	1	CCTCTCTCTTCTCCCCTCTG	177	309	309	6	3	TC	2	TCTCTCTCTCTC	12
818	10829	1	SSR	REVERSE	250	21	57.87	52.38	3	0	GAGGGAATGAGTAACGGAGAG									
819	10864	1	SSR	FORWARD	39	21	57.34	47.62	4	0	CCACATCTAAAGCACTTGACC	177	243	243	5	2	CTT	3	CTTCTTCTTCTT	12
820	10864	1	SSR	REVERSE	215	21	57.02	47.62	3	0	AACACAAGGAGTTGAGACGAG									
821	10873	1	SSR	FORWARD	37	24	57.09	33.33	6	3	TGAATGAAAGCTTATTGAGAGAAG	220	311	311	4	0	TTA	3	TTATTATTATTATTA	15
822	10873	1	SSR	REVERSE	256	24	55.95	33.33	4	2	TTTTAGGTTCTAGGTAAACAATGG									
823	11068	1	SSR	FORWARD	1	20	52.76	30	6	2	AAAAACCTTTGAAGGAAATC	156	346	346	3	1	TCA	3	TCATCATCATCA	12
824	11068	1	SSR	REVERSE	156	21	56.8	42.86	5	3	TGTATTGGTCTGCCTAAAACC									
825	11090	1	SSR	FORWARD	54	21	57.22	42.86	3	0	TCCCATTATCCTCTTTTCTCC	189	791	791	5	3	CCT	3	CCTCCTCCTCCT	12
826	11090	1	SSR	REVERSE	242	20	57.39	55	4	1	GGGCATAGTAGGATGAGCAG									
827	11090	1	SSR	FORWARD	200	21	57.6	47.62	2	0	CTCTATTCCCCACATTCCTTC	174	791	791	4	3	TCC	3	TCCTCCTCCTCC	12
828	11090	1	SSR	REVERSE	373	21	57.94	57.14	4	0	CATGAGTAGGAGAGGGAGAGG									
829	11140	1	SSR	FORWARD	182	21	55.1	42.86	5	3	CAGAAACAGTCAAGTTTCAGG	195	389	389	5	2	TA	2	TATATATATATA	12
830	11140	1	SSR	REVERSE	376	21	56.98	38.1	4	2	GTGAAAAATGTCGATTGATCC									
831	11157	1	SSR	FORWARD	209	21	56.73	42.86	6	3	GCTCATGTGACTCAATTGTTG	177	385	385	6	1	CTT	3	CTTCTTCTTCTT	12
832	11157	1	SSR	REVERSE	385	21	57.63	47.62	3	0	ACAGGTCAGAATGGAGTGTTG									
833	11263	1	SSR	FORWARD	92	21	57.53	52.38	5	0	ACCTAGTTGCCAAGTCTCCTC	180	320	320	4	3	CCA	3	CCACCACCACCA	12
834	11263	1	SSR	REVERSE	271	21	57.17	42.86	4	2	TTGCCTTTGAAGAAGTACCTG									
835	11311	1	SSR	FORWARD	161	21	57.57	47.62	4	0	AGGAAGGTTAGATGCAAGGAG	177	401	401	6	3	GAT	3	GATGATGATGAT	12
836	11311	1	SSR	REVERSE	337	21	55.13	38.1	5	3	TTCCCTCTTTTCATTAGGAAC									
837	11344	1	SSR	FORWARD	120	22	57.08	45.45	2	0	GATGAAGAAGGAGATGGAGAAG	228	349	349	6	3	GAA	3	GAAGAAGAAGAA	12
838	11344	1	SSR	REVERSE	347	20	57.39	45	5	2	CCAATTTGTCCTCTTTCTGC									
839	11392	1	SSR	FORWARD	76	21	57.17	52.38	1	0	CTTCCCCTCTCTTCTTCACTC	186	296	296	6	3	TC	2	TCTCTCTCTCTC	12
840	11392	1	SSR	REVERSE	261	21	57.4	38.1	3	0	AAAGTGGGAAAACCAAAGAAG									
841	11416	1	SSR	FORWARD	40	21	56.92	52.38	3	0	GTTCAGAGGATACACCACCAC	150	352	352	6	0	TAA	3	TAATAATAATAA	12
842	11416	1	SSR	REVERSE	189	21	56.36	42.86	6	0	TGGTCCACCATTTATCCTATC									
843	11419	1	SSR	FORWARD	20	21	56.89	42.86	4	2	ACCATGACTTTACGTTGAAGC	164	301	301	6	3	TTC	3	TTCTTCTTCTTCTTC	15
844	11419	1	SSR	REVERSE	183	23	56.01	30.43	6	2	TGGCTTATACATAATTCCAAATG									
845	11435	1	SSR	FORWARD	130	21	57.05	42.86	5	3	AGTGCGGTAAGTGAATTTCTG	201	346	346	3	1	TTA	3	TTATTATTATTA	12
846	11435	1	SSR	REVERSE	330	21	55.26	47.62	4	3	GACGAAGGGAGTGTAATATCC									
847	11569	1	SSR	FORWARD	112	20	57.44	45	5	3	TTTGAGTTGAACAGCAGGTG	175	667	667	5	1	AGAT	4	AGATAGATAGATAGAT	16
848	11569	1	SSR	REVERSE	286	21	56.83	42.86	3	1	ACCATCATAACTCTGGCTTTG									
849	11609	1	SSR	FORWARD	55	21	57.13	47.62	4	0	ATCATATCTACCAGCCCCTTC	173	287	287	6	3	TC	2	TCTCTCTCTCTC	12
850	11609	1	SSR	REVERSE	227	22	56.38	45.45	2	0	GAGAATGAAAGAAGGGAGAGAG									
851	11671	1	SSR	FORWARD	110	21	57.71	42.86	4	2	AGTCATATTCAGCAACCATGC	165	375	375	5	1	TTC	3	TTCTTCTTCTTC	12
852	11671	1	SSR	REVERSE	274	21	57.78	42.86	3	2	TCTGAACCATCTGAAAAGTGG									
853	11828	1	SSR	FORWARD	1	19	56.03	52.63	4	1	AGGCACCTGACAACTCATC	152	333	333	4	1	CA	2	CACACACACACACA	14
854	11828	1	SSR	REVERSE	152	21	55.62	42.86	5	0	GATCTTGAGAATATCGCTTCC									
855	11837	1	SSR	FORWARD	9	20	57.16	40	2	1	AAGAAAAAGCGGACAAAGTG	182	355	355	4	2	ATGA	4	ATGAATGAATGAATGA	16
856	11837	1	SSR	REVERSE	190	21	57.53	47.62	4	0	CGAAATCTCACTCTTCACAGG									
857	11841	1	SSR	FORWARD	56	21	57.62	42.86	5	3	ATGTGAAAATGTCGGCTACAC	200	300	300	3	0	TTC	3	TTCTTCTTCTTC	12
858	11841	1	SSR	REVERSE	255	22	57.35	40.91	4	1	TGATTCTAGGGAACCAAAAGAC									
859	11871	1	SSR	FORWARD	299	20	57.05	55	4	0	CTTAGAAGCAGGCAGAGGAG	212	514	514	3	0	TA	2	TATATATATATATA	14
860	11871	1	SSR	REVERSE	510	23	57.34	47.83	4	1	CACATCCATAGTGAGACACAGAG									
861	11889	1	SSR	FORWARD	149	20	57.03	50	5	0	CACCCAGGGCAGTATAAATC	182	512	512	4	1	TAA	3	TAATAATAATAA	12
862	11889	1	SSR	REVERSE	330	21	57.23	42.86	4	0	GTTGAATAGGTGCAAGAATGG									
863	11971	1	SSR	FORWARD	27	22	57.08	45.45	6	0	TCCTGCAGACTCATACTCAAAC	153	331	331	5	0	CAC	3	CACCACCACCAC	12
864	11971	1	SSR	REVERSE	179	22	56.61	36.36	4	1	AAGTTCTGATTAAAGGCAATCC									
865	12011	1	SSR	FORWARD	15	21	54.6	47.62	3	0	CTACCTAAACCTTACCCAACC	183	329	329	5	2	AT	2	ATATATATATAT	12
866	12011	1	SSR	REVERSE	197	21	58.02	52.38	5	3	GAGCCCTGAACCGTAAGTTAG									
867	12085	1	SSR	FORWARD	91	21	56.93	47.62	4	1	CTAGACGTTTGCAGGAAGAAG	132	667	667	3	2	GCA	3	GCAGCAGCAGCA	12
868	12085	1	SSR	REVERSE	222	21	56.98	33.33	3	2	TCATCATTGTCATCATTTTCG									
869	12129	1	SSR	FORWARD	47	21	57.01	42.86	2	0	TGTGTGTAGGTTGTTTGTTGG	207	259	259	3	1	AGG	3	AGGAGGAGGAGG	12
870	12129	1	SSR	REVERSE	253	21	55.94	47.62	2	0	CTCTGCTTCCGTCTAAATCTC									
871	12161	1	SSR	FORWARD	108	21	57.17	42.86	5	0	CCATTAACAATGCTCTCCATC	153	294	294	6	3	AGA	3	AGAAGAAGAAGAAGA	15
872	12161	1	SSR	REVERSE	260	21	57.25	52.38	6	1	GCTACTGCTGCTAGCTTTGTC									
873	12166	1	SSR	FORWARD	20	21	57.27	47.62	3	1	AAGGACGGGTATCTCTTCAAC	183	267	267	4	3	TCC	3	TCCTCCTCCTCC	12
874	12166	1	SSR	REVERSE	202	19	57.17	57.89	5	2	GTGGGAGGAAGTTCTGGAG									
875	12197	1	SSR	FORWARD	14	21	56.3	42.86	6	2	TAGTGATCATTGCCTGCATAC	175	298	298	4	3	TGG	3	TGGTGGTGGTGG	12
876	12197	1	SSR	REVERSE	188	21	56.47	47.62	3	1	GTGGAGTTGAGGTTTTCAGAG									
877	12240	1	SSR	FORWARD	299	21	57.09	38.1	4	0	AGTGCAAGCAATGAAATAAGG	187	543	543	4	0	TC	2	TCTCTCTCTCTCTCTCTCTC	20
878	12240	1	SSR	REVERSE	485	21	56.85	47.62	2	0	TGTTTGAGGGGTGAGATAGAG									
879	12252	1	SSR	FORWARD	8	22	52.48	31.82	4	0	ATTTGACTTTTCTTGCTAGTTC	342	354	354	3	1	CT	2	CTCTCTCTCTCT	12
880	12252	1	SSR	REVERSE	349	20	57.09	40	6	2	GTTTTGCGGGTTATTAATGG									
881	12260	1	SSR	FORWARD	70	21	56.32	47.62	2	0	GCTTGGTCAGTTATCCTCATC	154	296	296	4	1	GCA	3	GCAGCAGCAGCAGCA	15
882	12260	1	SSR	REVERSE	223	21	57.2	42.86	5	2	AAGAGCAGTTATTGGCAAGTG									
883	12272	1	SSR	FORWARD	50	21	56.25	38.1	6	0	AATATTTTTCCTCCCCTCAAC	116	180	180	6	1	TTA	3	TTATTATTATTA	12
884	12272	1	SSR	REVERSE	165	21	57.38	42.86	4	2	AACAATATGGGCACTACATGG									
885	12275	1	SSR	FORWARD	49	21	57.28	42.86	3	1	TTCCCTTTATCTCCCTTGAAC	201	271	271	6	3	TC	2	TCTCTCTCTCTCTCTCTCTC	20
886	12275	1	SSR	REVERSE	249	23	55.32	47.83	2	0	AGAGAAGAGAGAGATGAGAGAGG									
887	12297	1	SSR	FORWARD	60	21	57.65	47.62	6	0	CACCTGCAGCTATTGTTTCTC	175	384	384	5	1	AGC	3	AGCAGCAGCAGCAGC	15
888	12297	1	SSR	REVERSE	234	20	56.01	50	5	2	ACAGCAGCTCTAACGCTATG									
889	12367	1	SSR	FORWARD	25	21	57.59	47.62	6	3	GGAAAAGCTTCTGACACACTG	167	303	303	4	1	TTTG	4	TTTGTTTGTTTGTTTG	16
890	12367	1	SSR	REVERSE	191	21	57.74	47.62	4	0	GCAACAGAGCAAAACACTCTC									
891	12395	1	SSR	FORWARD	514	21	56.64	42.86	5	2	TCGGCTTAGCAAACTTATAGC	168	691	691	4	0	TC	2	TCTCTCTCTCTCTCTC	16
892	12395	1	SSR	REVERSE	681	21	56.52	47.62	5	0	AGGCTTAGAAATACCGTACCC									
893	12407	1	SSR	FORWARD	1	22	56.04	40.91	3	3	AGGAAAGAAGAAGAAACGAGTC	183	431	431	3	1	TA	2	TATATATATATA	12
894	12407	1	SSR	REVERSE	183	21	56.64	47.62	4	2	TAGCTGTAGGTTGCATACGTG									
895	12413	1	SSR	FORWARD	132	23	57.08	34.78	6	0	TTCTCATGCGTTATGAGTTTATG	191	568	568	4	0	TA	2	TATATATATATATA	14
896	12413	1	SSR	REVERSE	322	20	56.72	45	4	0	CACCTGCAACTTTGGTATTG									
897	12457	1	SSR	FORWARD	46	21	57	47.62	5	3	TCTTCCTCGTCGAACAGTATC	176	250	250	5	2	TCT	3	TCTTCTTCTTCT	12
898	12457	1	SSR	REVERSE	221	21	57.82	47.62	3	2	GAAGATGATGTGGTGGTTGAC									
899	12486	1	SSR	FORWARD	5	23	56.33	30.43	5	0	GGAAAAACGAAATCAGATAAAAG	175	479	479	5	3	TCC	3	TCCTCCTCCTCC	12
900	12486	1	SSR	REVERSE	179	21	56.33	47.62	4	3	GCCTGTATTCATCCTCGTTAC									
901	12522	1	SSR	FORWARD	42	21	56.47	47.62	3	0	CCTCACTTTCTGTCAACCTTC	164	261	261	4	1	AGA	3	AGAAGAAGAAGA	12
902	12522	1	SSR	REVERSE	205	21	56.38	42.86	5	0	TGTATGTGATACGCTTCTTGG									
903	12537	1	SSR	FORWARD	327	23	56.6	34.78	6	0	TCTCCCAATATTTTTCTTCTCAC	147	498	498	6	3	TC	2	TCTCTCTCTCTCTC	14
904	12537	1	SSR	REVERSE	473	21	57.22	57.14	1	0	GGAAGAGGGAGAGAGAGAGTG									
905	12556	1	SSR	FORWARD	11	19	57.05	52.63	2	0	CCTCCACCTCTCCATTTTC	186	227	227	5	3	CCT	3	CCTCCTCCTCCT	12
906	12556	1	SSR	REVERSE	196	21	57.42	47.62	2	0	GAAGAGGAAGCAGAAAGGAAG									
907	12557	1	SSR	FORWARD	18	21	57.03	42.86	4	2	CTGGATTGTTGATGGATCTTC	198	225	225	4	1	AT	2	ATATATATATAT	12
908	12557	1	SSR	REVERSE	215	24	56.13	37.5	6	2	GATTATTACACCGTTTCTAGATGG									
909	12593	1	SSR	FORWARD	22	21	57.1	47.62	3	3	AACCGTAGAGAGACAGCATTG	174	257	257	2	1	CTC	3	CTCCTCCTCCTC	12
910	12593	1	SSR	REVERSE	195	20	57.25	55	4	1	AGGAGGAGGAGGATAACCAG									
911	12593	1	SSR	FORWARD	22	21	57.1	47.62	3	3	AACCGTAGAGAGACAGCATTG	174	257	257	2	1	TCC	3	TCCTCCTCCTCC	12
912	12593	1	SSR	REVERSE	195	20	57.25	55	4	1	AGGAGGAGGAGGATAACCAG									
913	12593	1	SSR	FORWARD	54	21	57.11	42.86	2	0	TAGGAGACAAGCAAAATGAGG	167	257	257	2	0	TCC	3	TCCTCCTCCTCCTCCTCC	18
914	12593	1	SSR	REVERSE	220	18	58.13	61.11	3	1	CCAGAGGAGGACCAAAGG									
915	12613	1	SSR	FORWARD	62	21	56.7	33.33	5	2	ATGGAAATTGAATCTTTGTGC	133	230	230	3	1	AT	2	ATATATATATAT	12
916	12613	1	SSR	REVERSE	194	21	57.17	47.62	4	2	GGTGTGTTTGTAAGCCTATGG									
917	12671	1	SSR	FORWARD	13	21	57.99	47.62	5	1	ATCCATTGAGCTGCTGTGTAG	179	271	271	4	0	ACC	3	ACCACCACCACC	12
918	12671	1	SSR	REVERSE	191	21	59.36	52.38	2	0	GGTGGTTGTAGTGGTGGAAAG									
919	12678	1	SSR	FORWARD	152	21	57.11	38.1	6	2	AATCAATCGAAACAGCTGAAG	164	391	391	5	2	CAG	3	CAGCAGCAGCAG	12
920	12678	1	SSR	REVERSE	315	21	57.53	33.33	2	2	ATTTTTGTGGTTTGATGTTGC									
921	12725	1	SSR	FORWARD	13	22	56.25	36.36	5	2	TTTTATCTTTGACCAAGTCAGC	184	456	456	5	1	TA	2	TATATATATATA	12
922	12725	1	SSR	REVERSE	196	21	57.39	42.86	3	0	ATCCTCCTTTTGACTCCTTTG									
923	12813	1	SSR	FORWARD	55	21	58.06	52.38	4	2	GCGGTATTAACCCTAGCTCTG	176	249	249	4	2	TTG	3	TTGTTGTTGTTG	12
924	12813	1	SSR	REVERSE	230	21	56.64	47.62	2	0	GATAGCGGAGAGAATGTTGAG									
925	12814	1	SSR	FORWARD	2	24	56.83	37.5	6	3	GGGAGAGGCTAGATTTATTAATTG	216	232	232	5	2	TA	2	TATATATATATATATATATA	20
926	12814	1	SSR	REVERSE	217	23	55.9	39.13	6	0	TCTCCATCATTATGTCTCTCAAC									
927	12818	1	SSR	FORWARD	15	20	57.2	55	2	1	TGCCTCTCTCCCTCTACTTG	202	250	250	6	3	CT	2	CTCTCTCTCTCT	12
928	12818	1	SSR	REVERSE	216	21	56.96	42.86	4	2	TAGAAAAGGAAGGACATGCAC									
929	12818	1	SSR	FORWARD	80	21	57.22	57.14	1	0	CTCTCTCTCTCTCCCCAACTC	137	250	250	3	0	TC	2	TCTCTCTCTCTC	12
930	12818	1	SSR	REVERSE	216	21	56.96	42.86	4	2	TAGAAAAGGAAGGACATGCAC									
931	12864	1	SSR	FORWARD	81	21	57.19	47.62	5	3	GTTGTCCAGCTTTGTATGGAC	171	268	268	4	1	CT	2	CTCTCTCTCTCT	12
932	12864	1	SSR	REVERSE	251	21	56.95	38.1	3	0	AAATGCGTAGAGTTTGGATTG									
933	12864	1	SSR	FORWARD	81	21	57.19	47.62	5	3	GTTGTCCAGCTTTGTATGGAC	171	268	268	4	1	CT	2	CTCTCTCTCTCTCT	14
934	12864	1	SSR	REVERSE	251	21	56.95	38.1	3	0	AAATGCGTAGAGTTTGGATTG									
935	12940	1	SSR	FORWARD	17	20	58.16	50	2	0	TCTGTTCTCCTCGTGCTTTC	174	398	398	4	1	TTC	3	TTCTTCTTCTTC	12
936	12940	1	SSR	REVERSE	190	19	56.95	57.89	3	2	CGCCTCCTACACTGAACTG									
937	13010	1	SSR	FORWARD	57	21	57.72	52.38	5	1	CACCTGGGAACTCTTCCTATC	168	226	226	5	2	TCC	3	TCCTCCTCCTCC	12
938	13010	1	SSR	REVERSE	224	21	57.05	52.38	5	2	AGGAGGACACTGTTGCTGTAG									
939	13021	1	SSR	FORWARD	9	22	56.87	36.36	2	0	TTCTGCCTTTCCTTTATCTTTC	182	192	192	5	2	TCC	3	TCCTCCTCCTCC	12
940	13021	1	SSR	REVERSE	190	20	57.93	60	2	0	GACGGAGGAGGAGAAGTAGG									
941	13155	1	SSR	FORWARD	36	24	52.88	33.33	6	0	AGTGTATCTCAATATTTCTCCTTC	157	204	204	6	3	CT	2	CTCTCTCTCTCT	12
942	13155	1	SSR	REVERSE	192	24	56.99	50	2	1	GAGTGAAAGTAGAGAGGAGAGGAC									
943	13222	1	SSR	FORWARD	44	19	56.68	52.63	2	1	CCGTCATTTCCTCTGTCTG	136	183	183	6	3	TG	2	TGTGTGTGTGTGTGTG	16
944	13222	1	SSR	REVERSE	179	21	57.59	52.38	3	2	GAGAGAGAGACGACACAATGC									
945	13259	1	SSR	FORWARD	1	21	56.04	33.33	4	3	AAACGAATTAAACCGAATCAG	177	179	179	3	3	ATT	3	ATTATTATTATTATTATT	18
946	13259	1	SSR	REVERSE	177	21	56.04	38.1	3	1	AAAAAGGTAAAACCACGACTG									
947	13291	1	SSR	FORWARD	196	21	56.31	42.86	4	3	ACGTTACTGCATCACAATGAG	177	520	520	5	1	AAG	3	AAGAAGAAGAAG	12
948	13291	1	SSR	REVERSE	372	22	56.47	36.36	5	3	TTCTTTCCAAAAGTAAGCACTG									
949	13299	1	SSR	FORWARD	11	23	57.13	30.43	2	0	AACCAAACAAACAATAAACCAAC	145	424	424	3	1	AAC	3	AACAACAACAACAAC	15
950	13299	1	SSR	REVERSE	155	21	57.02	38.1	3	0	AAGCATTTCCAACAAGTGAAG									
951	13320	1	SSR	FORWARD	102	20	57.18	50	4	1	CAACCCAAAGGACTTACCTG	180	497	497	4	1	GGTT	4	GGTTGGTTGGTTGGTT	16
952	13320	1	SSR	REVERSE	281	21	57.11	42.86	5	0	TAAGCAATTTCCTCGACTCAC									
953	13334	1	SSR	FORWARD	109	21	57.22	47.62	5	2	CCTTCAGATCATCCTATGTGC	179	508	508	4	0	AGA	3	AGAAGAAGAAGAAGA	15
954	13334	1	SSR	REVERSE	287	21	57.73	42.86	4	2	GAAGCCAAGTTCCATAAAACC									
955	13391	1	SSR	FORWARD	16	21	57.62	42.86	6	2	ACGTGGAATATTGTTGTGAGC	205	432	432	4	1	GAA	3	GAAGAAGAAGAA	12
956	13391	1	SSR	REVERSE	220	22	56.35	36.36	4	0	TTTGGCGTGAAGATATAAAGAG									
957	13393	1	SSR	FORWARD	111	20	57.39	40	4	2	ATCAAAGATCATGCCCATTC	180	477	477	4	1	TAA	3	TAATAATAATAA	12
958	13393	1	SSR	REVERSE	290	21	56.11	52.38	2	2	CTGTGTAGTGTCTTGCTGGAG									
959	13425	1	SSR	FORWARD	659	20	57.73	45	2	0	TCCTACAAAACCCAAAGCAC	206	1076	1076	4	1	CAC	3	CACCACCACCAC	12
960	13425	1	SSR	REVERSE	864	22	57.17	45.45	5	3	TCATTATCAGCAGTCTGAGGAG									
961	13430	1	SSR	FORWARD	63	21	56.03	47.62	3	0	CCCCTACTATCCTTTTCTTCC	188	472	472	4	0	TTC	3	TTCTTCTTCTTCTTC	15
962	13430	1	SSR	REVERSE	250	21	57.09	42.86	6	2	CATGGTATGATATCGCTTTCC									
963	13433	1	SSR	FORWARD	343	21	57.08	52.38	3	0	GAGAGGACACTGGGTATTGTG	160	504	504	4	0	CTT	3	CTTCTTCTTCTT	12
964	13433	1	SSR	REVERSE	502	21	57.11	47.62	6	0	AGCAAGGTCATGAAGAGTGAG									
965	13451	1	SSR	FORWARD	18	21	56.53	42.86	3	0	CTCCAAAACTTGATAGGCAAC	191	511	511	3	1	AAT	3	AATAATAATAATAAT	15
966	13451	1	SSR	REVERSE	208	25	56.04	32	6	2	AAGAAATATTATGACTGCTACATGC									
967	13451	1	SSR	FORWARD	18	21	56.53	42.86	3	0	CTCCAAAACTTGATAGGCAAC	191	511	511	3	1	AATA	4	AATAAATAAATAAATAAATA	20
968	13451	1	SSR	REVERSE	208	25	56.04	32	6	2	AAGAAATATTATGACTGCTACATGC									
969	13487	1	SSR	FORWARD	417	21	57.43	47.62	4	3	CTTGAACGTCTTGGAACAGAC	208	892	892	5	1	ACA	3	ACAACAACAACA	12
970	13487	1	SSR	REVERSE	624	21	57.47	38.1	6	3	GTTGAGGTTTTGCAAGTTTTG									
971	13506	1	SSR	FORWARD	64	21	56.93	47.62	3	1	AACTACATAACCGCTCTGGTG	175	435	435	5	1	TCA	3	TCATCATCATCA	12
972	13506	1	SSR	REVERSE	238	21	57.25	47.62	3	0	CCTTTTAGGAGTTCAGGCTTC									
973	13538	1	SSR	FORWARD	22	20	56.93	40	2	2	AACGAGGCAAAAACGATAAC	213	466	466	5	1	CA	2	CACACACACACACACA	16
974	13538	1	SSR	REVERSE	234	20	56.15	45	5	3	GTTTGGCTGCAAGTTACAAG									
975	13551	1	SSR	FORWARD	77	20	57.09	45	6	1	CATAAGATCATGCCCTTTCC	178	365	365	5	0	TA	2	TATATATATATATATATATA	20
976	13551	1	SSR	REVERSE	254	21	57.27	47.62	6	2	TCTTCCAATAGGGATCTCTCC									
977	13577	1	SSR	FORWARD	510	20	57.61	45	4	1	TGTTTTTCTTCCTGGGACAC	167	684	684	4	1	TCC	3	TCCTCCTCCTCC	12
978	13577	1	SSR	REVERSE	676	21	57.51	52.38	3	0	AGTAGTGGCAAGGGAGGTTAG									
979	13601	1	SSR	FORWARD	35	21	56.3	42.86	5	3	GATCACCAATTCCTTGAAGAG	175	507	507	5	1	TCT	3	TCTTCTTCTTCT	12
980	13601	1	SSR	REVERSE	209	20	57.04	45	3	0	TTGAGAAGTTGTGTGGGATG									
981	13691	1	SSR	FORWARD	31	21	55.75	52.38	6	1	GTGTGTCTGCCTTGTACACTC	191	474	474	4	2	TCC	3	TCCTCCTCCTCC	12
982	13691	1	SSR	REVERSE	221	21	56.82	42.86	6	2	AAACACCTACGTATCGAATGC									
983	13697	1	SSR	FORWARD	251	21	56.72	47.62	5	3	CATCTTCTGGCTCAAGTCTTC	181	432	432	4	0	TAC	3	TACTACTACTAC	12
984	13697	1	SSR	REVERSE	431	21	57.62	42.86	4	1	TCCAATGCAGATCCAATAGTC									
985	13703	1	SSR	FORWARD	294	21	56.74	42.86	4	2	ACAAAGGGAATACACACTTGC	183	511	511	4	1	CA	2	CACACACACACACA	14
986	13703	1	SSR	REVERSE	476	21	56.31	47.62	2	0	AGGGGAGGGTGAGATAAATAG									
987	13734	1	SSR	FORWARD	331	21	58.03	38.1	3	0	ACAAATCAAATCCTCCGAAAC	178	621	621	4	1	TCT	3	TCTTCTTCTTCT	12
988	13734	1	SSR	REVERSE	508	21	55.41	38.1	4	2	TCACGGGCTTAATGTAATATG									
989	13761	1	SSR	FORWARD	147	21	56.77	47.62	5	2	GAGCAAGTGGCTTAACTTGAC	178	475	475	5	2	TTG	3	TTGTTGTTGTTG	12
990	13761	1	SSR	REVERSE	324	21	57.44	47.62	4	2	CAGGTCGATTTATCAGTCAGC									
991	13780	1	SSR	FORWARD	201	22	55.98	36.36	6	2	AGGCCTGAAGAAAATTCTAAAC	172	471	471	3	1	AGC	3	AGCAGCAGCAGC	12
992	13780	1	SSR	REVERSE	372	21	57.98	42.86	4	2	TCAAAATGGAGAGTGCATAGC									
993	13840	1	SSR	FORWARD	239	22	57.23	40.91	6	3	GAGGATCTTCTTCACAAAAAGC	198	901	901	4	2	GAA	3	GAAGAAGAAGAAGAA	15
994	13840	1	SSR	REVERSE	436	21	57.53	47.62	5	2	CTTCACCAACATTCTGAGAGC									
995	13859	1	SSR	FORWARD	63	21	56.99	47.62	4	0	TGCTCTACGTTATCTCCAACC	191	459	459	3	1	GAG	3	GAGGAGGAGGAG	12
996	13859	1	SSR	REVERSE	253	18	56.69	61.11	4	3	GGACACCCTCAAGCTCAG									
997	13917	1	SSR	FORWARD	254	21	57.16	42.86	4	3	GTCATATCAAAATGCCGACTC	165	737	737	4	1	GAA	3	GAAGAAGAAGAAGAA	15
998	13917	1	SSR	REVERSE	418	21	56.51	52.38	4	1	CTCCTAGTGGTGACTGGAAAG									
999	13926	1	SSR	FORWARD	75	21	56.83	42.86	4	2	ACCAATCTACACCGCATTAAG	153	443	443	6	1	TCT	3	TCTTCTTCTTCT	12
1000	13926	1	SSR	REVERSE	227	21	56.74	42.86	3	3	TTGTGAAGATGGAGGAGAATC									
1001	13926	1	SSR	FORWARD	260	21	57.15	42.86	5	3	AGCTGCTGATTGACATTCTTC	154	443	443	4	2	TTA	3	TTATTATTATTA	12
1002	13926	1	SSR	REVERSE	413	21	56.88	42.86	3	0	GTGTGCTGAAACAACAACAAG									
1003	13978	1	SSR	FORWARD	218	21	57.6	47.62	6	0	TAGGTGATTCATGAGGAGGTG	174	433	433	4	1	ATC	3	ATCATCATCATC	12
1004	13978	1	SSR	REVERSE	391	21	56.06	42.86	6	1	ACATCGTGCAATGTCAGATAC									
1005	13996	1	SSR	FORWARD	179	23	52.03	30.43	4	3	TGACATATAACATAATCATCAGG	187	414	414	5	0	AAC	3	AACAACAACAAC	12
1006	13996	1	SSR	REVERSE	365	21	56.74	42.86	4	1	CATGGTTGTTGTAAGCATCAG									
1007	14027	1	SSR	FORWARD	157	21	57.16	42.86	3	2	GTGATGAAAACGACCAAGTTC	175	511	511	5	1	GAT	3	GATGATGATGAT	12
1008	14027	1	SSR	REVERSE	331	21	56.56	42.86	4	2	TTCTAGTTGCTCCTCTTTTCG									
1009	14036	1	SSR	FORWARD	800	21	56.73	42.86	4	0	TCCTTGGTAAGCCATGTAATC	175	1888	1888	4	3	CCA	3	CCACCACCACCA	12
1010	14036	1	SSR	REVERSE	974	21	58.9	42.86	4	0	ATTGACTTTGTCCTGGGATTG									
1011	14087	1	SSR	FORWARD	113	19	56.11	42.11	5	3	GCTTGCCAATTTCTCAAAG	178	350	350	5	1	TCT	3	TCTTCTTCTTCT	12
1012	14087	1	SSR	REVERSE	290	21	58.42	52.38	2	0	GAAGTGAGCGGAGAGAAGAAG									
1013	14102	1	SSR	FORWARD	142	21	57.31	47.62	5	2	TCTGACATTTGAGCCTCTAGC	162	403	403	4	0	TGT	3	TGTTGTTGTTGT	12
1014	14102	1	SSR	REVERSE	303	21	56.85	47.62	2	0	AACTACAACAGAGCCAACACC									
1015	14124	1	SSR	FORWARD	137	21	56.65	38.1	6	2	TTTCTGCAAAACTCACAACTG	186	434	434	6	2	CTA	3	CTACTACTACTA	12
1016	14124	1	SSR	REVERSE	322	21	56.87	42.86	5	3	GAATTTTCTCAGAGGGGTTTC									
1017	14145	1	SSR	FORWARD	260	21	57.02	42.86	6	0	CTGGATCCCATACTTGATTTG	168	1854	1854	6	3	TTG	3	TTGTTGTTGTTG	12
1018	14145	1	SSR	REVERSE	427	21	57.29	38.1	4	2	CATCAAGGAATGAAGAATTGC									
1019	14219	1	SSR	FORWARD	83	20	56.71	50	6	3	TAGCTAGCCATGTGCAGAAC	167	508	508	3	2	AAG	3	AAGAAGAAGAAG	12
1020	14219	1	SSR	REVERSE	249	21	56.85	33.33	6	2	AAAGATCATCGATTTTGTTGC									
1021	14219	1	SSR	FORWARD	91	21	56.97	42.86	5	0	CATGTGCAGAACAGAAACAAG	176	508	508	4	0	TAT	3	TATTATTATTAT	12
1022	14219	1	SSR	REVERSE	266	21	57.21	38.1	4	0	TAACAGATTTCCGAGCAAAAG									
1023	14234	1	SSR	FORWARD	48	21	56.93	42.86	4	3	GGTTTTTCCTTTTCAGGAGTC	167	393	393	6	1	TAA	3	TAATAATAATAA	12
1024	14234	1	SSR	REVERSE	214	21	56.81	42.86	3	3	TACCTCAAAACTCTCCCATTG									
1025	14234	1	SSR	FORWARD	48	21	56.93	42.86	4	3	GGTTTTTCCTTTTCAGGAGTC	167	393	393	6	1	AAT	3	AATAATAATAAT	12
1026	14234	1	SSR	REVERSE	214	21	56.81	42.86	3	3	TACCTCAAAACTCTCCCATTG									
1027	14234	1	SSR	FORWARD	48	21	56.93	42.86	4	3	GGTTTTTCCTTTTCAGGAGTC	167	393	393	6	1	ACC	3	ACCACCACCACC	12
1028	14234	1	SSR	REVERSE	214	21	56.81	42.86	3	3	TACCTCAAAACTCTCCCATTG									
1029	14240	1	SSR	FORWARD	81	20	56.85	45	2	2	CCCATTTTGACCCAGATAAC	305	389	389	4	0	AC	2	ACACACACACACAC	14
1030	14240	1	SSR	REVERSE	385	25	56.79	32	3	0	CTCATCCAATCATAAACATAACAAC									
1031	14262	1	SSR	FORWARD	62	20	57.1	45	2	2	TGTAGGAACCGAAAAAGAGC	175	402	402	4	1	CCA	3	CCACCACCACCA	12
1032	14262	1	SSR	REVERSE	236	21	57	47.62	6	2	TCCAGCTTCAGTCATAACTCC									
1033	14262	1	SSR	FORWARD	62	20	57.1	45	2	2	TGTAGGAACCGAAAAAGAGC	175	402	402	4	1	CCT	3	CCTCCTCCTCCT	12
1034	14262	1	SSR	REVERSE	236	21	57	47.62	6	2	TCCAGCTTCAGTCATAACTCC									
1035	14267	1	SSR	FORWARD	32	21	57.2	42.86	4	0	ATCACCATCATCCTTGTCATC	202	413	413	4	1	TCA	3	TCATCATCATCA	12
1036	14267	1	SSR	REVERSE	233	21	56.21	42.86	4	3	AACAACCCTTTTCTAGCACTG									
1037	14267	1	SSR	FORWARD	32	21	57.2	42.86	4	0	ATCACCATCATCCTTGTCATC	202	413	413	4	1	CAT	3	CATCATCATCAT	12
1038	14267	1	SSR	REVERSE	233	21	56.21	42.86	4	3	AACAACCCTTTTCTAGCACTG									
1039	14267	1	SSR	FORWARD	211	21	56.14	42.86	4	0	ATCAGTGCTAGAAAAGGGTTG	191	413	413	4	1	CAT	3	CATCATCATCAT	12
1040	14267	1	SSR	REVERSE	401	22	55.71	36.36	6	3	TGATGTCCATGATGATGATTAC									
1041	14277	1	SSR	FORWARD	115	21	56.58	42.86	2	0	TTTACATCTCCATCCCTTCAC	223	350	350	6	3	CCT	3	CCTCCTCCTCCTCCT	15
1042	14277	1	SSR	REVERSE	337	21	57.97	52.38	2	0	GAAGGTAGAGGCGATAGTTGG									
1043	14281	1	SSR	FORWARD	58	21	56.63	47.62	3	0	ACCCATTTACAGACTCACAGG	163	370	370	4	0	CAA	3	CAACAACAACAA	12
1044	14281	1	SSR	REVERSE	220	21	56.86	42.86	2	0	GGGGAAATACAAAAGGAGAAG									
1045	14290	1	SSR	FORWARD	246	21	57.5	38.1	4	2	TGTTTCATCCTGTCCAAATTC	172	457	457	4	3	TC	2	TCTCTCTCTCTC	12
1046	14290	1	SSR	REVERSE	417	19	57.34	57.89	3	0	GGAACGAGAGAGGGAGTTG									
1047	14315	1	SSR	FORWARD	95	22	56.86	36.36	4	0	TTTCTAGTCGGCCTTTTATTTC	170	852	852	3	0	TA	2	TATATATATATATA	14
1048	14315	1	SSR	REVERSE	264	21	57.05	42.86	5	1	TACTCATCCTGAGCGATTTTC									
1049	14325	1	SSR	FORWARD	470	20	57.54	55	3	3	GGCTTCTTCGTCCACTGTAG	188	750	750	4	2	ATA	3	ATAATAATAATAATA	15
1050	14325	1	SSR	REVERSE	657	22	57.37	40.91	5	0	CGGACAGATTATTGTGCTAATG									
1051	14341	1	SSR	FORWARD	246	21	57.63	47.62	4	0	GAGACCAAGATCCTCCATTTC	188	435	435	4	2	ACA	3	ACAACAACAACA	12
1052	14341	1	SSR	REVERSE	433	21	56.68	42.86	4	3	ATGGTTATTTGACGAGTCTGG									
1053	14360	1	SSR	FORWARD	229	22	57.58	45.45	4	2	TGGAACTTTCTACTTCCTACCG	182	461	461	3	1	CCT	3	CCTCCTCCTCCTCCTCCT	18
1054	14360	1	SSR	REVERSE	410	22	56.71	45.45	3	2	AGAGTGGTCAAACATACCTGTG									
1055	14392	1	SSR	FORWARD	210	21	57.27	47.62	6	0	AGAGTTCTCTGGGGGTATTTG	173	448	448	3	1	CTG	3	CTGCTGCTGCTG	12
1056	14392	1	SSR	REVERSE	382	21	57.08	42.86	3	0	CGGTGATAATGTTCTGGTTTC									
1057	14450	1	SSR	FORWARD	113	21	56.9	52.38	3	3	AGTCCTCTCACCACAGAAGTG	184	412	412	5	0	CAT	3	CATCATCATCAT	12
1058	14450	1	SSR	REVERSE	296	21	57.5	47.62	6	0	CAATAGAAGTGAGCCCACAAG									
1059	14521	1	SSR	FORWARD	532	21	58.05	52.38	6	3	TACTACTGCGAAGTCCACGAC	187	779	779	5	3	ACC	3	ACCACCACCACCACC	15
1060	14521	1	SSR	REVERSE	718	19	57.43	57.89	2	2	AGGTGTTGGTGGAGAGGTC									
1061	14525	1	SSR	FORWARD	179	21	56.83	42.86	2	0	ATCTATGTCGCACCACTTTTC	156	338	338	4	3	TC	2	TCTCTCTCTCTCTCTCTCTC	20
1062	14525	1	SSR	REVERSE	334	20	56.69	55	0	0	AGAGGAGAGGAGAAGGGAAG									
1063	14538	1	SSR	FORWARD	30	21	57.03	38.1	4	1	CACCGTTATTTTTGGACAATC	180	456	456	5	1	TTA	3	TTATTATTATTA	12
1064	14538	1	SSR	REVERSE	209	21	56.49	42.86	5	3	AGGAGGTTAAAATTCCCTCAG									
1065	14544	1	SSR	FORWARD	57	21	56.8	42.86	6	3	TGTCCATGAGGTCATTGTATG	172	422	422	6	3	ATG	3	ATGATGATGATG	12
1066	14544	1	SSR	REVERSE	228	21	57.41	38.1	6	0	ATGCATGCCAAATATACAACC									
1067	14548	1	SSR	FORWARD	127	21	56.7	33.33	4	2	AATTCATGTTCAAAGGATTCG	146	317	317	6	0	ATC	3	ATCATCATCATC	12
1068	14548	1	SSR	REVERSE	272	23	56.99	34.78	4	2	TGTTAATTTGCATGAACTAGGTG									
1069	14609	1	SSR	FORWARD	140	22	57.06	40.91	5	3	GGTTGGTAAAGAGCCATTTTAG	176	453	453	4	1	TAT	3	TATTATTATTATTAT	15
1070	14609	1	SSR	REVERSE	315	21	58.03	42.86	4	2	TCTATTAAACCGGGGTATTGC									
1071	14632	1	SSR	FORWARD	232	21	56.41	47.62	5	0	GTGTGTAACAACCACCACAAG	152	415	415	6	2	TTA	3	TTATTATTATTATTATTA	18
1072	14632	1	SSR	REVERSE	383	22	56.63	45.45	6	2	GTTGGCAGCTGATACAACTTAC									
1073	14688	1	SSR	FORWARD	63	21	56.84	47.62	2	0	GATGAGAAGGAATAGGGAAGG	158	434	434	6	3	TAT	3	TATTATTATTAT	12
1074	14688	1	SSR	REVERSE	220	21	56.66	42.86	6	0	CATGACAATTGCGTCTATCAC									
1075	14691	1	SSR	FORWARD	75	21	55.96	52.38	4	3	GTAGGCTCTCTACGCTGATTC	182	658	658	3	1	AT	2	ATATATATATAT	12
1076	14691	1	SSR	REVERSE	256	21	56.33	33.33	2	2	GGTATTTTGTTTGGTTTTTCG									
1077	14691	1	SSR	FORWARD	539	21	55.3	38.1	4	0	ATGAGAATGTGTTTCAACGAG	119	658	658	5	2	ATT	3	ATTATTATTATT	12
1078	14691	1	SSR	REVERSE	657	21	54.28	47.62	5	3	TCCGGGTAACACTGTACTATC									
1079	14710	1	SSR	FORWARD	12	21	57.11	42.86	6	3	TTGCCTTCTAGATTCAAGGTG	211	386	386	4	2	TG	2	TGTGTGTGTGTG	12
1080	14710	1	SSR	REVERSE	222	22	56.8	40.91	4	2	TGCTACAACCCGACATTTATAC									
1081	14720	1	SSR	FORWARD	38	21	56.11	42.86	5	1	ATGGTTGCAGACTCTTCTTTC	168	397	397	4	2	TGA	3	TGATGATGATGA	12
1082	14720	1	SSR	REVERSE	205	21	56.67	42.86	6	2	ATTAATGTAACACCCGACAGC									
1083	14757	1	SSR	FORWARD	672	22	57.03	31.82	5	1	AATCATTCCCATAAATCCTTTG	175	860	860	4	0	CTC	3	CTCCTCCTCCTCCTC	15
1084	14757	1	SSR	REVERSE	846	18	56.95	66.67	2	0	GAGTAGGTGGGGGAGGAG									
1085	14778	1	SSR	FORWARD	51	21	57.25	42.86	5	0	ATTGTCAACGTACCATCCATC	177	387	387	6	2	TCC	3	TCCTCCTCCTCC	12
1086	14778	1	SSR	REVERSE	227	21	56.33	47.62	3	1	GATGTCCGATGAAGACTAAGG									
1087	14781	1	SSR	FORWARD	33	22	57.73	50	5	2	GGGAAGGACTGACAGAGATATG	179	531	531	4	0	ATG	3	ATGATGATGATG	12
1088	14781	1	SSR	REVERSE	211	21	56.95	38.1	4	0	TGATATGATGATGCAGGAATG									
1089	14781	1	SSR	FORWARD	33	22	57.73	50	5	2	GGGAAGGACTGACAGAGATATG	179	531	531	4	0	TCCT	4	TCCTTCCTTCCTTCCT	16
1090	14781	1	SSR	REVERSE	211	21	56.95	38.1	4	0	TGATATGATGATGCAGGAATG									
1091	14818	1	SSR	FORWARD	19	22	57.6	40.91	6	2	CAAGCAAGAGTAATCATTGTGC	168	434	434	5	1	AAG	3	AAGAAGAAGAAG	12
1092	14818	1	SSR	REVERSE	186	20	57.12	45	2	1	TTTCTTCTTCTCGGTTCCTG									
1093	14869	1	SSR	FORWARD	22	18	59.06	55.56	5	0	CTGTTGCCCTGGGTTTTC	191	464	464	4	1	AAAT	4	AAATAAATAAATAAAT	16
1094	14869	1	SSR	REVERSE	212	20	57.15	50	5	3	TATGGATACACGCTGACAGG									
1095	14873	1	SSR	FORWARD	284	22	56.68	36.36	2	0	AGGGTTTCTCTTCATTTTCTTG	128	411	411	6	3	TTC	3	TTCTTCTTCTTC	12
1096	14873	1	SSR	REVERSE	411	22	56.74	45.45	4	3	AACCCTGAGCTAAATGAGGTAG									
1097	14912	1	SSR	FORWARD	133	21	57.03	47.62	6	0	ATCCTTCTACTGCATGCTCAC	172	382	382	4	0	ATC	3	ATCATCATCATC	12
1098	14912	1	SSR	REVERSE	304	21	57.26	38.1	5	3	GCAAATGAACTGGCAATTATC									
1099	14933	1	SSR	FORWARD	231	20	56.99	40	4	2	CTTTTGTTGCGTAAATGCAC	172	422	422	6	1	ACAA	4	ACAAACAAACAAACAAACAA	20
1100	14933	1	SSR	REVERSE	402	21	56.41	38.1	4	1	TTTCTGCATTGTGTTTCTGTC									
1101	14973	1	SSR	FORWARD	19	21	56.72	47.62	4	3	CCAAGCATGTTCCTCTCTAAG	192	402	402	4	1	AC	2	ACACACACACACAC	14
1102	14973	1	SSR	REVERSE	210	20	58.39	45	3	2	CGCTTCTGATAATGGTTTGC									
1103	15015	1	SSR	FORWARD	3	24	53.99	41.67	5	1	AGAAGCCTACCTACTAGAGAAAAC	223	507	507	4	1	AAAT	4	AAATAAATAAATAAAT	16
1104	15015	1	SSR	REVERSE	225	21	56.75	42.86	4	3	CGGACTGAGAAACTTCAAAAG									
1105	15050	1	SSR	FORWARD	152	21	56.12	42.86	4	1	TCTCCATATCTGCAATGACAC	193	367	367	4	2	TC	2	TCTCTCTCTCTC	12
1106	15050	1	SSR	REVERSE	344	21	56.86	47.62	3	0	AGAGACAAGAAACCTGTGTGG									
1107	15193	1	SSR	FORWARD	153	21	58.01	42.86	3	0	ATCAACAGCATTAGCAGCATC	181	403	403	4	1	CAT	3	CATCATCATCAT	12
1108	15193	1	SSR	REVERSE	333	21	56.73	47.62	3	0	ACTAAAGAAAGTCGGGAGGAG									
1109	15214	1	SSR	FORWARD	266	21	56.56	47.62	4	2	CCTCTGAAGTAGGATTGTTGC	169	469	469	6	2	CAA	3	CAACAACAACAA	12
1110	15214	1	SSR	REVERSE	434	21	57.18	38.1	6	1	CATTTTCCATACTTGCAAACC									
1111	15263	1	SSR	FORWARD	295	21	57.14	52.38	5	3	CTGCTTTCTCTCTCAGTCTGC	160	499	499	4	2	CTC	3	CTCCTCCTCCTCCTC	15
1112	15263	1	SSR	REVERSE	454	21	57.2	42.86	6	3	AGAGGCTTTTGTGCTACAATG									
1113	15342	1	SSR	FORWARD	147	21	57.13	52.38	4	3	CGAGCTACAGAGCAAAGAGTC	192	368	368	5	1	TTC	3	TTCTTCTTCTTC	12
1114	15342	1	SSR	REVERSE	338	21	57.22	42.86	6	2	AGTTGAAGCTTGCTGAACATC									
1115	15362	1	SSR	FORWARD	134	21	56.53	42.86	2	1	CATTCTTTGTCTTCCTTCCAG	175	325	325	6	3	CCA	3	CCACCACCACCA	12
1116	15362	1	SSR	REVERSE	308	21	57.97	52.38	2	1	GAGAAGGAGGTGGAGAAACAG									
1117	15407	1	SSR	FORWARD	84	21	56.43	52.38	4	0	CCACTCGACTCTCTTCCATAC	175	395	395	4	0	CATC	4	CATCCATCCATCCATC	16
1118	15407	1	SSR	REVERSE	258	21	57.62	42.86	5	0	GTGTGCAATGCTTTTTCTCTC									
1119	15468	1	SSR	FORWARD	133	21	56.78	52.38	4	1	CCAGAGACTAGGGGGTTTATC	181	387	387	5	1	CAT	3	CATCATCATCAT	12
1120	15468	1	SSR	REVERSE	313	21	57.01	47.62	5	3	AGTGTGGAGCACAAACCTAAG									
1121	15478	1	SSR	FORWARD	128	21	56.58	47.62	6	2	CGCCTCGCATAGTATATTACC	182	410	410	3	1	ATT	3	ATTATTATTATT	12
1122	15478	1	SSR	REVERSE	309	21	56.85	47.62	3	3	TTCATAAGGTGACTCCCAGAG									
1123	15478	1	SSR	FORWARD	128	21	56.58	47.62	6	2	CGCCTCGCATAGTATATTACC	182	410	410	3	1	TTA	3	TTATTATTATTA	12
1124	15478	1	SSR	REVERSE	309	21	56.85	47.62	3	3	TTCATAAGGTGACTCCCAGAG									
1125	15532	1	SSR	FORWARD	33	21	56.74	42.86	5	0	AGGGACACAATGTAAAGCAAC	168	338	338	5	3	AC	2	ACACACACACACACACAC	18
1126	15532	1	SSR	REVERSE	200	21	56.06	47.62	2	2	AAGTGAGTGGTGTATGTGTGC									
1127	15579	1	SSR	FORWARD	158	21	57.56	42.86	6	0	ATGACCGTCGTTGATATCTTG	168	325	325	3	1	AGC	3	AGCAGCAGCAGC	12
1128	15579	1	SSR	REVERSE	325	20	53.25	35	6	1	CATTCGATTGACTTTTGAAC									
1129	15584	1	SSR	FORWARD	28	21	57.53	38.1	6	0	TTGGTTAACTTGTTTGGGATG	190	342	342	4	0	TTG	3	TTGTTGTTGTTG	12
1130	15584	1	SSR	REVERSE	217	21	57.11	47.62	4	0	CCAACGTGTAGGAAGATATGG									
1131	15687	1	SSR	FORWARD	117	21	56.61	47.62	4	0	TCAGATAAGGTGATCCACTCC	168	354	354	3	0	TC	2	TCTCTCTCTCTC	12
1132	15687	1	SSR	REVERSE	284	21	56.77	38.1	6	0	TTCATGAGAAGGTTTTTGTCC									
1133	15707	1	SSR	FORWARD	87	21	56.81	47.62	2	0	CCCTAACCCAACTAACCTTTC	175	375	375	3	1	ATC	3	ATCATCATCATC	12
1134	15707	1	SSR	REVERSE	261	21	56.97	42.86	3	2	TGACAATGACGATGACTATGG									
1135	15707	1	SSR	FORWARD	87	21	56.81	47.62	2	0	CCCTAACCCAACTAACCTTTC	175	375	375	3	1	TCA	3	TCATCATCATCA	12
1136	15707	1	SSR	REVERSE	261	21	56.97	42.86	3	2	TGACAATGACGATGACTATGG									
1137	15707	1	SSR	FORWARD	87	21	56.81	47.62	2	0	CCCTAACCCAACTAACCTTTC	182	375	375	2	1	ACC	3	ACCACCACCACC	12
1138	15707	1	SSR	REVERSE	268	21	56.72	38.1	4	1	ATGATGATGACAATGACGATG									
1139	15727	1	SSR	FORWARD	75	23	54.56	30.43	5	3	ACCATTACATTAAAAGAAAGTGC	147	353	353	5	1	AT	2	ATATATATATAT	12
1140	15727	1	SSR	REVERSE	221	21	56.77	38.1	6	2	TCTTGGGTGTCAAATTTAAGG									
1141	15734	1	SSR	FORWARD	460	20	57.12	45	4	1	TGGATATTGTGGACTTGCTG	178	744	744	2	1	TTA	3	TTATTATTATTA	12
1142	15734	1	SSR	REVERSE	637	22	57.01	54.55	5	3	AGGCTGTAGGCTGTAGACTCTC									
1143	15754	1	SSR	FORWARD	192	21	56.8	42.86	4	0	TTACGAGGTCATGGAAGAAAC	174	391	391	6	1	AAT	3	AATAATAATAATAAT	15
1144	15754	1	SSR	REVERSE	365	21	56.95	38.1	6	0	GATTTCTGCAAAGAAAGCAAG									
1145	15764	1	SSR	FORWARD	5	20	54.51	35	6	1	AAAGTTGCATTTTTGGAGAC	167	366	366	4	1	ATG	3	ATGATGATGATG	12
1146	15764	1	SSR	REVERSE	171	21	57	42.86	3	0	GTGATAAACGCCATAACCATC									
1147	15781	1	SSR	FORWARD	103	21	56.84	47.62	4	1	CCCTTAATCCCTCCTTCATAG	191	369	369	5	0	TC	2	TCTCTCTCTCTCTC	14
1148	15781	1	SSR	REVERSE	293	21	57.39	52.38	4	1	AGGAGAGGGGACAAAGTACAG									
1149	15783	1	SSR	FORWARD	161	21	57.72	52.38	4	2	GAAACATCTCTCCCTCGTACC	146	440	440	3	0	TAT	3	TATTATTATTAT	12
1150	15783	1	SSR	REVERSE	306	20	57.01	50	3	2	AGCCTATCGTTCTTGTCGTC									
1151	15851	1	SSR	FORWARD	237	21	56.49	38.1	6	2	TATTCAATTGGGGTAATCCAG	160	577	577	3	2	GCA	3	GCAGCAGCAGCA	12
1152	15851	1	SSR	REVERSE	396	20	57.1	50	6	3	AAGAAGGAACACTGCAGGAG									
1153	15874	1	SSR	FORWARD	189	21	57.89	47.62	6	2	GAATTCCTTCGTCCTCGATAG	177	392	392	3	1	TCT	3	TCTTCTTCTTCT	12
1154	15874	1	SSR	REVERSE	365	19	58.35	52.63	6	2	GGGCATATGGCTAAAGCTG									
1155	15900	1	SSR	FORWARD	1	20	58.1	35	6	0	AAAACAATTGCAAGCGAAAG	158	291	291	4	1	AC	2	ACACACACACACACAC	16
1156	15900	1	SSR	REVERSE	158	21	56.22	42.86	5	2	GAAAACGTCCTTGTCCAATAC									
1157	15967	1	SSR	FORWARD	359	21	57.1	47.62	3	2	AAGAATCACAGCCAGTAGACG	173	531	531	4	2	ACC	3	ACCACCACCACC	12
1158	15967	1	SSR	REVERSE	531	20	57.64	45	6	0	TGGGGGTAAGCTTGTATTTG									
1159	15970	1	SSR	FORWARD	82	21	57.99	47.62	5	0	GTTCATCGGAGAAGAAGAAGG	202	395	395	5	1	AAG	3	AAGAAGAAGAAG	12
1160	15970	1	SSR	REVERSE	283	21	57.09	52.38	2	1	GATGACCACCAGAGACAAGAC									
1161	15972	1	SSR	FORWARD	125	21	56.99	52.38	2	0	CCTCTCTGCTTCACTCTCTTG	151	373	373	6	2	TC	2	TCTCTCTCTCTC	12
1162	15972	1	SSR	REVERSE	275	21	57.27	47.62	3	0	ATACTGAAAAGTGGGGAGAGG									
1163	15975	1	SSR	FORWARD	225	22	56.73	40.91	5	3	TGTTGGAAGAGTGATTACAACC	172	417	417	4	2	TC	2	TCTCTCTCTCTC	12
1164	15975	1	SSR	REVERSE	396	21	57.64	47.62	4	1	AAGTAAGGCTAGGGCGTATTG									
1165	16025	1	SSR	FORWARD	127	22	56.7	40.91	3	2	AAAATCAACACTCCCTCTTAGC	174	332	332	4	3	TCA	3	TCATCATCATCA	12
1166	16025	1	SSR	REVERSE	300	22	56.24	45.45	6	3	AAGGATGCTTCTAGTGACAGTG									
1167	16095	1	SSR	FORWARD	139	21	56.55	38.1	6	0	ATTGCTTTGTTTGCTAGCTTC	207	372	372	4	2	CTC	3	CTCCTCCTCCTC	12
1168	16095	1	SSR	REVERSE	345	21	56.89	52.38	4	1	GCGGAGAGCTGTAATGAGTAG									
1169	16137	1	SSR	FORWARD	76	21	56.69	47.62	4	2	CCCTTCCCTCCTTTACATATC	175	324	324	6	3	TG	2	TGTGTGTGTGTG	12
1170	16137	1	SSR	REVERSE	250	21	57.76	52.38	4	0	GAGGGAGAGACATGGAAGAAC									
1171	16155	1	SSR	FORWARD	103	21	56.46	33.33	5	0	TAACCAATCATTTTCCCATTC	164	373	373	6	1	TA	2	TATATATATATATA	14
1172	16155	1	SSR	REVERSE	266	20	57.23	45	4	3	AAGGGGGCTTCTTATGATTC									
1173	16171	1	SSR	FORWARD	5	21	56.93	38.1	4	2	TATATTTCATTCCCGAGCAAG	194	305	305	4	0	TAA	3	TAATAATAATAA	12
1174	16171	1	SSR	REVERSE	198	22	56.76	40.91	4	2	TCTCTCCTTGATATTCCATGTG									
1175	16209	1	SSR	FORWARD	131	21	57.36	42.86	4	3	TCTGTCGCAATCACTACAATG	168	337	337	4	1	TCT	3	TCTTCTTCTTCT	12
1176	16209	1	SSR	REVERSE	298	21	56.33	33.33	6	0	GGAACTTGAAATTTTTGTTGG									
1177	16223	1	SSR	FORWARD	28	21	56.9	42.86	3	0	AAGCAATGAGGTGTAGGTTTG	178	232	232	5	2	AG	2	AGAGAGAGAGAG	12
1178	16223	1	SSR	REVERSE	205	20	56.82	45	2	2	ATAAACCAGAGGACGAAACG									
1179	16241	1	SSR	FORWARD	39	21	56.61	47.62	4	0	TCTCTCCATGTCCCTTATCAC	133	171	171	5	3	CT	2	CTCTCTCTCTCT	12
1180	16241	1	SSR	REVERSE	171	23	52.06	30.43	4	0	GAAAAGAAGATACAAGAATTGAG									
1181	16268	1	SSR	FORWARD	65	21	56.75	47.62	2	1	TGGTGGTGAGTAAGGAGTTTC	212	278	278	3	0	AT	2	ATATATATATATAT	14
1182	16268	1	SSR	REVERSE	276	24	55.36	33.33	4	2	GAACATGGAATTAGGTTTAGTTTC									
1183	16270	1	SSR	FORWARD	124	19	57.05	52.63	4	0	CCTGGTTTTGGATCTCCTC	176	322	322	5	0	CTC	3	CTCCTCCTCCTC	12
1184	16270	1	SSR	REVERSE	299	18	58.23	61.11	3	1	CCAGGTAGCGGTTCTTCC									
1185	16283	1	SSR	FORWARD	443	21	57.87	42.86	5	3	CAATAATGTTGTTCCCCAGTG	187	630	630	4	1	AC	2	ACACACACACAC	12
1186	16283	1	SSR	REVERSE	629	21	55.99	47.62	5	3	TACCCAAAAGTAGGACCTCAG									
1187	16285	1	SSR	FORWARD	40	22	56.83	31.82	4	0	TTCATTGCATTATTGTTTCCTC	190	258	258	5	1	AC	2	ACACACACACACACAC	16
1188	16285	1	SSR	REVERSE	229	21	56.13	42.86	6	0	TGGAATACATGTGTGTGTGTG									
1189	16323	1	SSR	FORWARD	32	21	57.51	52.38	2	1	ATCACTCTCTCCCCTCTTCTG	153	207	207	5	2	AC	2	ACACACACACACACACAC	18
1190	16323	1	SSR	REVERSE	184	21	57.16	42.86	2	0	TTTAGGGCGTTTAGTTGAGTG									
1191	16323	1	SSR	FORWARD	32	21	57.51	52.38	2	1	ATCACTCTCTCCCCTCTTCTG	153	207	207	5	2	AT	2	ATATATATATATATATATAT	20
1192	16323	1	SSR	REVERSE	184	21	57.16	42.86	2	0	TTTAGGGCGTTTAGTTGAGTG									
1193	16328	1	SSR	FORWARD	121	22	56.81	36.36	6	1	AATGCATGTGTGATTTTCTCTC	200	339	339	5	3	CT	2	CTCTCTCTCTCT	12
1194	16328	1	SSR	REVERSE	320	22	56.9	54.55	4	0	GAGGGAGAGGTATAGTGGTGAG									
1195	16333	1	SSR	FORWARD	60	21	57.28	47.62	3	0	CAGTTTCAGTGTCCTGGTTTC	164	225	225	3	0	AT	2	ATATATATATATAT	14
1196	16333	1	SSR	REVERSE	223	25	53.28	32	4	0	TTATATGCTTTCTATATCTGTCCTC									
1197	16338	1	SSR	FORWARD	63	21	58.46	38.1	2	0	TGTTTGAGGATTGGTTTGATG	180	561	561	4	3	CT	2	CTCTCTCTCTCTCT	14
1198	16338	1	SSR	REVERSE	242	23	56.97	34.78	5	2	GAAATTCATCCATAAGCGTAAAC									
1199	16345	1	SSR	FORWARD	18	21	56.4	38.1	4	2	CATTGGAAATATCACATCACG	146	225	225	3	1	TTTC	4	TTTCTTTCTTTCTTTC	16
1200	16345	1	SSR	REVERSE	163	21	56.93	38.1	2	0	GAAATAAAGCAAGCAAGCAAC									
1201	16370	1	SSR	FORWARD	89	21	57.32	42.86	5	3	CTTTCATTTCCAACAGTGGAG	175	268	268	4	0	CCT	3	CCTCCTCCTCCT	12
1202	16370	1	SSR	REVERSE	263	21	57.08	52.38	2	0	GTGATAGTTGAGGAGGTGGTG									
1203	16381	1	SSR	FORWARD	11	20	58.23	50	5	3	GAAGCCTGATTCACCAGATG	155	194	194	5	3	TTA	3	TTATTATTATTA	12
1204	16381	1	SSR	REVERSE	165	21	56.27	38.1	6	2	TCGAACAACATGCATCTAATC									
1205	16519	1	SSR	FORWARD	220	22	54.61	31.82	2	0	TTGTTCCTTTTTCCTACTTTTC	251	500	500	6	3	CT	2	CTCTCTCTCTCTCTCTCT	18
1206	16519	1	SSR	REVERSE	470	21	55.73	57.14	6	0	AGTACTAGGAGAGGGGAGGAG									
1207	16525	1	SSR	FORWARD	5	22	56.88	40.91	4	0	GATTGAAATGGAGTTCTTCCTC	114	136	136	6	3	TTC	3	TTCTTCTTCTTCTTC	15
1208	16525	1	SSR	REVERSE	118	20	58.02	50	4	2	CACTCATTCCAGGGCATAAC									
1209	16663	1	SSR	FORWARD	205	21	56.45	38.1	4	2	ATGGCCGTATCAAATATCATC	155	465	465	6	1	TC	2	TCTCTCTCTCTCTC	14
1210	16663	1	SSR	REVERSE	359	21	56.98	57.14	2	0	GTGATAGGGAGAGGGAGAGAG									
1211	16725	1	SSR	FORWARD	173	21	56.34	52.38	3	0	GAGGCTAAGGAGGAGGATAAG	176	367	367	5	2	GGA	3	GGAGGAGGAGGA	12
1212	16725	1	SSR	REVERSE	348	21	55.98	47.62	4	0	ACCTTCCTCTATGCACTCAAC									
1213	16797	1	SSR	FORWARD	6	21	54.19	33.33	6	0	AACTTCAAATTTCATCACCAC	120	133	133	4	3	CT	2	CTCTCTCTCTCTCTCTCTCTCTCT	24
1214	16797	1	SSR	REVERSE	125	25	52.01	40	4	2	GAGTGAGAGAAGGAGATATAGATAG									
1215	16827	1	SSR	FORWARD	615	21	57.39	47.62	5	2	TTGTGCAGTGACCAACTACAG	171	1033	1033	3	2	TTA	3	TTATTATTATTA	12
1216	16827	1	SSR	REVERSE	785	21	57.1	42.86	4	2	TAACGGGAAACATGCTAGAAG									
1217	16868	1	SSR	FORWARD	233	21	57.27	47.62	2	2	GAAGGAAAGGAAGAACAGAGC	180	563	563	3	1	GAA	3	GAAGAAGAAGAA	12
1218	16868	1	SSR	REVERSE	412	21	57.16	42.86	2	1	CAATCCAACCAACAGAAAGTC									
1219	16875	1	SSR	FORWARD	491	19	56.86	63.16	2	0	GTGGGGGTGGTAGGAGTAG	165	799	799	4	2	CA	2	CACACACACACA	12
1220	16875	1	SSR	REVERSE	655	23	56.6	30.43	6	0	AGCAATAAATTGAAGAACCAATC									
1221	16889	1	SSR	FORWARD	298	21	55.66	47.62	3	0	CCCTCTAACTTTGCCACTATC	189	501	501	6	3	CT	2	CTCTCTCTCTCT	12
1222	16889	1	SSR	REVERSE	486	21	56.61	52.38	2	0	AGAGTGGGAGGGAAGAAGTAG									
1223	16944	1	SSR	FORWARD	14	21	57.1	42.86	5	2	TACAATGTCTTTCACCACACG	197	474	474	3	1	TTTA	4	TTTATTTATTTATTTA	16
1224	16944	1	SSR	REVERSE	210	22	56.03	40.91	5	0	TGACTCCAACTTAAACTCAACC									
1225	16975	1	SSR	FORWARD	28	21	57.39	47.62	3	2	ACATAACCAAGGAGGCTTAGG	191	400	400	3	1	TCA	3	TCATCATCATCA	12
1226	16975	1	SSR	REVERSE	218	21	55.74	47.62	4	2	TGCTACCACTTCTACAGTTGC									
1227	16992	1	SSR	FORWARD	163	21	56.1	47.62	1	0	TCTCTCTCTCACCCTTTTCAC	175	408	408	5	2	CT	2	CTCTCTCTCTCT	12
1228	16992	1	SSR	REVERSE	337	21	56.66	47.62	3	1	AGAGGTTAGGGAAGCATAAGG									
1229	16992	1	SSR	FORWARD	163	21	56.1	47.62	1	0	TCTCTCTCTCACCCTTTTCAC	175	408	408	5	2	TC	2	TCTCTCTCTCTC	12
1230	16992	1	SSR	REVERSE	337	21	56.66	47.62	3	1	AGAGGTTAGGGAAGCATAAGG									
1231	16998	1	SSR	FORWARD	397	21	57.1	42.86	5	3	TGTTCGTCAACATTGTAGTGG	162	561	561	6	2	CTT	3	CTTCTTCTTCTT	12
1232	16998	1	SSR	REVERSE	558	21	56.57	38.1	4	2	TGAAGAAACTGCAATCAAGTG									
1233	17020	1	SSR	FORWARD	46	18	56.99	55.56	4	0	ACGTGGTTATGGCGGTAG	185	603	603	5	3	GTG	3	GTGGTGGTGGTGGTGGTG	18
1234	17020	1	SSR	REVERSE	230	21	56.97	42.86	4	0	AAGACCACTTGCAGACAAAAC									
1235	17022	1	SSR	FORWARD	262	23	56.84	39.13	6	0	TTCAAAAGTTCTAGAGGGAGATG	183	478	478	4	0	TC	2	TCTCTCTCTCTC	12
1236	17022	1	SSR	REVERSE	444	24	56.79	41.67	2	0	GAAGAGATACATAGGGAGAAAAGG									
1237	17022	1	SSR	FORWARD	262	23	56.84	39.13	6	0	TTCAAAAGTTCTAGAGGGAGATG	216	478	478	4	0	TCT	3	TCTTCTTCTTCT	12
1238	17022	1	SSR	REVERSE	477	23	57.22	52.17	0	0	GGAGAGAGAGAGAGAAGAGGAAG									
1239	17027	1	SSR	FORWARD	111	21	55.63	47.62	6	0	AGATAGGTGGGATGTACAAGG	188	304	304	2	1	TCC	3	TCCTCCTCCTCCTCC	15
1240	17027	1	SSR	REVERSE	298	20	57.81	60	2	1	GAGAGGAGGGTGAAGAGGAC									
1241	17051	1	SSR	FORWARD	14	20	57.95	50	2	0	TCAACTCTCCCAACGCTTAC	165	546	546	3	2	ACG	3	ACGACGACGACGACGACG	18
1242	17051	1	SSR	REVERSE	178	19	57.87	57.89	3	0	GTCTCAGGTTCGTGCTGTG									
1243	17077	1	SSR	FORWARD	99	21	56.1	47.62	1	0	TCTCTCACCCTTTTCACTCTC	175	736	736	5	3	CT	2	CTCTCTCTCTCT	12
1244	17077	1	SSR	REVERSE	273	21	57.13	42.86	4	0	TTGAAAGACAGGATCGAGAAG									
1245	17077	1	SSR	FORWARD	508	21	56.89	52.38	2	0	TCCCTCTCCTCTATGTCTGTG	212	736	736	6	1	CT	2	CTCTCTCTCTCT	12
1246	17077	1	SSR	REVERSE	719	21	57.87	52.38	2	0	GAGACGGAGGAATGAAGTAGG									
1247	17087	1	SSR	FORWARD	47	21	57.38	42.86	6	2	CTGGCCATATTTTCTCAACTG	180	526	526	4	2	TTC	3	TTCTTCTTCTTCTTC	15
1248	17087	1	SSR	REVERSE	226	20	56.86	50	4	1	ATGAAGTGCAGGAGGAAGAC									
1249	17087	1	SSR	FORWARD	172	22	56.31	36.36	2	2	TTCTTCTTTGGTGTTTCTTCAG	177	526	526	5	2	TTC	3	TTCTTCTTCTTC	12
1250	17087	1	SSR	REVERSE	348	21	55.99	52.38	0	0	AGAGGGAAGAGAGAGAGGAAG									
1251	17087	1	SSR	FORWARD	320	21	56.61	52.38	2	0	ACCCTGTTCTTCCTCTCTCTC	172	526	526	6	3	TTC	3	TTCTTCTTCTTC	12
1252	17087	1	SSR	REVERSE	491	21	58.01	52.38	3	3	GAGGCAATAGGAGAACCTGAG									
1253	17087	1	SSR	FORWARD	309	20	56.84	50	2	0	TCTTCCTCTTCACCCTGTTC	184	526	526	5	3	TTC	3	TTCTTCTTCTTC	12
1254	17087	1	SSR	REVERSE	492	20	58.74	55	3	1	GGAGGCAATAGGAGAACCTG									
1255	17093	1	SSR	FORWARD	395	21	55.27	33.33	4	2	ATCAAAAACCAATAGCATGTG	166	615	615	4	0	ATC	3	ATCATCATCATC	12
1256	17093	1	SSR	REVERSE	560	21	57.01	47.62	3	0	GAGATGATGAGGATGAGGATG									
1257	17094	1	SSR	FORWARD	140	21	56.68	42.86	5	2	CAAGGTATTTTACCAGCTTGC	181	457	457	4	0	CTG	3	CTGCTGCTGCTGCTG	15
1258	17094	1	SSR	REVERSE	320	21	57.47	42.86	6	2	CAAAACAACAGATGCCTCTTC									
1259	17109	1	SSR	FORWARD	584	21	57.29	38.1	4	1	GAATGAAATGAGCCATCTTTG	196	802	802	3	1	CCA	3	CCACCACCACCA	12
1260	17109	1	SSR	REVERSE	779	21	56.9	42.86	4	2	AGGTGTAAAATCTGCCAACTG									
1261	17145	1	SSR	FORWARD	107	21	56.97	52.38	3	0	AGCCTACACATAGCCACACTC	187	605	605	5	3	GCA	3	GCAGCAGCAGCA	12
1262	17145	1	SSR	REVERSE	293	21	57.03	52.38	4	2	TGTAGCTGGAGATCGGTAGAC									
1263	17160	1	SSR	FORWARD	14	21	57.94	47.62	4	0	AATACCCCCACTGCATCTAAC	175	423	423	3	0	GAA	3	GAAGAAGAAGAA	12
1264	17160	1	SSR	REVERSE	188	21	56.28	38.1	3	0	CTCTGTTTTCAATCCCATTTC									
1265	17211	1	SSR	FORWARD	199	21	57.25	42.86	4	3	ACCTCATCCACCACATAATTG	168	437	437	6	0	GT	2	GTGTGTGTGTGTGTGTGT	18
1266	17211	1	SSR	REVERSE	366	21	56.27	57.14	2	0	GGAGAGGTAGAGAGAGGGAAG									
1267	17246	1	SSR	FORWARD	31	21	58.42	47.62	2	0	GTGTCTTATGGAGGGGTTTTG	167	482	482	4	1	ATT	3	ATTATTATTATTATTATT	18
1268	17246	1	SSR	REVERSE	197	21	56.95	42.86	6	2	GGAATTGGACATATCATGAGC									
1269	17255	1	SSR	FORWARD	117	21	56.47	47.62	5	2	TGATGTGTGACCTTAGCTCTG	172	516	516	4	1	TTA	3	TTATTATTATTA	12
1270	17255	1	SSR	REVERSE	288	22	56.48	45.45	4	2	GTAGCGGTTTGATGAAGTACAC									
1271	17285	1	SSR	FORWARD	244	21	56.28	42.86	6	0	AGAGATTGGAGTTGCAAGAAG	177	762	762	4	3	AG	2	AGAGAGAGAGAG	12
1272	17285	1	SSR	REVERSE	420	20	57.83	50	3	3	AGAATACAACCAGCGTCCTG									
1273	17299	1	SSR	FORWARD	203	21	55.38	42.86	4	2	GCCAATACCATGTGTCAATAC	198	401	401	3	1	TTTA	4	TTTATTTATTTATTTA	16
1274	17299	1	SSR	REVERSE	400	22	53.95	36.36	4	0	CTCACTGCGAAATAAGTAAAAG									
1275	17303	1	SSR	FORWARD	573	21	56.46	47.62	2	0	ACATACAGACCAGACCAAACC	172	801	801	4	0	GGA	3	GGAGGAGGAGGAGGA	15
1276	17303	1	SSR	REVERSE	744	21	57.12	47.62	2	0	AATCCTTTGTCCCCACTCTAC									
1277	17311	1	SSR	FORWARD	223	21	57.44	42.86	4	2	CACGTTTTTATCCTTCTCGTG	185	416	416	5	2	ACA	3	ACAACAACAACA	12
1278	17311	1	SSR	REVERSE	407	21	56.68	42.86	4	0	ATGGAGACATCTGTGAAAAGG									
1279	17324	1	SSR	FORWARD	323	21	56.83	47.62	5	2	GGAATCCCATCTACTTTAGGC	150	474	474	6	0	CCT	3	CCTCCTCCTCCT	12
1280	17324	1	SSR	REVERSE	472	20	56.15	50	4	2	GGAGGTTTAGATCGGTGAAC									
1281	17330	1	SSR	FORWARD	133	21	57.04	47.62	3	1	CCCCAAAACATACACAGTCTC	183	434	434	4	3	TC	2	TCTCTCTCTCTC	12
1282	17330	1	SSR	REVERSE	315	21	57.28	47.62	4	0	GTTACATGGGAGCAATGAGAG									
1283	17337	1	SSR	FORWARD	335	21	57.74	42.86	4	2	TGTAGGAGCATATTGGCATTC	175	557	557	5	1	CCT	3	CCTCCTCCTCCTCCTCCT	18
1284	17337	1	SSR	REVERSE	509	21	57.71	47.62	6	0	TCATATGGGAGCTAAGTGTGG									
1285	17341	1	SSR	FORWARD	2	20	57.04	50	4	2	GATCAAGGAGTGGGCATTAC	157	403	403	6	1	CAT	3	CATCATCATCAT	12
1286	17341	1	SSR	REVERSE	158	21	56.42	47.62	4	0	GATAATGCTGATGAGGAGGAG									
1287	17341	1	SSR	FORWARD	2	20	57.04	50	4	2	GATCAAGGAGTGGGCATTAC	157	403	403	6	1	TCA	3	TCATCATCATCATCA	15
1288	17341	1	SSR	REVERSE	158	21	56.42	47.62	4	0	GATAATGCTGATGAGGAGGAG									
1289	17341	1	SSR	FORWARD	123	21	57.5	42.86	3	0	TCATTGTCATCATTCCTCCTC	173	403	403	6	2	CAT	3	CATCATCATCAT	12
1290	17341	1	SSR	REVERSE	295	21	57.89	38.1	4	3	GAAACAAAAACAATGGTGGTG									
1291	17341	1	SSR	FORWARD	200	21	57.06	42.86	5	2	TGCCATCATCATCATCAGTAG	200	403	403	6	2	CCT	3	CCTCCTCCTCCTCCT	15
1292	17341	1	SSR	REVERSE	399	21	57.05	47.62	3	1	GGAAGTGAGGACAATGACAAC									
1293	17347	1	SSR	FORWARD	5	21	56.72	47.62	5	2	AATCTCCACTGGTCATAGACG	128	469	469	3	1	ATA	3	ATAATAATAATAATA	15
1294	17347	1	SSR	REVERSE	132	21	56.21	42.86	4	0	AGCCTTGTGTACTTCCTTTTG									
1295	17360	1	SSR	FORWARD	120	21	57.85	42.86	4	2	GGATTTTGACAGATCATGGTG	195	448	448	6	2	TGA	3	TGATGATGATGA	12
1296	17360	1	SSR	REVERSE	314	21	56.94	38.1	6	0	ATTGCATAGCTTTCAACCAAC									
1297	17360	1	SSR	FORWARD	127	20	57.15	50	4	0	GACAGATCATGGTGGTGATG	188	448	448	4	2	GAT	3	GATGATGATGAT	12
1298	17360	1	SSR	REVERSE	314	21	56.94	38.1	6	0	ATTGCATAGCTTTCAACCAAC									
1299	17364	1	SSR	FORWARD	286	21	57.56	33.33	6	0	TAAATTTCATTTTGCCACACC	180	502	502	5	2	AAC	3	AACAACAACAAC	12
1300	17364	1	SSR	REVERSE	465	21	56.32	47.62	6	1	ACGCGAAGTAAGATCTAGTGG									
1301	17380	1	SSR	FORWARD	6	23	55.74	34.78	4	2	AATGGATCTAGGTTGGTTTTAAG	170	320	320	4	0	TC	2	TCTCTCTCTCTC	12
1302	17380	1	SSR	REVERSE	175	21	56.79	38.1	4	0	TGCATAAAGAGGGAAATATGG									
1303	17390	1	SSR	FORWARD	69	21	56.97	42.86	4	3	TGAGTTTGAGTTCGGATTCTC	172	537	537	6	1	AGC	3	AGCAGCAGCAGC	12
1304	17390	1	SSR	REVERSE	240	22	56.45	36.36	4	2	CCTTCATCATAATCTTCAAACG									
1305	17400	1	SSR	FORWARD	48	21	58	47.62	4	2	CCCAAGTTTTCCTCTAGTTGC	189	471	471	4	0	ATA	3	ATAATAATAATA	12
1306	17400	1	SSR	REVERSE	236	21	57.23	42.86	4	2	CTCACCAAAAGCCATGTATTC									
1307	17408	1	SSR	FORWARD	33	21	58.15	38.1	5	0	TTGAAATTCCTCCTTTGGAAC	199	476	476	4	2	TTC	3	TTCTTCTTCTTC	12
1308	17408	1	SSR	REVERSE	231	21	58.05	42.86	6	0	ATCGATCTCCACCAATTCTTC									
1309	17425	1	SSR	FORWARD	467	21	56.9	47.62	4	0	ATCTTACCCTTGTACCCCATC	135	602	602	5	3	CCT	3	CCTCCTCCTCCT	12
1310	17425	1	SSR	REVERSE	601	22	56.62	50	2	0	ACCAGAGGATGAAGAGTAGAGG									
1311	17438	1	SSR	FORWARD	135	21	56.2	42.86	2	0	TCTTCGCATCCTACTTTTACC	176	397	397	5	2	TC	2	TCTCTCTCTCTC	12
1312	17438	1	SSR	REVERSE	310	21	56.89	52.38	2	0	TAGAGGAGAGATGGTGTGAGG									
1313	17438	1	SSR	FORWARD	177	21	56.21	57.14	2	0	CTCCTACACCCACTACCTCAC	201	397	397	5	1	CT	2	CTCTCTCTCTCT	12
1314	17438	1	SSR	REVERSE	377	21	58.2	57.14	2	1	GGAGGAGAGAGACGAGAACAG									
1315	17461	1	SSR	FORWARD	59	22	57.9	36.36	5	2	GCATCATGTAATCATTTGTTGG	159	424	424	5	3	TG	2	TGTGTGTGTGTGTGTG	16
1316	17461	1	SSR	REVERSE	217	21	56.07	38.1	3	0	GGGAAACATCATCCAAAATAG									
1317	17465	1	SSR	FORWARD	16	21	56.8	42.86	4	0	CATTGTGGCTTTGTGTACTTG	178	408	408	5	0	TTG	3	TTGTTGTTGTTG	12
1318	17465	1	SSR	REVERSE	193	21	55.77	47.62	6	2	TGGGTGTACATAGTGGTATGG									
1319	17493	1	SSR	FORWARD	611	21	57.7	42.86	2	0	CTTACCTTTATGCGTTGCTTG	153	797	797	5	2	TA	2	TATATATATATA	12
1320	17493	1	SSR	REVERSE	763	20	58.47	50	6	1	GCTATTTGCGCAGGTACAAC									
1321	17499	1	SSR	FORWARD	115	21	57.66	38.1	6	2	TTTTCATTCATGAGTCCTTGG	179	466	466	6	2	TTC	3	TTCTTCTTCTTC	12
1322	17499	1	SSR	REVERSE	293	21	56.73	38.1	4	0	AACGATGAATTACCGATGAAG									
1323	17507	1	SSR	FORWARD	91	21	57.08	47.62	3	2	ATAAGAAGCGACACCGTAGTG	186	529	529	4	3	AGA	3	AGAAGAAGAAGA	12
1324	17507	1	SSR	REVERSE	276	21	56.75	42.86	5	3	GCTTTAATCCTAATGCTGCAC									
1325	17510	1	SSR	FORWARD	288	21	57.93	42.86	5	3	CCTAAAAGTTGACCCTTTTGC	186	1060	1060	5	1	GAA	3	GAAGAAGAAGAAGAAGAA	18
1326	17510	1	SSR	REVERSE	473	21	56.59	33.33	6	3	GATGTTGCATTCAAAACAATG									
1327	17526	1	SSR	FORWARD	111	22	55.95	36.36	4	3	TTAAGATTGGTTCAGTGGAAAC	274	463	463	4	1	TTTA	4	TTTATTTATTTATTTA	16
1328	17526	1	SSR	REVERSE	384	21	56.47	47.62	3	0	GTCCTGTTCTTGACCTTCTTG									
1329	17563	1	SSR	FORWARD	237	21	57.54	47.62	6	1	GGTGGTATATAAGGCCAAAGG	163	401	401	4	0	TA	2	TATATATATATATATA	16
1330	17563	1	SSR	REVERSE	399	21	55.76	52.38	5	2	GTCAGACACTGTGGAGTAACG									
1331	17580	1	SSR	FORWARD	197	21	56.73	38.1	6	2	ATTCCAATCTCTTGCAACATC	166	417	417	5	2	AAG	3	AAGAAGAAGAAG	12
1332	17580	1	SSR	REVERSE	362	21	57.56	38.1	4	2	TTGGATGCACCTATTGATTTC									
1333	17594	1	SSR	FORWARD	52	21	56.85	38.1	5	0	TGAAGGAAAGCATTATGAACC	171	366	366	6	2	AAT	3	AATAATAATAATAAT	15
1334	17594	1	SSR	REVERSE	222	21	57.62	42.86	4	3	ATGGTTTCTGTGCTACCAATG									
1335	17613	1	SSR	FORWARD	363	21	56.2	38.1	2	0	ATAACAAAGCGAAAGATGAGG	132	520	520	4	1	TTG	3	TTGTTGTTGTTG	12
1336	17613	1	SSR	REVERSE	494	20	57.06	45	4	2	AGAGCGCCATTTGAGAATAC									
1337	17622	1	SSR	FORWARD	255	21	57.82	42.86	5	1	CCCGAAGGATTTCAGAATTAG	187	463	463	4	1	AC	2	ACACACACACACACACAC	18
1338	17622	1	SSR	REVERSE	441	21	56.01	33.33	6	0	CAAAATTTATGGGGATAATGG									
1339	17666	1	SSR	FORWARD	36	21	55.45	33.33	5	0	TTCAAAGTTTCATTGTTGGAG	201	474	474	5	2	ATG	3	ATGATGATGATG	12
1340	17666	1	SSR	REVERSE	236	21	57.59	42.86	5	2	TATGTCCGCATAAACTCATCC									
1341	17677	1	SSR	FORWARD	28	20	57.18	55	2	0	CCCACTCTCTCTCACAATCC	172	334	334	5	2	CT	2	CTCTCTCTCTCTCT	14
1342	17677	1	SSR	REVERSE	199	21	57.78	52.38	3	0	GTGACAAAGGGAAGAGGTAGG									
1343	17720	1	SSR	FORWARD	113	21	57.37	47.62	4	2	AATTAGTGGGCGGTACTTAGG	188	397	397	3	0	TG	2	TGTGTGTGTGTGTG	14
1344	17720	1	SSR	REVERSE	300	21	57.07	47.62	2	0	TTTTCTCTCTCCGTGTGGTAG									
1345	17817	1	SSR	FORWARD	220	21	57.54	42.86	5	0	TATTTAGAAGGGGCTCTTTGG	196	434	434	6	1	AGG	3	AGGAGGAGGAGG	12
1346	17817	1	SSR	REVERSE	415	21	56.92	52.38	2	0	ACCTCTTCTCTCTGCTTCCTC									
1347	17823	1	SSR	FORWARD	90	21	57.56	47.62	3	0	AACGCTCATCTTTCCCTCTAC	194	296	296	6	2	CT	2	CTCTCTCTCTCT	12
1348	17823	1	SSR	REVERSE	283	21	56.79	47.62	3	0	AAGACAGACAGAGGATTGTGG									
1349	17858	1	SSR	FORWARD	260	20	57.2	50	2	0	GTATCTCCGCAATCTTCACC	179	602	602	3	1	AT	2	ATATATATATATATATAT	18
1350	17858	1	SSR	REVERSE	438	21	57.4	33.33	4	2	ATTTCCTAAAACCGAAAAACG									
1351	17869	1	SSR	FORWARD	68	21	57.06	47.62	5	1	CACATGGAGGATGATCTAAGG	197	382	382	4	0	AGG	3	AGGAGGAGGAGG	12
1352	17869	1	SSR	REVERSE	264	21	56.05	38.1	4	0	AGGTTGAAATTAGCAAGGATG									
1353	17884	1	SSR	FORWARD	16	18	52.85	44.44	5	2	TGCAGCAGCTAATAAAGC	152	518	518	5	2	AGG	3	AGGAGGAGGAGGAGG	15
1354	17884	1	SSR	REVERSE	167	21	57.26	42.86	4	0	TGTAGCTTGAGCCTTCATTTC									
1355	17915	1	SSR	FORWARD	261	21	58.13	47.62	4	2	CGCGGAGAATAGATCCTTTAG	175	496	496	3	1	TAT	3	TATTATTATTATTATTAT	18
1356	17915	1	SSR	REVERSE	435	21	56.79	38.1	4	2	ACGGTTAATTTTGTACGATGC									
1357	17946	1	SSR	FORWARD	122	21	56.25	38.1	2	0	TTAGGCGTTTGGTTCTTTTAC	180	470	470	5	0	TTA	3	TTATTATTATTATTA	15
1358	17946	1	SSR	REVERSE	301	22	56.3	36.36	6	2	CAAACATATCTTGACCGAAATC									
1359	17946	1	SSR	FORWARD	177	21	56.28	42.86	2	0	TTCACACAGACGACATAAAGG	172	470	470	3	0	AAT	3	AATAATAATAAT	12
1360	17946	1	SSR	REVERSE	348	21	56.46	42.86	4	0	ATAATGATGGTACACGGAAGG									
1361	17962	1	SSR	FORWARD	140	21	57.18	38.1	2	0	CCACCATTTACAGCATTTTTC	181	389	389	3	0	CAT	3	CATCATCATCAT	12
1362	17962	1	SSR	REVERSE	320	21	56.38	42.86	4	2	CGTTCGGTTTGTTTCCTATAC									
1363	17962	1	SSR	FORWARD	232	21	57.29	42.86	5	2	CACATCATCATCATCAACTGG	149	389	389	3	1	TAT	3	TATTATTATTAT	12
1364	17962	1	SSR	REVERSE	380	21	56.68	47.62	3	1	CGTTCACATCAGACAACAGAC									
1365	18089	1	SSR	FORWARD	33	21	56.78	47.62	4	2	CTAGAGCCTAAACCAACAACG	200	351	351	3	1	CT	2	CTCTCTCTCTCT	12
1366	18089	1	SSR	REVERSE	232	21	56.89	57.14	2	2	GGTAGAAGAGAGTGGGAGGTC									
1367	18140	1	SSR	FORWARD	173	21	55.82	38.1	2	0	TCGTATTTATTGTTCCCTTCC	114	286	286	4	1	TC	2	TCTCTCTCTCTCTC	14
1368	18140	1	SSR	REVERSE	286	24	55.02	50	2	0	GAGGAGAGAGAGAGAGTGTTAGAG									
1369	18153	1	SSR	FORWARD	192	20	55.22	30	3	0	AATGAAACAAATGGCAAAAC	177	566	566	6	3	CCA	3	CCACCACCACCA	12
1370	18153	1	SSR	REVERSE	368	21	56.89	38.1	6	2	CATTTTAACACCCATGGTTTC									
1371	18193	1	SSR	FORWARD	2	20	57.7	50	2	0	AGTAGGAGGCGGAAAAAGAG	185	305	305	2	0	TCC	3	TCCTCCTCCTCCTCC	15
1372	18193	1	SSR	REVERSE	186	20	56.25	55	2	0	GTGGAGGTTAGGTGGAAGAG									
1373	18206	1	SSR	FORWARD	285	20	56.39	50	4	1	ACCTTGTGCAACTCTGACTG	174	782	782	5	3	TC	2	TCTCTCTCTCTC	12
1374	18206	1	SSR	REVERSE	458	21	57	42.86	6	1	GTTGGGATTTCAACACAGTTC									
1375	18215	1	SSR	FORWARD	405	21	54.19	33.33	6	0	ACATATGATTCGACCAAAAAC	230	667	667	3	2	AAAT	4	AAATAAATAAATAAAT	16
1376	18215	1	SSR	REVERSE	634	23	57.02	39.13	5	3	TGTTGTAATGGCAGTATTAGCAC									
1377	18280	1	SSR	FORWARD	6	21	55.27	42.86	4	0	AGAAGTAATGCAAGGGTTAGG	267	343	343	5	2	AAT	3	AATAATAATAAT	12
1378	18280	1	SSR	REVERSE	272	21	57.03	42.86	4	2	TAAACTTCGACGGCTCATATC									
1379	18299	1	SSR	FORWARD	15	20	57.03	45	2	1	TCCCTATCGCTTTCTTTGTC	180	337	337	5	1	CT	2	CTCTCTCTCTCTCTCTCT	18
1380	18299	1	SSR	REVERSE	194	21	57.54	42.86	2	0	GGGAATAGGAAAAATCTGGTG									
1381	18331	1	SSR	FORWARD	35	21	55.96	38.1	4	0	AGCCAAGTAATTTTCACAACC	142	533	533	5	1	AC	2	ACACACACACAC	12
1382	18331	1	SSR	REVERSE	176	22	55.96	40.91	6	1	TGACACATGTTCTGATGTAACC									
1383	18345	1	SSR	FORWARD	491	21	57.44	52.38	3	1	ATCTCTCTCTCCCGATGTCTC	161	748	748	6	3	CT	2	CTCTCTCTCTCTCT	14
1384	18345	1	SSR	REVERSE	651	20	57.2	50	2	0	AGAGAAGGGGAGGGTTATTG									
1385	18361	1	SSR	FORWARD	137	21	56.43	52.38	4	1	CAGCCCCTACATGAGAACTAC	177	768	768	4	1	CT	2	CTCTCTCTCTCT	12
1386	18361	1	SSR	REVERSE	313	20	56.76	45	4	0	AAATCGAATCACAGGGAGAG									
1387	18362	1	SSR	FORWARD	289	21	57.1	47.62	6	1	AGTCGTCGTCGATTAGTTCTG	177	506	506	4	0	ACC	3	ACCACCACCACC	12
1388	18362	1	SSR	REVERSE	465	21	57.31	38.1	4	0	CAGCAATACGGTTAAAATTGG									
1389	18375	1	SSR	FORWARD	111	21	56.37	42.86	4	0	GCAACCAGAATTAGTCCAAAC	166	278	278	5	2	TTA	3	TTATTATTATTA	12
1390	18375	1	SSR	REVERSE	276	21	55.06	47.62	5	0	ATACTTCTTGGAGGAGTCAGG									
1391	18377	1	SSR	FORWARD	188	21	56.93	42.86	5	0	GTCAATGTGATTGGGTTAAGG	183	394	394	6	1	CTC	3	CTCCTCCTCCTC	12
1392	18377	1	SSR	REVERSE	370	21	56.89	42.86	4	0	TTGATAGGAGCCAGAAATCAC									
1393	18412	1	SSR	FORWARD	134	22	57.06	54.55	2	0	CTCTCTCTCCCCACTATCTCAC	170	306	306	6	2	CT	2	CTCTCTCTCTCT	12
1394	18412	1	SSR	REVERSE	303	21	56.84	47.62	2	0	GGAGAGGATAAAGGAAGGATG									
1395	18438	1	SSR	FORWARD	1	21	56.05	38.1	4	2	AAAATGAGGTGGAGCTTAATG	173	333	333	5	2	AGG	3	AGGAGGAGGAGG	12
1396	18438	1	SSR	REVERSE	173	21	57.2	47.62	3	0	TAAGACTAACCAGCACCGAAG									
1397	18518	1	SSR	FORWARD	49	20	54.44	50	4	0	TCTCTATCATGCTCCCTCTC	156	254	254	6	3	CT	2	CTCTCTCTCTCT	12
1398	18518	1	SSR	REVERSE	204	20	57.49	55	1	0	AGAGAGAGAAAGGGGGTGAG									
1399	18541	1	SSR	FORWARD	88	21	58.89	42.86	4	3	GTTCCATTCGTGTGAACATTG	170	314	314	5	2	GGC	3	GGCGGCGGCGGCGGC	15
1400	18541	1	SSR	REVERSE	257	21	56.95	38.1	6	0	AAGCAACTTCGAATAATGGTG									
1401	18544	1	SSR	FORWARD	65	21	57.53	42.86	6	0	TGACGTCCACCATAAAATCTC	177	341	341	6	3	TC	2	TCTCTCTCTCTC	12
1402	18544	1	SSR	REVERSE	241	21	56.35	42.86	4	0	TTAAAGGAGAGATTGGCAGAG									
1403	18544	1	SSR	FORWARD	65	21	57.53	42.86	6	0	TGACGTCCACCATAAAATCTC	177	341	341	6	3	TC	2	TCTCTCTCTCTC	12
1404	18544	1	SSR	REVERSE	241	21	56.35	42.86	4	0	TTAAAGGAGAGATTGGCAGAG									
1405	18596	1	SSR	FORWARD	54	22	56.59	36.36	6	0	ACATATGCTTGTCATCAAATCC	160	329	329	6	3	TAA	3	TAATAATAATAA	12
1406	18596	1	SSR	REVERSE	213	21	56.74	42.86	3	0	TGAAGGATGATTACAGGGAAG									
1407	18601	1	SSR	FORWARD	337	21	57.94	47.62	3	1	GTTCTTCCCAGAGGCTATTTG	177	513	513	4	0	CTT	3	CTTCTTCTTCTT	12
1408	18601	1	SSR	REVERSE	513	20	56.67	55	4	0	GATGCAGGAGGAGAGAGAAG									
1409	18626	1	SSR	FORWARD	368	22	55.79	40.91	4	0	ACGTATCCAGAAGATGGTATTG	165	571	571	3	0	TCA	3	TCATCATCATCA	12
1410	18626	1	SSR	REVERSE	532	21	56.55	38.1	5	1	ATGATGATGACATGAATGGTG									
1411	18626	1	SSR	FORWARD	401	22	57.63	36.36	4	2	TGTTCACGAATCCATAAGATTG	171	571	571	4	2	TCA	3	TCATCATCATCA	12
1412	18626	1	SSR	REVERSE	571	18	53.07	38.89	6	1	CAATTGCAAACAATGTCC									
1413	18626	1	SSR	FORWARD	401	22	57.63	36.36	4	2	TGTTCACGAATCCATAAGATTG	171	571	571	4	2	CAT	3	CATCATCATCAT	12
1414	18626	1	SSR	REVERSE	571	18	53.07	38.89	6	1	CAATTGCAAACAATGTCC									
1415	18716	1	SSR	FORWARD	19	24	55.38	33.33	6	3	TTTTAGAATTATACCCTCGAAGAG	179	237	237	6	0	TC	2	TCTCTCTCTCTCTCTC	16
1416	18716	1	SSR	REVERSE	197	21	57.88	47.62	4	2	TGGTATAGCGTGAGGTAAACG									
1417	18734	1	SSR	FORWARD	34	21	58.04	42.86	3	2	TTTTGTCGCTCAAGTCATAGG	189	422	422	5	2	CGG	3	CGGCGGCGGCGG	12
1418	18734	1	SSR	REVERSE	222	18	57.57	55.56	4	3	ACTCGACGCGCTTGTTAC									
1419	18746	1	SSR	FORWARD	183	22	56.95	50	2	0	GAGGGAGAGATGAGTATTGGAG	169	364	364	4	2	ATA	3	ATAATAATAATA	12
1420	18746	1	SSR	REVERSE	351	21	57.69	47.62	3	3	GTTTCCTCCTCAACCAGATTC									
1421	18748	1	SSR	FORWARD	117	21	54.95	38.1	2	0	TACCATTTTTCCCTTATCTCC	171	289	289	5	3	CT	2	CTCTCTCTCTCTCT	14
1422	18748	1	SSR	REVERSE	287	21	56.27	47.62	1	0	TGAAAGGAAGAGAGTGAGAGG									
1423	18770	1	SSR	FORWARD	81	20	57.88	45	6	1	ATCACATGATGGCAGTGTTG	140	266	266	5	2	ATG	3	ATGATGATGATG	12
1424	18770	1	SSR	REVERSE	220	25	56.19	36	4	2	CAGATGACTAGATGTAATTCAAACC									
1425	18772	1	SSR	FORWARD	11	22	56.42	40.91	1	0	CTCTTCTTTTCCTCTTTTGTCC	175	193	193	5	2	CT	2	CTCTCTCTCTCT	12
1426	18772	1	SSR	REVERSE	185	22	54.63	45.45	2	1	GTTTTGGGTGAGATAGAGAGAC									
1427	18783	1	SSR	FORWARD	159	21	57.72	42.86	3	0	TTGTCATCATTCCTCCTCTTG	174	493	493	6	2	CAT	3	CATCATCATCAT	12
1428	18783	1	SSR	REVERSE	332	21	57.49	42.86	5	3	CAACAACAACAATGACAGTGG									
1429	18783	1	SSR	FORWARD	292	21	56.63	42.86	4	0	TCATAATCATCACCACCACAC	158	493	493	4	1	TTG	3	TTGTTGTTGTTG	12
1430	18783	1	SSR	REVERSE	449	21	56.8	38.1	4	0	ACAAGGATGTCGAGAAAAATG									
1431	18785	1	SSR	FORWARD	51	21	57.21	47.62	5	0	GTCATGGAGGAAGTTCTTGTG	165	234	234	4	1	GA	2	GAGAGAGAGAGAGAGA	16
1432	18785	1	SSR	REVERSE	215	21	57.18	47.62	3	1	AAGTGAGGGTGAAAACCTACC									
1433	18793	1	SSR	FORWARD	60	22	56.58	40.91	4	2	TGAATAGAAGCGTTAAGAGACG	128	545	545	5	1	TA	2	TATATATATATATATA	16
1434	18793	1	SSR	REVERSE	187	22	56.44	31.82	6	0	TTTTACGCAAAGAACAAAGAAC									
1435	18795	1	SSR	FORWARD	89	20	58.43	55	4	3	TACACTGCACACGGACTGAG	178	575	575	4	3	TTAT	4	TTATTTATTTATTTAT	16
1436	18795	1	SSR	REVERSE	266	21	56.69	42.86	6	2	TTGATATTGTCTAGCGCTGTG									
1437	18810	1	SSR	FORWARD	205	21	57.53	42.86	6	2	GCACCAAGCATTCTTCAATAG	182	444	444	3	0	CCT	3	CCTCCTCCTCCT	12
1438	18810	1	SSR	REVERSE	386	21	57.77	52.38	6	0	CGGAGGATATCAGGTTAGAGG									
1439	18831	1	SSR	FORWARD	64	22	56.76	45.45	2	2	CCTTTTCCCTGTATCTGTATCC	180	264	264	5	2	CT	2	CTCTCTCTCTCT	12
1440	18831	1	SSR	REVERSE	243	21	56.83	52.38	2	0	TAGGAAAGGAGAGGAGGAGAG									
1441	18834	1	SSR	FORWARD	15	21	57.71	47.62	2	0	ATTTTTACCCCTCCCTCTCTC	102	193	193	6	3	TC	2	TCTCTCTCTCTC	12
1442	18834	1	SSR	REVERSE	116	23	56.32	43.48	2	0	GAGAGAAACAGGAAGATAAGGTG									
1443	18856	1	SSR	FORWARD	10	21	57.06	47.62	2	0	ATCTCCCACCTACATTCCTTC	181	300	300	5	3	TC	2	TCTCTCTCTCTC	12
1444	18856	1	SSR	REVERSE	190	20	57.37	50	2	0	AGGGAAGAGAGAGGGATTTG									
1445	18856	1	SSR	FORWARD	58	21	56.61	42.86	2	0	ATCTCACGCCATAAACATACC	212	300	300	5	2	TC	2	TCTCTCTCTCTCTCTC	16
1446	18856	1	SSR	REVERSE	269	21	56.7	52.38	2	0	AGGAGAGGGAGAGAGAGAATG									
1447	18864	1	SSR	FORWARD	10	18	56.25	66.67	0	0	CCTCCTCTCCCTCTCCTC	145	156	156	6	3	CCT	3	CCTCCTCCTCCT	12
1448	18864	1	SSR	REVERSE	154	22	55.43	50	3	2	GTAGATGGAGGTAACACTGGAG									
1449	18867	1	SSR	FORWARD	15	21	57.04	47.62	4	0	GCCCTAATTCTCCTCAAACTC	213	467	467	5	3	CTC	3	CTCCTCCTCCTCCTC	15
1450	18867	1	SSR	REVERSE	227	19	56.69	52.63	1	0	AAGAAGGTGTGGGAAGAGG									
1451	18901	1	SSR	FORWARD	57	21	57.32	42.86	5	2	CACATCTTCTTCAAGGGTTTG	206	266	266	6	1	CT	2	CTCTCTCTCTCTCT	14
1452	18901	1	SSR	REVERSE	262	22	55.85	40.91	2	0	AAAGAACATAGAGGGAGAAAGG									
1453	18935	1	SSR	FORWARD	31	21	55.55	47.62	3	1	CGGGTTCTCTCTCTCATTATC	104	134	134	6	3	TC	2	TCTCTCTCTCTCTC	14
1454	18935	1	SSR	REVERSE	134	19	56.2	47.37	2	0	GAAAAAGGAGAGGGGATTG									
1455	18943	1	SSR	FORWARD	232	21	55.93	47.62	6	0	GATCCCAGGATGAGTTGTATC	213	472	472	4	1	CT	2	CTCTCTCTCTCT	12
1456	18943	1	SSR	REVERSE	444	21	56.39	52.38	0	0	GAGAGAGAAAGAAGGGAGGAG									
1457	18947	1	SSR	FORWARD	30	20	57.97	60	1	0	CACCCTCTTCTCTCCCTCTC	189	221	221	6	3	TC	2	TCTCTCTCTCTC	12
1458	18947	1	SSR	REVERSE	218	19	55.67	52.63	2	0	CGAGTAAGTGGGGAGATTG									
1459	18964	1	SSR	FORWARD	24	21	56.67	33.33	5	0	TTTTTCCACTCATTGATTTCC	185	286	286	6	3	CTC	3	CTCCTCCTCCTC	12
1460	18964	1	SSR	REVERSE	208	21	56.77	38.1	4	0	GAAGGGGGAATTGAAAATAAG									
1461	18978	1	SSR	FORWARD	108	21	57.95	57.14	4	2	CTAGGGCTTGGAGTACCTCAC	169	351	351	5	3	TCA	3	TCATCATCATCATCA	15
1462	18978	1	SSR	REVERSE	276	21	56.89	52.38	4	2	GAGGCGTAGTTCATGCTAGAG									
1463	19083	1	SSR	FORWARD	148	21	56.68	42.86	4	0	GAGGAACTGCATCAAAGAAAG	169	631	631	5	2	TCC	3	TCCTCCTCCTCC	12
1464	19083	1	SSR	REVERSE	316	21	57.19	38.1	6	0	AGGGTCTTTCAATTGTTTTCC									
1465	19090	1	SSR	FORWARD	227	21	53.11	38.1	5	3	TGAGGGTTATTTTAAGTAGGC	152	403	403	2	1	TC	2	TCTCTCTCTCTCTC	14
1466	19090	1	SSR	REVERSE	378	21	56.77	52.38	1	0	AGGAAGAGGAGGAAGAGTGAG									
1467	19090	1	SSR	FORWARD	227	21	53.11	38.1	5	3	TGAGGGTTATTTTAAGTAGGC	152	403	403	2	1	TC	2	TCTCTCTCTCTC	12
1468	19090	1	SSR	REVERSE	378	21	56.77	52.38	1	0	AGGAAGAGGAGGAAGAGTGAG									
1469	19107	1	SSR	FORWARD	158	22	56.72	36.36	4	1	TGTTGATTGGGATCTATTTCAG	181	779	779	4	3	GGA	3	GGAGGAGGAGGA	12
1470	19107	1	SSR	REVERSE	338	21	56.92	47.62	3	0	TGGAGAGACACCTGAGAAAAC									
1471	19107	1	SSR	FORWARD	568	20	57.07	40	2	0	TTTTGCCTTTGTCTTTCCTC	180	779	779	4	3	TTC	3	TTCTTCTTCTTC	12
1472	19107	1	SSR	REVERSE	747	21	57.16	47.62	4	3	TACTTCCAAGAGCCATCTGAG									
1473	19127	1	SSR	FORWARD	323	20	56.81	45	4	2	CATGCTTGAATTGGTGTAGC	172	563	563	5	1	AGC	3	AGCAGCAGCAGC	12
1474	19127	1	SSR	REVERSE	494	19	56.62	52.63	3	1	AGATTCAGGGGGAAGACAG									
1475	19196	1	SSR	FORWARD	36	21	55.83	52.38	4	1	CCCTGGAGAGCTGTAAGATAG	211	468	468	3	1	TTTG	4	TTTGTTTGTTTGTTTGTTTG	20
1476	19196	1	SSR	REVERSE	246	22	57.04	36.36	4	1	GCATGAACCAACATAATTGAAC									
1477	19196	1	SSR	FORWARD	36	21	55.83	52.38	4	1	CCCTGGAGAGCTGTAAGATAG	211	468	468	3	1	TTTG	4	TTTGTTTGTTTGTTTG	16
1478	19196	1	SSR	REVERSE	246	22	57.04	36.36	4	1	GCATGAACCAACATAATTGAAC									
1479	19218	1	SSR	FORWARD	37	21	56.14	42.86	4	0	AGTATTCTTGGGTTCTGCTTG	160	548	548	4	3	CAG	3	CAGCAGCAGCAGCAGCAG	18
1480	19218	1	SSR	REVERSE	196	21	56.95	38.1	5	3	AAAGCCTTCTTTTCTTCAAGG									
1481	19220	1	SSR	FORWARD	21	22	56.28	40.91	3	2	TGTCGTAAAGGAAAGAGCATAC	187	389	389	5	1	ATT	3	ATTATTATTATTATTATT	18
1482	19220	1	SSR	REVERSE	207	20	57.05	45	6	1	CATTGCTCGAGTGAGTTTTG									
1483	19220	1	SSR	FORWARD	21	22	56.28	40.91	3	2	TGTCGTAAAGGAAAGAGCATAC	187	389	389	5	1	TTAT	4	TTATTTATTTATTTATTTAT	20
1484	19220	1	SSR	REVERSE	207	20	57.05	45	6	1	CATTGCTCGAGTGAGTTTTG									
1485	19226	1	SSR	FORWARD	428	20	57.06	40	4	1	CATTTCTTCGATTCCCATTC	180	1184	1184	6	1	GTT	3	GTTGTTGTTGTT	12
1486	19226	1	SSR	REVERSE	607	21	56.63	47.62	4	0	CCTGAAAGAAGAACTCTGGTG									
1487	19242	1	SSR	FORWARD	457	21	57.33	47.62	6	3	ACTGTCCTCATCATCATGGTC	191	661	661	5	2	TCC	3	TCCTCCTCCTCC	12
1488	19242	1	SSR	REVERSE	647	21	56.55	47.62	5	0	TAGACAGCAGTGTTGAGTTGG									
1489	19256	1	SSR	FORWARD	275	20	56.86	40	5	3	CATTGCTTCATATTGCCAAG	238	516	516	6	3	CTC	3	CTCCTCCTCCTC	12
1490	19256	1	SSR	REVERSE	512	21	56.84	42.86	6	2	CAATGAAGAGGAAGCTCTTTG									
1491	19263	1	SSR	FORWARD	19	22	56.26	40.91	3	1	TCTTCTTCTTCTTCTGATGGTG	175	604	604	5	2	CTT	3	CTTCTTCTTCTTCTT	15
1492	19263	1	SSR	REVERSE	193	21	57.59	38.1	5	3	ACTGTCCAACGAAAATGATTG									
1493	19270	1	SSR	FORWARD	193	20	57.82	40	6	1	GGTTGTGGGAAAATTTGTTG	154	379	379	6	2	CTC	3	CTCCTCCTCCTC	12
1494	19270	1	SSR	REVERSE	346	18	58.13	61.11	2	0	GGAGGCAGAACCCAGAAC									
1495	19290	1	SSR	FORWARD	102	21	56.62	38.1	3	0	TTTCACTCCATAACCAAAACC	180	376	376	4	1	AATT	4	AATTAATTAATTAATT	16
1496	19290	1	SSR	REVERSE	281	21	57.51	52.38	2	0	AGGGAGGACAAGAGAGATGAG									
1497	19295	1	SSR	FORWARD	70	21	56.74	42.86	5	3	GTGGTTGTGCTTAAAGAAAGC	158	439	439	4	1	CCT	3	CCTCCTCCTCCTCCTCCT	18
1498	19295	1	SSR	REVERSE	227	20	57.39	55	4	0	GTAGACAAGGGTGCAAGGAG									
1499	19385	1	SSR	FORWARD	93	21	56.94	52.38	2	0	CTTCCATTACTCCCTCTCCTC	170	512	512	5	3	CTT	3	CTTCTTCTTCTT	12
1500	19385	1	SSR	REVERSE	262	22	56.79	40.91	4	0	AAGGAAGCTCAGAATGATAAGG									
1501	19392	1	SSR	FORWARD	17	21	57.6	47.62	4	2	GAAGATTGATCCCTTCGTACC	187	360	360	4	0	AT	2	ATATATATATAT	12
1502	19392	1	SSR	REVERSE	203	22	56.51	40.91	4	2	CATTGACATGCACACATATCTC									
1503	19392	1	SSR	FORWARD	17	21	57.6	47.62	4	2	GAAGATTGATCCCTTCGTACC	187	360	360	4	0	TG	2	TGTGTGTGTGTGTG	14
1504	19392	1	SSR	REVERSE	203	22	56.51	40.91	4	2	CATTGACATGCACACATATCTC									
1505	19419	1	SSR	FORWARD	11	21	55.71	38.1	3	1	AGTGGTTGATTCCTGATTTTC	154	672	672	5	2	TGT	3	TGTTGTTGTTGT	12
1506	19419	1	SSR	REVERSE	164	21	56.04	42.86	5	0	TGACCCAGTCAATATCACAAG									
1507	19433	1	SSR	FORWARD	126	21	56.58	42.86	3	3	TCATTCTTACACCCAGGATTC	168	504	504	5	2	TGC	3	TGCTGCTGCTGCTGC	15
1508	19433	1	SSR	REVERSE	293	21	56.47	38.1	3	2	TTGCTAAAGATGAAGGAAAGC									
1509	19444	1	SSR	FORWARD	16	21	56.85	47.62	2	0	TCACTCCTCAATCTCCTCAAC	175	342	342	3	1	TAA	3	TAATAATAATAA	12
1510	19444	1	SSR	REVERSE	190	21	56.91	47.62	6	2	TCAAAGGGTCACTAGTCCAAG									
1511	19458	1	SSR	FORWARD	45	21	56.4	47.62	2	0	GAATACAACCAGCGTCCTAAC	175	344	344	6	1	CT	2	CTCTCTCTCTCT	12
1512	19458	1	SSR	REVERSE	219	21	56.03	42.86	5	0	AAAGGTTGGAGTCACAAGAAG									
1513	19473	1	SSR	FORWARD	194	20	57.07	45	4	0	ATCATCTTGCCAGCTTCTTC	191	401	401	5	3	CTT	3	CTTCTTCTTCTT	12
1514	19473	1	SSR	REVERSE	384	20	56.87	50	3	2	ATCAGGAGAAGGAACAGTCG									
1515	19491	1	SSR	FORWARD	13	23	54.53	30.43	6	0	TTTCCCATATGTTTTAGGTTTAG	178	544	544	4	1	AT	2	ATATATATATATATAT	16
1516	19491	1	SSR	REVERSE	190	21	56.36	42.86	3	2	ATGGTTGTGAGGTTGATTACC									
1517	19510	1	SSR	FORWARD	5	22	56.78	45.45	4	2	GCATTTGACACCTAACTAGCAG	184	189	189	3	0	CTC	3	CTCCTCCTCCTCCTC	15
1518	19510	1	SSR	REVERSE	188	20	58.29	60	2	0	GAGAGCAAGAGGAGGAGAGG									
1519	19512	1	SSR	FORWARD	38	21	56.48	38.1	4	2	TTCTGTGAAAAACAAGTGTGC	189	438	438	3	2	CCA	3	CCACCACCACCA	12
1520	19512	1	SSR	REVERSE	226	21	57.39	47.62	5	3	ACGCCCTTACCTATTCTGAAC									
1521	19554	1	SSR	FORWARD	161	22	56.98	45.45	2	0	CCTTCCTCTATGTTTCTTCCAC	166	763	763	5	3	TC	2	TCTCTCTCTCTCTCTCTCTC	20
1522	19554	1	SSR	REVERSE	326	21	57.33	52.38	3	3	GGAGGGGAATGGTAGACATAC									
1523	19572	1	SSR	FORWARD	40	21	57.07	38.1	4	1	TTCATCAAAACACAACCACAG	183	459	459	5	2	AGA	3	AGAAGAAGAAGA	12
1524	19572	1	SSR	REVERSE	222	21	57.24	52.38	5	1	CGGGTGTATGTGAGTCTCTTC									
1525	19641	1	SSR	FORWARD	15	22	55.33	40.91	6	2	AATAGTTGGCCAGTATAAGACG	155	428	428	4	3	ATT	3	ATTATTATTATTATTATT	18
1526	19641	1	SSR	REVERSE	169	21	56.21	42.86	2	0	ACACAAACACACGCTCAATAC									
1527	19650	1	SSR	FORWARD	123	21	56.39	47.62	4	0	CCTTCTCAAGATCAACACCTC	183	359	359	5	2	TCC	3	TCCTCCTCCTCCTCCTCC	18
1528	19650	1	SSR	REVERSE	305	20	55.58	55	1	0	GGAAGAGAGTGAGAGGAAGG									
1529	19655	1	SSR	FORWARD	540	21	56.46	38.1	4	0	AAAACCTCCTTCATTTTCTCC	174	898	898	5	2	CT	2	CTCTCTCTCTCTCTCTCT	18
1530	19655	1	SSR	REVERSE	713	21	56.77	38.1	4	0	TAGACACAAAGGGAATTTTGG									
1531	19676	1	SSR	FORWARD	43	21	55.79	52.38	2	0	CTCTATCACTCTCCCTGCTTC	169	214	214	5	3	CT	2	CTCTCTCTCTCT	12
1532	19676	1	SSR	REVERSE	211	21	56.93	42.86	3	0	GAGGCGAAATAATAGGGAAAC									
1533	19676	1	SSR	FORWARD	43	21	55.79	52.38	2	0	CTCTATCACTCTCCCTGCTTC	169	214	214	5	3	CT	2	CTCTCTCTCTCT	12
1534	19676	1	SSR	REVERSE	211	21	56.93	42.86	3	0	GAGGCGAAATAATAGGGAAAC									
1535	19712	1	SSR	FORWARD	153	21	55.72	33.33	3	2	TCGCTTTCAATCTATGTTTTG	182	433	433	4	1	TTG	3	TTGTTGTTGTTG	12
1536	19712	1	SSR	REVERSE	334	21	57.19	47.62	4	3	GTGAAGTGACCCTAAATGCAC									
1537	19724	1	SSR	FORWARD	181	21	57.17	52.38	2	0	ATCCTTGTCCCACTCTCTACC	178	479	479	4	1	CTC	3	CTCCTCCTCCTCCTC	15
1538	19724	1	SSR	REVERSE	358	21	56.67	47.62	2	1	CAACCAGCAACACATACAGAC									
1539	19789	1	SSR	FORWARD	37	21	56.9	42.86	4	1	ACTGCATCAAAGAAAGTGTCC	163	929	929	5	2	TCC	3	TCCTCCTCCTCC	12
1540	19789	1	SSR	REVERSE	199	21	57.63	42.86	6	0	GAGGGTCTTTCAATTGTTTCC									
1541	19794	1	SSR	FORWARD	311	21	57.06	42.86	6	3	AGCAGAAACGTGTTCAGAATC	182	509	509	5	1	GAA	3	GAAGAAGAAGAA	12
1542	19794	1	SSR	REVERSE	492	20	57.2	50	4	0	GGAGATTTGCCCACATAGAG									
1543	19809	1	SSR	FORWARD	411	21	56.96	38.1	4	2	AATGGAAAGCACTTGATCTTG	164	723	723	4	0	CTT	3	CTTCTTCTTCTT	12
1544	19809	1	SSR	REVERSE	574	21	56.36	52.38	4	0	CCAGAGATGGACTAGAGATGG									
1545	19918	1	SSR	FORWARD	86	21	57.56	42.86	5	3	AGCCGCTATCTTCAAATTACC	164	418	418	4	1	GAT	3	GATGATGATGATGAT	15
1546	19918	1	SSR	REVERSE	249	21	56.44	42.86	5	1	GAACTTCACAACTCCCTTTTG									
1547	19989	1	SSR	FORWARD	28	21	56.67	52.38	2	0	TCCCTCTCTACTCTCCCTTTC	172	336	336	4	1	CT	2	CTCTCTCTCTCTCT	14
1548	19989	1	SSR	REVERSE	199	22	56.51	36.36	2	0	GATGGATTAGTGCTTTTGTTTG									
1549	20007	1	SSR	FORWARD	103	21	56.93	47.62	5	3	AACGATGCTAGTAACCAGGTG	171	449	449	4	1	AGA	3	AGAAGAAGAAGA	12
1550	20007	1	SSR	REVERSE	273	21	58.19	47.62	6	0	ATTCTCGATGAAGGTGGTCTC									
1551	20023	1	SSR	FORWARD	40	23	56.88	30.43	4	2	CAAAATTAAAATGGGATATACGC	172	443	443	3	0	ATA	3	ATAATAATAATAATA	15
1552	20023	1	SSR	REVERSE	211	21	57.27	52.38	4	3	CATGAGGGAGAGACTGTTCAC									
1553	20092	1	SSR	FORWARD	22	21	56.51	47.62	2	0	ACATTTCTCTCCTTCCCTCTC	184	227	227	5	1	CA	2	CACACACACACACACACACA	20
1554	20092	1	SSR	REVERSE	205	21	56.66	52.38	3	0	AGGGGAGTGTCTCTATGTGTG									
1555	20092	1	SSR	FORWARD	12	22	54.93	40.91	4	0	CTCTCTCAAAACATTTCTCTCC	201	227	227	5	3	CA	2	CACACACACACACACA	16
1556	20092	1	SSR	REVERSE	212	20	57.81	60	4	3	GAGGAGAAGGGGAGTGTCTC									
1557	20123	1	SSR	FORWARD	411	21	56.57	42.86	4	2	TTTGCTTGGCCTTAGTTAGAG	164	577	577	3	0	AAC	3	AACAACAACAAC	12
1558	20123	1	SSR	REVERSE	574	23	52.97	30.43	5	3	TCAATGATATAGGTCCTTTTATG									
1559	20187	1	SSR	FORWARD	9	22	56.76	40.91	4	0	CTAGTGCGTTATTCTGGTTTTG	246	320	320	5	2	TG	2	TGTGTGTGTGTGTGTG	16
1560	20187	1	SSR	REVERSE	254	23	57.15	39.13	5	2	TTTGTGTACTCGCACAACTTAAC									
1561	20187	1	SSR	FORWARD	78	23	55.38	34.78	5	1	TGTGTGTGTGTGTTTTATTAAGG	177	320	320	5	3	ATT	3	ATTATTATTATT	12
1562	20187	1	SSR	REVERSE	254	23	57.15	39.13	5	2	TTTGTGTACTCGCACAACTTAAC									
1563	20192	1	SSR	FORWARD	337	21	55.26	38.1	3	1	TGTCATCCAGTCTTTTTGAAC	168	506	506	5	0	ACC	3	ACCACCACCACC	12
1564	20192	1	SSR	REVERSE	504	22	56.73	40.91	4	0	GGACATCCTCTAAAATGAAACC									
1565	20203	1	SSR	FORWARD	565	22	57.09	31.82	4	2	TTCAAAGTCGTTATTGTTTTGC	173	824	824	5	2	AAT	3	AATAATAATAAT	12
1566	20203	1	SSR	REVERSE	737	23	56.29	34.78	4	2	GCGTGAGGATATAAAAAGAAATC									
1567	20207	1	SSR	FORWARD	108	21	56.77	47.62	6	0	TCCTGAGGCATACCTTGATAC	184	401	401	3	0	TTC	3	TTCTTCTTCTTC	12
1568	20207	1	SSR	REVERSE	291	21	56.9	42.86	4	2	AAATTCTGTGGAGACTTGTGC									
1569	20301	1	SSR	FORWARD	123	20	57.01	50	3	2	TCCTCTTTCTCCTCCAAGTG	183	411	411	6	3	CCT	3	CCTCCTCCTCCT	12
1570	20301	1	SSR	REVERSE	305	21	57.13	47.62	3	2	ATGGGGAATAGTAGGATGAGC									
1571	20301	1	SSR	FORWARD	229	21	58.07	42.86	4	1	ACTTGACCACCTTTGGAAAAC	143	411	411	3	1	TCC	3	TCCTCCTCCTCC	12
1572	20301	1	SSR	REVERSE	371	21	57.48	57.14	2	0	TGAGGGTAGGGTAGAGAGAGG									
1573	20352	1	SSR	FORWARD	79	21	56.18	38.1	6	1	TGCTGACAATAATGACAAACC	175	332	332	6	1	CAT	3	CATCATCATCAT	12
1574	20352	1	SSR	REVERSE	253	21	57.1	38.1	6	2	TCTTCATTCATGATGTGTTGC									
1575	20389	1	SSR	FORWARD	97	20	56.72	45	6	2	CCTGTTGATCAGTTTGTTGC	171	569	569	6	3	GTT	3	GTTGTTGTTGTT	12
1576	20389	1	SSR	REVERSE	267	21	56.92	47.62	3	0	CAAGTTCTCACACAACAGCAC									
1577	20398	1	SSR	FORWARD	69	20	57.02	50	6	3	GGCAAGAAAGCTCTCAGAAG	170	319	319	6	2	AAAT	4	AAATAAATAAATAAATAAAT	20
1578	20398	1	SSR	REVERSE	238	21	57.28	42.86	5	0	AGCACACTTGCTTCTTGTTTC									
1579	20422	1	SSR	FORWARD	139	21	57.09	52.38	5	3	GATCAGCTCCCCTTCTTAGAC	176	402	402	6	3	TTC	3	TTCTTCTTCTTC	12
1580	20422	1	SSR	REVERSE	314	21	57.42	52.38	4	1	AGGATAGCTGGTTAGGTACGG									
1581	20439	1	SSR	FORWARD	22	21	57.05	42.86	4	2	AAGCTGTTTACGTTCTCATGG	177	555	555	4	2	AGA	3	AGAAGAAGAAGA	12
1582	20439	1	SSR	REVERSE	198	21	58.85	42.86	5	0	ATGAATCTGATGTCCCCAAAG									
1583	20483	1	SSR	FORWARD	719	21	58.92	47.62	6	2	GGCTTCTCCTCTTCAATTGTG	193	911	911	5	1	CAG	3	CAGCAGCAGCAG	12
1584	20483	1	SSR	REVERSE	911	19	56.78	52.63	6	1	AGGGACGAGGTTCGAATAG									
1585	20500	1	SSR	FORWARD	11	22	57.8	40.91	6	3	GGGTGAAAAGTACTGAATTTCG	102	282	282	4	1	AT	2	ATATATATATATAT	14
1586	20500	1	SSR	REVERSE	112	21	56.34	38.1	5	1	TTAACGGCTAAAAATCTACGG									
1587	20517	1	SSR	FORWARD	38	21	56.67	42.86	6	2	TAGATTGATCCATTGGGTAGC	198	315	315	3	1	TTG	3	TTGTTGTTGTTGTTG	15
1588	20517	1	SSR	REVERSE	235	21	57.23	47.62	4	0	GCCGTTAGGTAAAGAGAAAGG									
1589	20627	1	SSR	FORWARD	28	25	53.31	32	6	1	TTACTTTCTTAACGTATGATAGACC	175	253	253	5	3	TCA	3	TCATCATCATCATCA	15
1590	20627	1	SSR	REVERSE	202	21	56.72	38.1	3	1	ATGATGACGATGACAATGATG									
1591	20627	1	SSR	FORWARD	60	25	54.6	32	5	3	TCTTAGTTCATAGTCACCATAATTG	192	253	253	5	3	CAT	3	CATCATCATCAT	12
1592	20627	1	SSR	REVERSE	251	24	56.15	37.5	4	2	TGAGATGACACTGATGAGAATTAG									
1593	20643	1	SSR	FORWARD	3	22	56.89	45.45	5	0	AGAATGCTCTTAGAAGGACAGG	149	283	283	4	0	AAT	3	AATAATAATAAT	12
1594	20643	1	SSR	REVERSE	151	23	57.01	30.43	4	0	CAAAGAATAAAAATTGGAAGGTG									
1595	20664	1	SSR	FORWARD	25	21	58.86	47.62	3	3	CGACCGCAAATCCTATCTTAG	168	215	215	4	1	AAC	3	AACAACAACAAC	12
1596	20664	1	SSR	REVERSE	192	21	57.14	42.86	2	0	CGGTTTGTCTTGTATTGTTCC									
1597	20671	1	SSR	FORWARD	26	22	57.27	40.91	6	2	TCAATGATAGTCAAGCTTCTGC	175	255	255	5	2	CTT	3	CTTCTTCTTCTT	12
1598	20671	1	SSR	REVERSE	200	21	57.02	47.62	5	0	ACAACAGTGAAGTTCGAGGAG									
1599	20706	1	SSR	FORWARD	42	21	56.76	38.1	6	0	TCATGTGTGTCATGATTTTCC	206	266	266	6	1	AC	2	ACACACACACACACACACACAC	22
1600	20706	1	SSR	REVERSE	247	21	57.21	47.62	2	0	GATGGAAAAGGAGTGTGTGAG									
1601	20708	1	SSR	FORWARD	391	20	57.58	40	6	2	AACACCCAAACATTTGCTTC	128	529	529	6	2	ATT	3	ATTATTATTATT	12
1602	20708	1	SSR	REVERSE	518	22	56.98	31.82	4	2	TTATTCCATGCTTTCTCAAATG									
1603	20726	1	SSR	FORWARD	500	21	57.62	42.86	4	2	ACCAGTGCCAATAATGTTCTG	157	1009	1009	5	1	TCT	3	TCTTCTTCTTCT	12
1604	20726	1	SSR	REVERSE	656	21	56.15	47.62	4	1	GAGAGAGAAGAACGCTCAAAG									
1605	20736	1	SSR	FORWARD	4	21	56.06	42.86	6	2	AGTCATAGGCCTTCTGAATTG	155	235	235	5	1	TCT	3	TCTTCTTCTTCT	12
1606	20736	1	SSR	REVERSE	158	21	56.54	47.62	4	0	GATTCACCCCCTAGTATTTCC									
1607	20750	1	SSR	FORWARD	56	20	55.95	45	2	0	TCCCTTCTTATTCCTCGTTC	192	247	247	6	3	TC	2	TCTCTCTCTCTC	12
1608	20750	1	SSR	REVERSE	247	21	56.88	47.62	2	0	AGTAAGGAAAGGCAAGGAGAG									
1609	20770	1	SSR	FORWARD	489	21	56.94	52.38	2	0	CTCCCTCTAATCTCCCTCAAC	137	625	625	5	2	TC	2	TCTCTCTCTCTCTCTCTCTCTC	22
1610	20770	1	SSR	REVERSE	625	22	56.8	45.45	4	1	AGGGTCGAAAGTAGAAAGACAG									
1611	20804	1	SSR	FORWARD	15	21	55.82	47.62	2	1	CTACCTATTTTGCCTCCTCTG	144	165	165	6	3	CCT	3	CCTCCTCCTCCT	12
1612	20804	1	SSR	REVERSE	158	21	56.53	57.14	1	0	GAGTGAGAGAGTGGAGGAGTG									
1613	20817	1	SSR	FORWARD	67	25	60.01	40	6	0	ACCATATTGTATTTTAGCCCCTCTC	100	166	166	5	3	TC	2	TCTCTCTCTCTC	12
1614	20817	1	SSR	REVERSE	166	20	56.69	55	0	0	AGGGGGAGAGAGAGAAAGAG									
1615	20818	1	SSR	FORWARD	366	21	57.43	47.62	4	0	CTCTTTCTCGAACACCAACAC	137	510	510	5	1	CCA	3	CCACCACCACCA	12
1616	20818	1	SSR	REVERSE	502	18	59.45	61.11	3	0	CGAATGGCAGAGGAGGAG									
1617	20909	1	SSR	FORWARD	8	20	59.47	55	3	2	GCTGTCACTCGGAACAACTG	106	438	438	4	1	CTG	3	CTGCTGCTGCTG	12
1618	20909	1	SSR	REVERSE	113	21	56.97	38.1	5	2	GAAAATTCCAACATGGCATAC									
1619	20929	1	SSR	FORWARD	183	21	57.72	42.86	2	0	CATTTTCTTTCTCCCTCCATC	180	415	415	4	3	TC	2	TCTCTCTCTCTC	12
1620	20929	1	SSR	REVERSE	362	20	57.85	55	2	0	AGGAAGTCGGTGTGTGAGAG									
1621	20929	1	SSR	FORWARD	287	20	56.7	50	5	2	ACTCCTCTTGCCAATGTACC	128	415	415	6	2	CTC	3	CTCCTCCTCCTC	12
1622	20929	1	SSR	REVERSE	414	19	57.43	57.89	2	0	GAGGAGAGGATGAGGCAAG									
1623	20954	1	SSR	FORWARD	211	21	57.65	42.86	3	2	AAGGGAAGTTAGCAAGCAATC	175	673	673	4	3	CATA	4	CATACATACATACATACATA	20
1624	20954	1	SSR	REVERSE	385	23	56.21	30.43	6	0	TGTTTCATGCATATGTTGTATTG									
1625	20962	1	SSR	FORWARD	24	21	57.15	47.62	4	2	ATATCTCCCTCATCCGAACTC	208	392	392	5	0	TTA	3	TTATTATTATTA	12
1626	20962	1	SSR	REVERSE	231	21	57.21	47.62	6	0	CACAGGTGATCAAGGAAGAAC									
1627	20981	1	SSR	FORWARD	1495	21	57.56	52.38	5	2	CTAGTCTTCTGGCACAGGATG	163	1798	1798	3	1	CCA	3	CCACCACCACCA	12
1628	20981	1	SSR	REVERSE	1657	21	57.56	52.38	6	0	CTGGGTTATATACGCCCCTAC									
1629	20991	1	SSR	FORWARD	59	21	53.96	33.33	6	3	AGTGCAGTAAAAATTTCAAGG	224	1073	1073	4	0	AAT	3	AATAATAATAAT	12
1630	20991	1	SSR	REVERSE	282	21	57.15	38.1	4	0	TGTGTTTATCATGCTTTGTGG									
1631	21000	1	SSR	FORWARD	165	22	56.75	31.82	4	2	TGAAAAACCAAAATAGTCATGG	175	367	367	3	0	TC	2	TCTCTCTCTCTC	12
1632	21000	1	SSR	REVERSE	339	21	56.77	52.38	1	0	AAGGAGAGGTGGAGAGAAGAG									
1633	21008	1	SSR	FORWARD	2	21	58.42	47.62	4	0	GTACATTTGGTGAAGGGAAGG	160	823	823	5	3	AGG	3	AGGAGGAGGAGG	12
1634	21008	1	SSR	REVERSE	161	21	57.05	47.62	6	0	GTTTCATGAGTGTTCCTCCAC									
1635	21022	1	SSR	FORWARD	6	23	53.03	30.43	5	3	TGATAGAACAATTTGGAAGTTAC	148	582	582	4	1	ATG	3	ATGATGATGATG	12
1636	21022	1	SSR	REVERSE	153	21	56.33	38.1	6	1	TTAAAATAGGCTTGCCTCAAC									
1637	21024	1	SSR	FORWARD	2	21	58.36	47.62	4	0	TAATGGCTGCTGCTTAGAGTG	159	714	714	3	1	TA	2	TATATATATATA	12
1638	21024	1	SSR	REVERSE	160	21	57.31	42.86	6	0	TTGATATCTGGACATCCCAAC									
1639	21032	1	SSR	FORWARD	673	21	56.92	47.62	1	0	TCCTTCTTTCTCACACCACTC	173	1040	1040	6	3	CTC	3	CTCCTCCTCCTC	12
1640	21032	1	SSR	REVERSE	845	20	57.05	50	0	0	GAGGAAAAGGGGAAGAAGAG									
1641	21032	1	SSR	FORWARD	781	21	57.97	52.38	4	0	CCGCCTCTGTAATAACTCCTC	170	1040	1040	5	2	TCC	3	TCCTCCTCCTCCTCC	15
1642	21032	1	SSR	REVERSE	950	21	57.14	52.38	2	0	GAGTAGGAGGCAAAGGTAAGG									
1643	21036	1	SSR	FORWARD	35	21	56.88	42.86	3	1	TTTCAGGTGTCTTTCTTGGAC	175	608	608	5	1	GGA	3	GGAGGAGGAGGA	12
1644	21036	1	SSR	REVERSE	209	20	56.53	50	2	1	ATTGACTTGGGTGGAGAGAC									
1645	21047	1	SSR	FORWARD	474	21	57.07	47.62	6	1	TTGGAGACTCAAGCTACAACC	168	712	712	4	1	TCT	3	TCTTCTTCTTCT	12
1646	21047	1	SSR	REVERSE	641	21	56.79	38.1	4	3	TGCCAAGATTAGGAATGAATC									
1647	21066	1	SSR	FORWARD	84	20	57.18	50	4	0	CCCCAAATATACACGCTCTC	147	301	301	5	3	TC	2	TCTCTCTCTCTCTC	14
1648	21066	1	SSR	REVERSE	230	21	56.27	57.14	2	0	GGAGAGAGGAGAGGAGGTAAG									
1649	21094	1	SSR	FORWARD	551	21	55.59	38.1	4	1	ACCCTTGGAATCACATTAAAC	187	815	815	4	1	AAAT	4	AAATAAATAAATAAATAAAT	20
1650	21094	1	SSR	REVERSE	737	21	56.97	33.33	3	1	TAATCAGCATTTTTCCTTTGG									
1651	21099	1	SSR	FORWARD	129	21	56.83	42.86	4	2	ACCGCCATTGTTAATCTACTG	177	803	803	6	1	CCT	3	CCTCCTCCTCCT	12
1652	21099	1	SSR	REVERSE	305	22	57.01	36.36	5	2	TGACGATTCAATAATTCTCTGC									
1653	21110	1	SSR	FORWARD	243	21	56.51	42.86	5	3	AACCGTTGCTGCTAAACTAAG	205	684	684	4	3	TA	2	TATATATATATATA	14
1654	21110	1	SSR	REVERSE	447	21	56.13	42.86	2	0	AATGTTGTTCGCTCTCCTTAC									
1655	21110	1	SSR	FORWARD	243	21	56.51	42.86	5	3	AACCGTTGCTGCTAAACTAAG	205	684	684	4	3	AT	2	ATATATATATATATAT	16
1656	21110	1	SSR	REVERSE	447	21	56.13	42.86	2	0	AATGTTGTTCGCTCTCCTTAC									
1657	21114	1	SSR	FORWARD	186	21	57.07	47.62	4	2	TGAGCTAACATGGATCTAGGC	170	358	358	4	1	CT	2	CTCTCTCTCTCT	12
1658	21114	1	SSR	REVERSE	355	25	57.54	48	2	0	GGAGAGAGAGGTAGAGAATAAGAGG									
1659	21133	1	SSR	FORWARD	38	21	57.32	52.38	2	0	AGTAGTGGGAGGAGAATGAGG	175	433	433	4	2	AGG	3	AGGAGGAGGAGG	12
1660	21133	1	SSR	REVERSE	212	21	58.79	47.62	2	0	CTAAACCCTAAACCCCAAACC									
1661	21134	1	SSR	FORWARD	394	21	57.26	42.86	4	3	TCTCTATAATCGCGCAGAATC	175	683	683	3	0	AGGA	4	AGGAAGGAAGGAAGGA	16
1662	21134	1	SSR	REVERSE	568	21	56.8	38.1	3	2	ATGTTTGGATGAACTGAAAGC									
1663	21142	1	SSR	FORWARD	176	20	56.76	45	4	0	TTCTTGTGAGTGCGAGAAAG	183	366	366	4	0	ATG	3	ATGATGATGATG	12
1664	21142	1	SSR	REVERSE	358	20	56.79	50	2	0	GCAGAGAATAGGCAAGGAAG									
1665	21171	1	SSR	FORWARD	297	22	57.12	36.36	6	0	CCCATATAAATGTGAATGCTTG	255	699	699	4	3	TG	2	TGTGTGTGTGTGTGTG	16
1666	21171	1	SSR	REVERSE	551	21	56.25	38.1	4	2	TGGACTAAACACAAAACATGC									
1667	21172	1	SSR	FORWARD	211	22	56.09	31.82	4	1	TGACGTTTTTCTTATTTTGGTC	272	601	601	6	2	TG	2	TGTGTGTGTGTGTGTG	16
1668	21172	1	SSR	REVERSE	482	23	56.94	34.78	5	3	TGCACATGATAAAATCTCAAGTC									
1669	21209	1	SSR	FORWARD	449	21	57.27	47.62	2	0	CTCTCCTCCTTTTTCGTTCTC	175	792	792	4	1	CT	2	CTCTCTCTCTCT	12
1670	21209	1	SSR	REVERSE	623	21	55.73	52.38	4	0	GGGTTAGGTATAGGGATAGGG									
1671	21212	1	SSR	FORWARD	211	21	56.44	42.86	6	0	CCAGAGTTTCAACTTTTCCAC	171	646	646	5	2	ACA	3	ACAACAACAACA	12
1672	21212	1	SSR	REVERSE	381	21	55.88	42.86	6	0	AAGAGGTGATCAGAAAGATGG									
1673	21272	1	SSR	FORWARD	161	21	55.89	47.62	4	0	ATATCTCCATCCCCTATACCC	161	368	368	5	2	CT	2	CTCTCTCTCTCT	12
1674	21272	1	SSR	REVERSE	321	21	56.97	57.14	3	2	AGAGAGAGAGAGAGGGAGTCG									
1675	21272	1	SSR	FORWARD	191	21	57.6	47.62	3	0	CCCATTATCTCCCTTTGTCTC	173	368	368	6	3	CT	2	CTCTCTCTCTCTCT	14
1676	21272	1	SSR	REVERSE	363	22	56.15	45.45	2	0	GAGGAGGAGGTAAGAACAAAAC									
1677	21310	1	SSR	FORWARD	71	21	56.35	38.1	5	3	GTTTCTGTTCCCATTTCAAAG	176	283	283	4	0	CT	2	CTCTCTCTCTCTCTCTCTCT	20
1678	21310	1	SSR	REVERSE	246	21	56.42	57.14	0	0	GGAGAGAAGGAGAGAGGAGAG									
1679	21316	1	SSR	FORWARD	495	21	57.34	42.86	4	3	GGGATTTTCACCCAATATCTC	159	671	671	4	3	CT	2	CTCTCTCTCTCTCT	14
1680	21316	1	SSR	REVERSE	653	21	57.66	57.14	2	0	TGGAGGGAGAGAGAGGAGTAG									
1681	21327	1	SSR	FORWARD	529	21	57.38	42.86	2	0	CAGTTGTTGGTTTTCGTTCTC	190	785	785	5	3	TTC	3	TTCTTCTTCTTC	12
1682	21327	1	SSR	REVERSE	718	21	56.16	42.86	4	0	GACATGGAAATAGACCCAAAG									
1683	21361	1	SSR	FORWARD	119	21	56.36	42.86	5	3	AAACCACTGTGTATGGGAATC	203	368	368	4	3	AAT	3	AATAATAATAATAAT	15
1684	21361	1	SSR	REVERSE	321	21	56.83	42.86	4	2	CTTTCAATTCTGCTCGACTTC									
1685	21370	1	SSR	FORWARD	153	23	57.07	30.43	6	2	AAACAACCAAACAAATTATGTCC	163	397	397	5	2	CTC	3	CTCCTCCTCCTC	12
1686	21370	1	SSR	REVERSE	315	23	57.2	34.78	5	1	AACCAAAATGACTAATGATGGAG									
1687	21403	1	SSR	FORWARD	142	21	56.56	47.62	4	0	CCATTGCTAGAAGAAGACACC	164	348	348	3	1	TC	2	TCTCTCTCTCTCTCTCTCTC	20
1688	21403	1	SSR	REVERSE	305	21	57.17	52.38	2	0	GAGAAGAAGGGAGAGACCAAG									
1689	21406	1	SSR	FORWARD	2	19	58.22	57.89	4	2	GAGCAGTGTCGTTGCAGAG	189	740	740	4	1	TCT	3	TCTTCTTCTTCTTCTTCT	18
1690	21406	1	SSR	REVERSE	190	21	56.48	47.62	6	2	ATGGGTCTAGTATGCATGTCC									
1691	21422	1	SSR	FORWARD	446	21	54.99	38.1	2	0	AAGGGGTGGTTTATTTTAGTG	197	669	669	5	2	GGA	3	GGAGGAGGAGGAGGA	15
1692	21422	1	SSR	REVERSE	642	19	57.2	63.16	2	0	GCTCCACCTACACCTCCTC									
1693	21522	1	SSR	FORWARD	219	24	56.41	37.5	5	0	AGAATCTCCTCCTTTGACTTTATC	172	415	415	4	2	TTTA	4	TTTATTTATTTATTTA	16
1694	21522	1	SSR	REVERSE	390	22	57.11	50	4	1	TCAGTGGCTAGAGAGTGTATGG									
1695	21526	1	SSR	FORWARD	288	21	57.59	47.62	4	2	CTGTCATGTGTGATGATGCTC	183	606	606	4	2	TCT	3	TCTTCTTCTTCTTCT	15
1696	21526	1	SSR	REVERSE	470	21	56.37	42.86	4	2	ATAAGAAGCAAGCTGATGAGG									
1697	21529	1	SSR	FORWARD	154	21	57.72	47.62	4	2	CATGGTCTCCACATGGTTATC	165	349	349	3	1	TA	2	TATATATATATA	12
1698	21529	1	SSR	REVERSE	318	21	56.86	38.1	4	2	TAGAGGATTTTCATCCAAACG									
1699	21573	1	SSR	FORWARD	523	21	57.14	47.62	5	1	GTCATTTCTGGTCCATCTCTG	174	728	728	3	0	TCT	3	TCTTCTTCTTCT	12
1700	21573	1	SSR	REVERSE	696	21	57.37	42.86	3	2	ATAAGGGTTCCAAAGTTCTCG									
1701	21605	1	SSR	FORWARD	192	21	57	47.62	5	0	TGAGCAACTTAGTCCATCTCC	182	759	759	4	1	TCT	3	TCTTCTTCTTCTTCT	15
1702	21605	1	SSR	REVERSE	373	21	57.36	52.38	4	2	AAGTCCCCACTACTGTTAGGC									
1703	21663	1	SSR	FORWARD	66	21	56.46	42.86	5	3	GGTACTAAAATGCTGCCATTC	183	558	558	4	2	TTG	3	TTGTTGTTGTTG	12
1704	21663	1	SSR	REVERSE	248	21	56.82	52.38	3	3	GCAAGAGGAAGACAGAGTCAG									
1705	21709	1	SSR	FORWARD	241	22	57	45.45	5	2	TGTCTGAGGACACTTCTGTTTC	161	432	432	3	1	CT	2	CTCTCTCTCTCT	12
1706	21709	1	SSR	REVERSE	401	22	56.99	50	4	0	ACAAGGAGAGAGCTAGTTGGAG									
1707	21747	1	SSR	FORWARD	176	21	56.66	52.38	4	1	CGAGTACCAGGCAGTTAAGAC	171	703	703	4	2	CTC	3	CTCCTCCTCCTC	12
1708	21747	1	SSR	REVERSE	346	20	57.03	45	4	2	TATAATGACGGTGCCATCTG									
1709	21748	1	SSR	FORWARD	453	20	56.89	45	6	2	CGATGCATTGGCTAACTATG	180	778	778	3	3	TA	2	TATATATATATATATATATA	20
1710	21748	1	SSR	REVERSE	632	21	56.4	47.62	3	0	CGGAGAACACAAACTCTATCC									
1711	21756	1	SSR	FORWARD	92	21	57.15	52.38	4	0	GAGGGCTCTGAAGAAACTACC	163	680	680	3	1	GAG	3	GAGGAGGAGGAG	12
1712	21756	1	SSR	REVERSE	254	21	56.95	42.86	6	2	CATCATCGACTATGGGAAATC									
1713	21763	1	SSR	FORWARD	183	21	57.08	42.86	3	1	CGATTTACCAGAACAATGGAC	168	377	377	6	1	CTC	3	CTCCTCCTCCTC	12
1714	21763	1	SSR	REVERSE	350	19	57.86	47.37	4	0	ATATGGGGGATGGTGAATG									
1715	21777	1	SSR	FORWARD	50	21	57.12	47.62	2	0	ATTTTACCTCCACCTGTCCTC	199	328	328	6	2	CCTT	4	CCTTCCTTCCTTCCTT	16
1716	21777	1	SSR	REVERSE	248	21	57.53	47.62	4	0	CAGGACAACAAGATCGAGAAG									
1717	21781	1	SSR	FORWARD	297	21	58.55	47.62	4	0	TGTTGTGTCCACTCTTCATCC	192	488	488	3	0	ATG	3	ATGATGATGATG	12
1718	21781	1	SSR	REVERSE	488	21	53.4	38.1	5	0	TATGTCATCGTCATCATCTTC									
1719	21795	1	SSR	FORWARD	519	21	57.02	38.1	4	3	TTCTTGCATTTGAGATTCCTC	175	790	790	5	0	TTA	3	TTATTATTATTA	12
1720	21795	1	SSR	REVERSE	693	22	53.82	36.36	5	0	TGGCCTAACATACTATCAAAAC									
1721	21823	1	SSR	FORWARD	343	21	56.09	38.1	4	2	CGGTTTCCCATAAAACATATC	193	535	535	3	2	TAA	3	TAATAATAATAA	12
1722	21823	1	SSR	REVERSE	535	21	54.28	42.86	3	2	ACTAACATACCCGTTCATCTG									
1723	21825	1	SSR	FORWARD	417	21	57.65	47.62	4	0	CTAGTCTTCCAGCACGAAATG	170	931	931	6	3	CCA	3	CCACCACCACCA	12
1724	21825	1	SSR	REVERSE	586	21	57.3	42.86	6	2	CAGAATGCTGGGTTATATTCG									
1725	21843	1	SSR	FORWARD	266	21	56.58	38.1	5	1	ATTATGGACAAATCGTCAAGG	175	760	760	4	1	TC	2	TCTCTCTCTCTC	12
1726	21843	1	SSR	REVERSE	440	21	56.95	47.62	5	2	AGAGAGAGGCTCCTTTTATGC									
1727	21847	1	SSR	FORWARD	205	21	56.74	47.62	4	2	GAGTTTCCCGTCCCTTTATAC	163	520	520	3	1	TGA	3	TGATGATGATGA	12
1728	21847	1	SSR	REVERSE	367	21	57.18	42.86	5	2	TTGCCAATACATGAGTACACG									
1729	21859	1	SSR	FORWARD	189	21	56.77	38.1	3	3	TTGTTGGGAAACTCTTGAATC	193	411	411	3	1	TCC	3	TCCTCCTCCTCC	12
1730	21859	1	SSR	REVERSE	381	21	57.49	52.38	6	2	AGGAGGAGGTGTACATGTGTG									
1731	21863	1	SSR	FORWARD	55	21	56.53	47.62	5	2	AGCAAGGCTTACAAGTGCTAC	174	430	430	4	0	GAA	3	GAAGAAGAAGAA	12
1732	21863	1	SSR	REVERSE	228	21	56.79	47.62	0	0	TTCTTCCTCTTCTTCCTCCTC									
1733	21877	1	SSR	FORWARD	84	21	56.58	47.62	5	3	AGCCCCTAAGTGTTAAAGACC	167	853	853	3	0	TA	2	TATATATATATATA	14
1734	21877	1	SSR	REVERSE	250	21	56.14	42.86	5	2	ACTGCCATAAGTTTGGTAAGC									
1735	21878	1	SSR	FORWARD	72	21	55.89	38.1	4	2	AGCCTGGAATGTAATTTGTTC	183	596	596	4	0	TA	2	TATATATATATA	12
1736	21878	1	SSR	REVERSE	254	21	55.96	42.86	5	2	ATCATCAGAATCTTCCTCTGC									
1737	21884	1	SSR	FORWARD	126	22	56.91	45.45	2	0	CCCTGTCTCCATTTATCTCTTC	193	430	430	6	3	TC	2	TCTCTCTCTCTCTCTC	16
1738	21884	1	SSR	REVERSE	318	20	56.66	55	2	0	GAGATAGAAGCCGAGGTGAG									
1739	21884	1	SSR	FORWARD	263	21	54.87	52.38	1	0	CCCACTTTCTCTCTCTCTCTC	156	430	430	4	3	CT	2	CTCTCTCTCTCT	12
1740	21884	1	SSR	REVERSE	418	21	56.14	42.86	2	0	AAGGAACGAAGAACGACATAG									
1741	21892	1	SSR	FORWARD	979	21	57.35	38.1	4	2	GATGAAATGGTTTTGAGCAAG	190	1405	1405	5	1	AAT	3	AATAATAATAAT	12
1742	21892	1	SSR	REVERSE	1168	21	56.46	42.86	4	2	GTTGGTAAAATGCAGATAGGC									
1743	21902	1	SSR	FORWARD	457	21	56.44	42.86	4	0	ATCATCACATGGTCCTTCTTC	202	813	813	4	2	TTC	3	TTCTTCTTCTTCTTC	15
1744	21902	1	SSR	REVERSE	658	22	56.8	36.36	6	2	CATACTGCAATTTTGCTAAAGG									
1745	21917	1	SSR	FORWARD	131	21	56.72	42.86	2	0	TCTCCTAAAACCAAACCACAC	182	422	422	3	0	GA	2	GAGAGAGAGAGA	12
1746	21917	1	SSR	REVERSE	312	21	56.91	52.38	4	2	GAGCATCTCACTCTCTCAAGC									
1747	21941	1	SSR	FORWARD	162	21	57.11	42.86	4	3	TATTTGGTCTGCTTTCGAGTC	169	666	666	4	1	TC	2	TCTCTCTCTCTC	12
1748	21941	1	SSR	REVERSE	330	21	56.74	42.86	3	0	TTGAATGGTGAGGAATAGAGG									
1749	21960	1	SSR	FORWARD	89	21	57.6	47.62	2	0	CTCTCCCCTTCCAAATACATC	174	300	300	6	3	TC	2	TCTCTCTCTCTC	12
1750	21960	1	SSR	REVERSE	262	21	56.98	57.14	2	0	GAGAGAGGGAGGGAGATAGTG									
1751	21999	1	SSR	FORWARD	34	21	56.27	52.38	4	0	CTCTCCCACCTTGTCTACATC	137	222	222	6	3	CT	2	CTCTCTCTCTCTCTCTCTCT	20
1752	21999	1	SSR	REVERSE	170	22	57.02	50	3	0	GGGAGGACAATGAGAGTAGAAG									
1753	22013	1	SSR	FORWARD	399	21	57.01	52.38	4	0	CATCTCCTCCATGTCTACCAC	199	643	643	5	3	CCT	3	CCTCCTCCTCCT	12
1754	22013	1	SSR	REVERSE	597	19	57.1	57.89	2	0	GAGGATGTGAGAGGGAAGG									
1755	22014	1	SSR	FORWARD	52	21	56.1	42.86	4	0	GGTTAATATGGATCTCGGTTG	210	265	265	5	0	TC	2	TCTCTCTCTCTC	12
1756	22014	1	SSR	REVERSE	261	21	56.52	52.38	4	2	GCGGAGATATAGAGGTACGTG									
1757	22034	1	SSR	FORWARD	776	21	56.1	42.86	4	0	CGAATTATCCCAGTATTCCAC	171	953	953	4	2	CT	2	CTCTCTCTCTCT	12
1758	22034	1	SSR	REVERSE	946	21	57.32	52.38	4	0	ACATGGAGGAAGAGGGTAGAG									
1759	22034	1	SSR	FORWARD	450	20	57.23	55	4	3	CCAGGGTAAAGACCACTGAG	206	953	953	4	1	AGC	3	AGCAGCAGCAGC	12
1760	22034	1	SSR	REVERSE	655	20	57.93	50	4	2	ACCTTGCAGGAGTTGTTCTG									
1761	22037	1	SSR	FORWARD	170	21	55.87	47.62	3	1	ACCTCCTTCACTTGTTCAGTC	164	395	395	5	3	CT	2	CTCTCTCTCTCTCT	14
1762	22037	1	SSR	REVERSE	333	21	57.45	47.62	2	0	AGGAAGATGGAGAGAAACAGG									
1763	22061	1	SSR	FORWARD	299	21	58.03	47.62	4	0	ATCCGGCCTCACATATAACTC	171	686	686	4	3	TCA	3	TCATCATCATCA	12
1764	22061	1	SSR	REVERSE	469	21	56.15	47.62	3	3	GATGAGAAGAGATTGGGTGAC									
1765	22085	1	SSR	FORWARD	4	21	55.78	52.38	2	0	AGAGGGAGGGAGAAGATAGAG	118	539	539	5	1	GA	2	GAGAGAGAGAGAGAGA	16
1766	22085	1	SSR	REVERSE	121	23	57.29	39.13	6	1	GGCAATGATAGCTTATCTCAAAG									
1767	22119	1	SSR	FORWARD	254	21	58.05	47.62	2	0	TTATCAATCCCTCCTGTCTCC	168	512	512	6	3	CT	2	CTCTCTCTCTCT	12
1768	22119	1	SSR	REVERSE	421	21	57.97	52.38	3	0	GGAATAGTAAGGGAGCGAGTG									
1769	22130	1	SSR	FORWARD	467	21	57.04	33.33	6	2	TTTGGTTTATGATGCATGTTG	174	1529	1529	3	1	CTT	3	CTTCTTCTTCTTCTT	15
1770	22130	1	SSR	REVERSE	640	21	57.45	42.86	2	0	TTCCTCCATTTCTTCCTCTTC									
1771	22130	1	SSR	FORWARD	467	21	57.04	33.33	6	2	TTTGGTTTATGATGCATGTTG	174	1529	1529	3	1	TTC	3	TTCTTCTTCTTC	12
1772	22130	1	SSR	REVERSE	640	21	57.45	42.86	2	0	TTCCTCCATTTCTTCCTCTTC									
1773	22139	1	SSR	FORWARD	39	21	56.76	42.86	2	2	ATACATACAGCCATCCTTTGC	179	587	587	3	0	AT	2	ATATATATATAT	12
1774	22139	1	SSR	REVERSE	217	21	57.68	42.86	4	0	TCCAATATCAGCAGTTTCCAC									
1775	22194	1	SSR	FORWARD	321	21	57.5	42.86	2	0	TAGTCGGGATGTGGTATTTTG	181	678	678	4	0	TCT	3	TCTTCTTCTTCT	12
1776	22194	1	SSR	REVERSE	501	21	57.37	42.86	6	3	AGTGTTATTTTCCGGAGGAAG									
1777	22199	1	SSR	FORWARD	13	19	58.04	57.89	2	0	CCTCCTCAACCACCTTCAC	138	254	254	6	2	ACC	3	ACCACCACCACC	12
1778	22199	1	SSR	REVERSE	150	20	57.05	50	0	0	GGAGGAAGAGGAAAGGAAAG									
1779	22199	1	SSR	FORWARD	84	21	56.68	47.62	2	0	TCCTCTTCATCCACTACAACC	152	254	254	6	3	CTC	3	CTCCTCCTCCTC	12
1780	22199	1	SSR	REVERSE	235	18	58.74	61.11	2	0	AGGGGATGGGGAAGTAGG									
1781	22224	1	SSR	FORWARD	460	21	56.9	42.86	5	2	AAGCAGAAATTGTGTCCACTC	185	731	731	5	0	AGA	3	AGAAGAAGAAGA	12
1782	22224	1	SSR	REVERSE	644	21	57.51	47.62	2	0	TCCTCTTCTTCATCCTCTTCC									
1783	22224	1	SSR	FORWARD	460	21	56.9	42.86	5	2	AAGCAGAAATTGTGTCCACTC	185	731	731	5	0	GAG	3	GAGGAGGAGGAG	12
1784	22224	1	SSR	REVERSE	644	21	57.51	47.62	2	0	TCCTCTTCTTCATCCTCTTCC									
1785	22230	1	SSR	FORWARD	391	21	57.91	38.1	4	2	TTTGATAGCCGTTTGATGAAG	172	920	920	4	0	AAG	3	AAGAAGAAGAAG	12
1786	22230	1	SSR	REVERSE	562	21	57.89	42.86	4	0	TTCAGATTTGTTGCAGTAGGG									
1787	22239	1	SSR	FORWARD	343	21	56.64	47.62	6	2	GGATAGCTGAAGCTTATGGTG	188	539	539	3	0	CT	2	CTCTCTCTCTCTCT	14
1788	22239	1	SSR	REVERSE	530	21	57.32	52.38	2	0	AGAGGGAGGATAGAGGTGTTG									
1789	22241	1	SSR	FORWARD	507	21	57.5	47.62	4	1	CGACGAGTATTTTCTCCACAG	167	941	941	5	1	TCA	3	TCATCATCATCA	12
1790	22241	1	SSR	REVERSE	673	21	56.55	47.62	4	3	ACTGGATCACCTGACAATCTC									
1791	22244	1	SSR	FORWARD	14	21	57.28	42.86	2	0	TCCTCCTAATCACCTTTTTCC	177	328	328	5	2	CTC	3	CTCCTCCTCCTC	12
1792	22244	1	SSR	REVERSE	190	21	57.66	47.62	4	0	GGTGGAGGTTAAATGAAGGAG									
1793	22252	1	SSR	FORWARD	508	21	56.43	47.62	4	0	ACCTCTAAACCTTCCAGAACC	157	799	799	4	0	TCT	3	TCTTCTTCTTCT	12
1794	22252	1	SSR	REVERSE	664	21	57.23	47.62	4	3	AGATGAGAAAGGAGGACCATC									
1795	22253	1	SSR	FORWARD	57	20	58.48	60	1	0	TCTCACTCCTCCTCCCTCTC	173	388	388	6	2	CTC	3	CTCCTCCTCCTC	12
1796	22253	1	SSR	REVERSE	229	21	57.84	47.62	2	0	GAGGAAGAAGAGGACATTTGG									
1797	22268	1	SSR	FORWARD	84	21	57.09	42.86	2	2	TTCGGTTGTCGCTATTTCTAC	183	709	709	4	1	CTT	3	CTTCTTCTTCTT	12
1798	22268	1	SSR	REVERSE	266	21	57.33	33.33	3	0	TTTTTAGGGAAAGGGATTTTG									
1799	22325	1	SSR	FORWARD	413	21	57.74	42.86	5	2	TCCCATTGTTTAGTCAACTGC	171	620	620	5	3	TTG	3	TTGTTGTTGTTG	12
1800	22325	1	SSR	REVERSE	583	21	56.46	47.62	5	2	AGCTGCTACCATAGACAAAGC									
1801	22336	1	SSR	FORWARD	507	21	57.19	47.62	4	2	AGGAAATAGGTAGCCCATGAC	174	699	699	5	3	TCC	3	TCCTCCTCCTCC	12
1802	22336	1	SSR	REVERSE	680	21	57.06	42.86	3	3	TATTTTTAGAGGGGGTCATCC									
1803	22345	1	SSR	FORWARD	76	20	58.17	45	6	2	TGGGTGTTGTGAATTTACCC	197	293	293	6	2	GAT	3	GATGATGATGAT	12
1804	22345	1	SSR	REVERSE	272	22	56.51	36.36	4	2	AACAACATACATCCAAAGATGG									
1805	22352	1	SSR	FORWARD	480	21	56.8	42.86	4	2	TCTATCAACTTTTCCCACGTC	175	1112	1112	4	2	CTC	3	CTCCTCCTCCTC	12
1806	22352	1	SSR	REVERSE	654	21	57.06	47.62	2	0	GAAGAAGAGGAAGGAGGAATG									
1807	22352	1	SSR	FORWARD	634	21	57.06	47.62	2	0	CATTCCTCCTTCCTCTTCTTC	189	1112	1112	5	3	TCC	3	TCCTCCTCCTCCTCC	15
1808	22352	1	SSR	REVERSE	822	21	57.62	47.62	2	0	AGGTAGAGGTGAAGGCAAAAG									
1809	22352	1	SSR	FORWARD	781	20	57.4	40	4	0	TATTCATATTCCGCCATTCC	171	1112	1112	6	3	CTC	3	CTCCTCCTCCTCCTCCTC	18
1810	22352	1	SSR	REVERSE	951	20	58.31	55	1	0	AAGTGGTGGAGGAGGAAGAG									
1811	22352	1	SSR	FORWARD	911	21	58.17	57.14	2	0	CCTCCTCCTCTACCCCTATTC	197	1112	1112	6	3	CTC	3	CTCCTCCTCCTCCTC	15
1812	22352	1	SSR	REVERSE	1107	21	57.32	52.38	2	1	AGGAGGTGAGGGAATAGACAG									
1813	22390	1	SSR	FORWARD	18	20	57.67	45	5	1	TCTGCCCCAGAATTAAACAC	173	781	781	6	1	TA	2	TATATATATATA	12
1814	22390	1	SSR	REVERSE	190	21	58.14	47.62	2	0	GAGTTTTTGGGTAGAGCGAAG									
1815	22392	1	SSR	FORWARD	20	20	58.86	50	3	0	GCAAGAGATTGGGAAAGAGG	191	598	598	5	0	GA	2	GAGAGAGAGAGAGAGA	16
1816	22392	1	SSR	REVERSE	210	21	56.68	42.86	4	3	CTTCTAGGCAATCAAAGTTGG									
1817	22397	1	SSR	FORWARD	1	18	59.29	61.11	2	0	AATCTCTCCCCCGCTCTC	264	514	514	5	2	TC	2	TCTCTCTCTCTC	12
1818	22397	1	SSR	REVERSE	264	21	57.21	47.62	2	0	AGTGAGATAGGGAATGGGAAG									
1819	22397	1	SSR	FORWARD	9	19	56.55	52.63	2	0	CCCCGCTCTCTATTTTCTC	222	514	514	6	3	TC	2	TCTCTCTCTCTCTCTC	16
1820	22397	1	SSR	REVERSE	230	21	56.94	52.38	2	0	GATAGAGGGACAGAGGGAAAG									
1821	22397	1	SSR	FORWARD	77	22	56.89	40.91	2	0	TCACATTCTCCACACTTTTCTC	188	514	514	6	3	TA	2	TATATATATATA	12
1822	22397	1	SSR	REVERSE	264	21	57.21	47.62	2	0	AGTGAGATAGGGAATGGGAAG									
1823	22397	1	SSR	FORWARD	346	21	56.94	52.38	2	0	CCCTCCCTTTATCTCTCACTC	158	514	514	6	3	CT	2	CTCTCTCTCTCT	12
1824	22397	1	SSR	REVERSE	503	21	56.15	47.62	2	2	ATGGAGAGAAGGTAGCAAGTG									
1825	22404	1	SSR	FORWARD	113	21	55.82	42.86	5	3	TTTGCGTGTCAGACTATTAGC	166	281	281	3	1	TC	2	TCTCTCTCTCTCTCTC	16
1826	22404	1	SSR	REVERSE	278	21	57.26	52.38	3	0	ATGGGGGACTATGAGAGAGAG									
1827	22418	1	SSR	FORWARD	40	21	57.44	38.1	5	3	TGGATTTTCACCAGATGATTC	158	317	317	4	0	CTT	3	CTTCTTCTTCTTCTT	15
1828	22418	1	SSR	REVERSE	197	22	57.05	36.36	5	0	CTTCAAATTGGTTTTCTCCTTC									
1829	22418	1	SSR	FORWARD	40	21	57.44	38.1	5	3	TGGATTTTCACCAGATGATTC	158	317	317	4	0	TTC	3	TTCTTCTTCTTC	12
1830	22418	1	SSR	REVERSE	197	22	57.05	36.36	5	0	CTTCAAATTGGTTTTCTCCTTC									
1831	22422	1	SSR	FORWARD	444	23	55.22	34.78	6	0	ACTTGCACTTTATATTGTGGTTC	166	655	655	4	3	TTG	3	TTGTTGTTGTTG	12
1832	22422	1	SSR	REVERSE	609	21	57.21	38.1	6	0	TAAGGCATGCTTGAGAAAAAC									
1833	22449	1	SSR	FORWARD	391	21	55.75	47.62	6	1	CTCCTGATCATGTGTCTTCTG	176	667	667	5	2	TTG	3	TTGTTGTTGTTG	12
1834	22449	1	SSR	REVERSE	566	21	57.26	38.1	2	2	AAATGGAGGAAAAATGGTAGC									
1835	22449	1	SSR	FORWARD	391	21	55.75	47.62	6	1	CTCCTGATCATGTGTCTTCTG	176	667	667	5	2	TTC	3	TTCTTCTTCTTC	12
1836	22449	1	SSR	REVERSE	566	21	57.26	38.1	2	2	AAATGGAGGAAAAATGGTAGC									
1837	22451	1	SSR	FORWARD	14	21	56.65	47.62	2	0	CGGGTTAGCGTAGATTAGATG	196	678	678	4	0	AC	2	ACACACACACACAC	14
1838	22451	1	SSR	REVERSE	209	22	57.03	45.45	4	2	GCTCCTTATCCGTTTGGTATAG									
1839	22484	1	SSR	FORWARD	217	21	56.75	42.86	4	3	ACGTGGACATTTTTGAGAGTC	188	722	722	4	1	TGT	3	TGTTGTTGTTGT	12
1840	22484	1	SSR	REVERSE	404	21	57.64	47.62	5	1	GCTTTAGGCTTAGCTCTTTGG									
1841	22509	1	SSR	FORWARD	532	22	56.77	36.36	6	2	TTTGGTTAATACATGCTTGTCC	154	1031	1031	3	0	CAG	3	CAGCAGCAGCAG	12
1842	22509	1	SSR	REVERSE	685	21	57.18	47.62	6	1	TTGAATGAGCTCTCCTCTGTC									
1843	22526	1	SSR	FORWARD	500	21	56.37	47.62	3	2	AACTGGAGCAACTGTAGAAGC	190	731	731	3	1	CAG	3	CAGCAGCAGCAG	12
1844	22526	1	SSR	REVERSE	689	21	56.96	38.1	2	0	GCCTTTATTCCCTTGTTTTTC									
1845	22531	1	SSR	FORWARD	139	21	56.16	42.86	3	0	CCCTCACCAATGTTCTTTATC	188	490	490	6	3	CT	2	CTCTCTCTCTCTCTCT	16
1846	22531	1	SSR	REVERSE	326	21	57.84	47.62	2	0	GGGTGAAAGAGAGAAAGATGG									
1847	22531	1	SSR	FORWARD	313	21	56.1	47.62	1	0	TCTCTCTTTCACCCTCTTCAC	167	490	490	5	1	CT	2	CTCTCTCTCTCT	12
1848	22531	1	SSR	REVERSE	479	21	56.6	47.62	2	1	AGAGGATAGGGAAGCATAAGG									
1849	22542	1	SSR	FORWARD	112	21	57.85	47.62	3	1	CTTCGTTACCCTTTCCTTGTC	171	348	348	4	2	AAT	3	AATAATAATAAT	12
1850	22542	1	SSR	REVERSE	282	21	56.58	38.1	6	2	ACATAGAATTCCCAATTGACG									
1851	22553	1	SSR	FORWARD	424	21	56.91	47.62	6	2	TCAAAGGGTCACTAGTCCAAG	177	708	708	3	1	TTA	3	TTATTATTATTA	12
1852	22553	1	SSR	REVERSE	600	21	56.85	47.62	2	0	TCACTCCTCAATCTCCTCAAC									
1853	22577	1	SSR	FORWARD	96	21	56.94	52.38	2	0	CTCCCCTCACTCTCTTATTCC	177	292	292	6	3	TC	2	TCTCTCTCTCTC	12
1854	22577	1	SSR	REVERSE	272	22	57.14	45.45	2	0	GAGAAAGGGAGAGACAAATGAG									
1855	22578	1	SSR	FORWARD	5	22	55.4	40.91	5	0	TTAAGTTGCTTATCTCCACCTC	184	454	454	6	3	CTC	3	CTCCTCCTCCTC	12
1856	22578	1	SSR	REVERSE	188	20	57.84	55	2	0	GTAGGTGGTCAGGGATGTTG									
1857	22620	1	SSR	FORWARD	68	21	56.82	33.33	5	2	TTAGATTTGTTTGGGAAATCG	161	348	348	3	0	ATA	3	ATAATAATAATA	12
1858	22620	1	SSR	REVERSE	228	21	56.89	42.86	3	0	TATTAGGATGAGGTGCTTTGG									
1859	22630	1	SSR	FORWARD	114	21	56.19	42.86	4	3	TCTGGGTTTCTTGAATAGAGC	188	1024	1024	3	1	ACA	3	ACAACAACAACA	12
1860	22630	1	SSR	REVERSE	301	21	56.92	47.62	5	2	TTAGATAGATGGCACCTCGAC									
1861	22639	1	SSR	FORWARD	101	22	56.43	31.82	4	0	TTTACTGGGGGAAATTAAAAAC	183	413	413	6	2	TAT	3	TATTATTATTAT	12
1862	22639	1	SSR	REVERSE	283	22	55.52	36.36	4	2	GGGTAATGTTGTTTTATTCGAG									
1863	22650	1	SSR	FORWARD	765	20	56.78	40	4	2	CTCATGCAACCAAAATTGAG	173	1145	1145	4	1	CAT	3	CATCATCATCATCAT	15
1864	22650	1	SSR	REVERSE	937	21	56.55	38.1	4	2	ATGCAAAAAGTTAAGCAGAGC									
1865	22668	1	SSR	FORWARD	157	18	56.68	61.11	5	1	GTCTTCGGCGACACCTAC	173	622	622	5	1	CCG	3	CCGCCGCCGCCG	12
1866	22668	1	SSR	REVERSE	329	21	58.1	52.38	3	3	TTGTAGGAGAGAGTGCCAGTG									
1867	22678	1	SSR	FORWARD	55	20	57.79	50	4	1	TTCCCCATATTCCCCTAGTC	308	369	369	6	2	CTC	3	CTCCTCCTCCTC	12
1868	22678	1	SSR	REVERSE	362	21	56.94	52.38	2	0	GGGAGAGGAGAAGAAGGTATG									
1869	22702	1	SSR	FORWARD	418	21	57.31	42.86	6	0	ACAATTATTTGCCTCCCTCTC	172	601	601	5	1	TTTC	4	TTTCTTTCTTTCTTTC	16
1870	22702	1	SSR	REVERSE	589	21	57.59	42.86	4	0	GGATAGGATTTTATGGGCAAG									
1871	22712	1	SSR	FORWARD	415	21	58.19	47.62	5	0	ACTTGGGCCATCTCTTTACAC	183	804	804	4	1	CCT	3	CCTCCTCCTCCT	12
1872	22712	1	SSR	REVERSE	597	21	56.21	42.86	4	2	TGACGACATAGAGTTTCATGG									
1873	22717	1	SSR	FORWARD	26	22	56.89	54.55	4	0	CTATACTCTCCCCGTACACTCC	187	608	608	5	2	TC	2	TCTCTCTCTCTC	12
1874	22717	1	SSR	REVERSE	212	21	56.14	42.86	4	2	AAGTGTGGTGATATGCAGTTG									
1875	22728	1	SSR	FORWARD	224	21	56.59	42.86	6	2	TGATAAGGGTATCACCTTTGG	190	417	417	4	1	TCC	3	TCCTCCTCCTCC	12
1876	22728	1	SSR	REVERSE	413	21	56.64	38.1	5	2	TAATCAATGTTGGGATTAGGC									
1877	22750	1	SSR	FORWARD	180	21	52.62	38.1	2	0	ATACAAACCCTTCCTAACAAC	264	791	791	5	1	TC	2	TCTCTCTCTCTCTC	14
1878	22750	1	SSR	REVERSE	443	23	56.06	30.43	5	3	TGTATTGTCCATTTAGAATTTCG									
1879	22750	1	SSR	FORWARD	578	20	56.97	45	3	2	ATCTTTTGCCACCTAACTCG	208	791	791	5	1	TCA	3	TCATCATCATCA	12
1880	22750	1	SSR	REVERSE	785	21	56.28	38.1	3	0	GTTATTCCCAGCACAAAAATC									
1881	22760	1	SSR	FORWARD	464	21	57.6	47.62	4	2	TCTTATGAGGAGGACCATGTG	169	778	778	3	0	CTT	3	CTTCTTCTTCTT	12
1882	22760	1	SSR	REVERSE	632	20	56.99	40	4	0	TGAAAATGTTGGGTGTTGAG									
1883	22770	1	SSR	FORWARD	2	21	56.99	42.86	4	2	ATTCAACTCCTTATGCACTCG	181	595	595	4	2	TTC	3	TTCTTCTTCTTCTTC	15
1884	22770	1	SSR	REVERSE	182	21	57.49	47.62	4	0	GATCTTAGCAACCACTGCAAC									
1885	22778	1	SSR	FORWARD	69	21	57.44	42.86	3	1	TTCCTCATCCATCTCATCATC	200	322	322	4	3	CAT	3	CATCATCATCAT	12
1886	22778	1	SSR	REVERSE	268	21	56.88	38.1	4	3	ATCGAGACAATGCTAATTTGG									
1887	22785	1	SSR	FORWARD	347	21	55.8	42.86	4	0	TCTGAGGGATTTCCATAGTTC	167	707	707	5	1	TCT	3	TCTTCTTCTTCT	12
1888	22785	1	SSR	REVERSE	513	21	56.65	38.1	5	1	ATGATTTGGGAAGTCAAAGTG									
1889	22787	1	SSR	FORWARD	144	21	57.44	42.86	4	0	TTTTATGGTCCCAACTCACAC	175	333	333	4	3	TCA	3	TCATCATCATCA	12
1890	22787	1	SSR	REVERSE	318	21	56.39	42.86	6	0	ATTCATGAGGGTATGATGGAG									
1891	22799	1	SSR	FORWARD	379	21	56.93	47.62	3	2	CTACTCTTCCACAAGCAAAGC	174	712	712	5	1	TTC	3	TTCTTCTTCTTCTTC	15
1892	22799	1	SSR	REVERSE	552	21	56.42	52.38	3	0	GACCATCAGACAGGAGAGAAG									
1893	22802	1	SSR	FORWARD	99	21	56.69	57.14	4	0	CTCTACGTCTCTGCCACTACC	189	287	287	6	3	CT	2	CTCTCTCTCTCT	12
1894	22802	1	SSR	REVERSE	287	21	55.78	52.38	2	0	AGAGAGAGAGGGAAGGGATAG									
1895	22806	1	SSR	FORWARD	56	21	57.11	38.1	4	0	CCAAGTTTTCATTGGTGTTTC	158	378	378	4	3	CT	2	CTCTCTCTCTCT	12
1896	22806	1	SSR	REVERSE	213	21	56.9	47.62	2	0	GAGGGGTGGAAATAGAGAAAG									
1897	22808	1	SSR	FORWARD	181	21	57.35	47.62	1	0	ACTTTTCTCTCACACCCTTCC	168	424	424	6	3	TC	2	TCTCTCTCTCTCTC	14
1898	22808	1	SSR	REVERSE	348	21	57.86	42.86	2	0	ATGGGAAGGAATACAAGGATG									
1899	22818	1	SSR	FORWARD	604	21	57.07	38.1	4	2	TCGCATATTTATTCCTCTTGC	169	827	827	4	0	AAC	3	AACAACAACAAC	12
1900	22818	1	SSR	REVERSE	772	21	57.59	42.86	4	2	ATGATGCTGTGACTTTGATCC									
1901	22865	1	SSR	FORWARD	126	21	57.62	38.1	6	0	GGCCAACTAAATGGATTTTTC	190	425	425	3	1	TTG	3	TTGTTGTTGTTG	12
1902	22865	1	SSR	REVERSE	315	22	58.41	45.45	6	3	GCATGCAGACATAACAGAGATG									
1903	22914	1	SSR	FORWARD	87	21	56.17	47.62	4	2	AGTACCAGGCAGTTAATACGC	171	291	291	4	1	CTC	3	CTCCTCCTCCTC	12
1904	22914	1	SSR	REVERSE	257	20	57.03	45	4	2	TATAATGACGGTGCCATCTG									
1905	22925	1	SSR	FORWARD	235	19	56.31	57.89	2	0	ACCTCATCCCTCCACTACC	168	497	497	6	3	CCT	3	CCTCCTCCTCCT	12
1906	22925	1	SSR	REVERSE	402	21	57.51	47.62	2	0	AAGAGGAGGTGTTTGGAGAAG									
1907	22925	1	SSR	FORWARD	235	19	56.31	57.89	2	0	ACCTCATCCCTCCACTACC	168	497	497	6	3	TCC	3	TCCTCCTCCTCC	12
1908	22925	1	SSR	REVERSE	402	21	57.51	47.62	2	0	AAGAGGAGGTGTTTGGAGAAG									
1909	22938	1	SSR	FORWARD	226	21	57.18	47.62	5	2	TTCCTCTTCAGACTGCTCATC	134	377	377	6	3	TCT	3	TCTTCTTCTTCTTCT	15
1910	22938	1	SSR	REVERSE	359	21	56.79	47.62	2	0	CAGAGACAGAAACGGAAGAAG									
1911	22961	1	SSR	FORWARD	64	21	56.09	38.1	2	1	TTCTTTAGTGGGTTTTTCGTC	140	264	264	4	0	GA	2	GAGAGAGAGAGA	12
1912	22961	1	SSR	REVERSE	203	25	57.15	40	4	2	CATCTCTCTCTCTCTCAAAATTCTC									
1913	23000	1	SSR	FORWARD	106	23	56.61	39.13	4	2	TTTAGGAGGTTGGTTTCAACTAC	163	489	489	3	0	GA	2	GAGAGAGAGAGA	12
1914	23000	1	SSR	REVERSE	268	21	56.22	47.62	6	3	TGTACATCATCTGGAGACTGC									
1915	23000	1	SSR	FORWARD	106	23	56.61	39.13	4	2	TTTAGGAGGTTGGTTTCAACTAC	163	489	489	3	0	GA	2	GAGAGAGAGAGA	12
1916	23000	1	SSR	REVERSE	268	21	56.22	47.62	6	3	TGTACATCATCTGGAGACTGC									
1917	23006	1	SSR	FORWARD	288	22	57.16	40.91	4	2	CATGGGTTGTACTCTTCAAATG	353	717	717	4	2	TATT	4	TATTTATTTATTTATT	16
1918	23006	1	SSR	REVERSE	640	21	57.32	38.1	3	1	TCAATACCCCAAACATTCAAC									
1919	23030	1	SSR	FORWARD	174	21	57.4	52.38	6	0	GGAGACTGCACTCATACAAGG	182	475	475	4	1	CT	2	CTCTCTCTCTCT	12
1920	23030	1	SSR	REVERSE	355	22	56.22	36.36	2	0	GAAGAAAATGGTTATGTGGTTG									
1921	23064	1	SSR	FORWARD	109	19	57.37	52.63	1	0	ACCCCCAAAACACACTCTC	173	293	293	6	3	CT	2	CTCTCTCTCTCTCTCTCT	18
1922	23064	1	SSR	REVERSE	281	21	56.31	47.62	2	0	AGGGGGTGATAAGGAAGATAG									
1923	23064	1	SSR	FORWARD	109	19	57.37	52.63	1	0	ACCCCCAAAACACACTCTC	173	293	293	6	3	CCT	3	CCTCCTCCTCCT	12
1924	23064	1	SSR	REVERSE	281	21	56.31	47.62	2	0	AGGGGGTGATAAGGAAGATAG									
1925	23085	1	SSR	FORWARD	129	21	57.87	47.62	4	2	TCTCAACTCCCTTAACACACG	243	386	386	5	3	CT	2	CTCTCTCTCTCTCT	14
1926	23085	1	SSR	REVERSE	371	21	56.55	52.38	2	0	AGTGGGAGATAGGAGAAGAGG									
1927	23085	1	SSR	FORWARD	129	21	57.87	47.62	4	2	TCTCAACTCCCTTAACACACG	221	386	386	6	2	ATCT	4	ATCTATCTATCTATCT	16
1928	23085	1	SSR	REVERSE	349	21	56	57.14	0	0	AGAGAGAGAGAGAGGGAGGAG									
1929	23091	1	SSR	FORWARD	61	22	56.92	50	4	2	CACTCCCTGTGTACCATGTATC	175	244	244	6	3	TC	2	TCTCTCTCTCTCTCTCTC	18
1930	23091	1	SSR	REVERSE	235	21	57.57	47.62	4	0	CAAAGGGAATATGGGTAGAGG									
1931	23109	1	SSR	FORWARD	373	21	57.89	38.1	5	3	AATTTGATGACCAGGTTTTCC	161	540	540	4	1	TGC	3	TGCTGCTGCTGCTGC	15
1932	23109	1	SSR	REVERSE	533	20	57.13	55	4	0	AGTACAGAGGGAAGCAGCAC									
1933	23120	1	SSR	FORWARD	14	21	55.63	38.1	4	2	TGATAAAAGTGCGTTGACTTC	190	647	647	4	2	GT	2	GTGTGTGTGTGTGT	14
1934	23120	1	SSR	REVERSE	203	22	56.87	36.36	4	0	TTAAATCAGCATCATCCAACTC									
1935	23138	1	SSR	FORWARD	55	21	57.43	47.62	4	3	GTCTACAATCATGCAGCCTTC	182	289	289	4	2	TCC	3	TCCTCCTCCTCCTCCTCC	18
1936	23138	1	SSR	REVERSE	236	21	57.72	52.38	2	0	GTAGTGGGAAGAGGAATGGAG									
1937	23139	1	SSR	FORWARD	53	21	57.47	38.1	3	0	TGGGTTATGAATGGACAAAAG	172	668	668	4	1	GATG	4	GATGGATGGATGGATG	16
1938	23139	1	SSR	REVERSE	224	21	57.13	38.1	5	0	GATGCAAAATCAGATCCAAAC									
1939	23147	1	SSR	FORWARD	101	21	57.46	47.62	3	0	ATCTCACCACACCTGAAACAC	176	687	687	6	1	CCT	3	CCTCCTCCTCCT	12
1940	23147	1	SSR	REVERSE	276	21	57.03	47.62	4	0	AAAAAGAGGAGCTGAGGAGAG									
1941	23153	1	SSR	FORWARD	393	21	58.16	42.86	4	2	GTGTATTTCATGTGCCTTTGC	173	565	565	5	3	TC	2	TCTCTCTCTCTCTC	14
1942	23153	1	SSR	REVERSE	565	20	57.87	50	4	0	ATGCAAGAGACAGTGGAAGG									
1943	23153	1	SSR	FORWARD	393	21	58.16	42.86	4	2	GTGTATTTCATGTGCCTTTGC	173	565	565	5	3	CCTC	4	CCTCCCTCCCTCCCTC	16
1944	23153	1	SSR	REVERSE	565	20	57.87	50	4	0	ATGCAAGAGACAGTGGAAGG									
1945	23160	1	SSR	FORWARD	184	21	56.26	47.62	5	0	CCCAGTGGTATAGTTTTGGAG	168	351	351	3	0	CT	2	CTCTCTCTCTCT	12
1946	23160	1	SSR	REVERSE	351	21	56.81	57.14	1	0	AGAGAGAGAGGGTGAGGAGAG									
1947	23167	1	SSR	FORWARD	76	21	56.55	33.33	4	2	CAATTTTCCAAAGATCAAAGC	176	331	331	4	3	TAT	3	TATTATTATTAT	12
1948	23167	1	SSR	REVERSE	251	21	56.56	47.62	4	0	ATTGTGAGGATGTGTCTAGGG									
1949	23200	1	SSR	FORWARD	6	18	59.15	66.67	2	1	GCAGAGGTGGTGGAGGAC	172	336	336	2	0	GTG	3	GTGGTGGTGGTG	12
1950	23200	1	SSR	REVERSE	177	21	56.67	42.86	4	0	AACGAGGACAATCATACGAAC									
1951	23234	1	SSR	FORWARD	90	21	56.9	42.86	3	0	AAGCAATGAGGTGTAGGTTTG	173	542	542	4	3	AG	2	AGAGAGAGAGAG	12
1952	23234	1	SSR	REVERSE	262	21	56.46	42.86	4	0	CGATAAATCAGAGGACGAAAC									
1953	23247	1	SSR	FORWARD	191	21	55.6	52.38	6	0	AGCAGCTACTGTCTCTTCCTC	182	527	527	6	3	CTC	3	CTCCTCCTCCTC	12
1954	23247	1	SSR	REVERSE	372	21	56.28	42.86	4	2	AAAGATGGCAGAAGTACAAGC									
1955	23288	1	SSR	FORWARD	387	21	57.16	42.86	3	1	CCTTTGTTCCTGATTTGACAC	144	672	672	6	2	GGT	3	GGTGGTGGTGGT	12
1956	23288	1	SSR	REVERSE	530	21	57.25	52.38	4	1	CTAGTCCTCCACCACAATCAG									
1957	23341	1	SSR	FORWARD	318	21	57.44	47.62	4	0	GAAGTGCATCGTATGGAGAAG	181	725	725	4	1	CAT	3	CATCATCATCAT	12
1958	23341	1	SSR	REVERSE	498	21	56.52	42.86	4	2	GACTTTGTTCGCAGTAAATCC									
1959	23367	1	SSR	FORWARD	19	21	57.47	42.86	4	0	GTTTGCACCTTGAGAGATTTG	190	209	209	3	0	TG	2	TGTGTGTGTGTGTGTGTGTGTG	22
1960	23367	1	SSR	REVERSE	208	21	57.08	52.38	2	0	AGAAGCAGAGAGGAAGAGGAG									
1961	23387	1	SSR	FORWARD	234	21	56.72	52.38	4	0	CCTCTCTCTTCCCATATACCC	173	489	489	6	3	CT	2	CTCTCTCTCTCT	12
1962	23387	1	SSR	REVERSE	406	21	57.15	52.38	6	0	ACATGTAGAGGAAGGGGTAGG									
1963	23390	1	SSR	FORWARD	274	21	57.03	42.86	4	1	TTCCTATTTACGCTGATCCTG	175	714	714	6	1	TAA	3	TAATAATAATAA	12
1964	23390	1	SSR	REVERSE	448	23	57.31	34.78	5	0	TGGATCAATAAGTTTTTCTCACC									
1965	23403	1	SSR	FORWARD	81	21	56.34	47.62	2	0	CACACCCTCAAACATACACAC	162	268	268	3	1	TC	2	TCTCTCTCTCTC	12
1966	23403	1	SSR	REVERSE	242	21	56.88	47.62	5	0	AGGAGAGAAACTCCGAGAAAG									
1967	23411	1	SSR	FORWARD	170	21	56.67	52.38	2	0	TCTCTCTTTCCCTCTCCCTAC	185	372	372	5	3	TC	2	TCTCTCTCTCTCTC	14
1968	23411	1	SSR	REVERSE	354	22	56.8	50	4	2	GGTGGAAGAGTAGGAGGATATG									
1969	23431	1	SSR	FORWARD	124	21	56.85	47.62	4	3	GTTGCAGCCTACTAATCTTGC	214	349	349	4	2	CT	2	CTCTCTCTCTCT	12
1970	23431	1	SSR	REVERSE	337	18	57.14	66.67	1	0	GAGGGTGGAGAGGAGGAG									
1971	23438	1	SSR	FORWARD	457	21	57.53	42.86	4	1	ACCAACGGTGACAAATTACTG	189	733	733	3	1	CTC	3	CTCCTCCTCCTC	12
1972	23438	1	SSR	REVERSE	645	21	55.99	47.62	2	0	ACCACGAAGATACAGAAGGAG									
1973	23440	1	SSR	FORWARD	365	20	57.34	45	4	3	TCTTGTGGCAATACTTGTGC	158	534	534	5	1	AG	2	AGAGAGAGAGAG	12
1974	23440	1	SSR	REVERSE	522	20	57.25	40	6	3	ATCTTGCAAAAGCTTGAAGG									
1975	23481	1	SSR	FORWARD	76	21	57.85	38.1	4	2	AATAAACAGTGCGAAACATGC	182	257	257	4	2	TTGA	4	TTGATTGATTGATTGA	16
1976	23481	1	SSR	REVERSE	257	22	57.28	36.36	2	2	TGCTCATTCTTTTAGTTGTTGC									
1977	23505	1	SSR	FORWARD	8	21	57.06	47.62	2	0	CCTCCCATCTCTTCTTTCTTC	136	143	143	5	2	TC	2	TCTCTCTCTCTCTC	14
1978	23505	1	SSR	REVERSE	143	19	56.65	57.89	4	0	AGGAGGGTCGATGTAGAGG									
1979	23571	1	SSR	FORWARD	84	21	56.24	47.62	6	0	GAGTGTCAACCCTCCTTATTG	176	752	752	4	1	ATG	3	ATGATGATGATG	12
1980	23571	1	SSR	REVERSE	259	22	57.4	36.36	6	3	TGCATTTCATGGGATGTTATAC									
1981	23576	1	SSR	FORWARD	14	21	57.32	47.62	4	0	GTAGGCCAAACACGAACATAG	173	410	410	3	1	CCA	3	CCACCACCACCACCA	15
1982	23576	1	SSR	REVERSE	186	21	56.68	42.86	4	2	CGGACAGTAGAGAAAAATTGC									
1983	23581	1	SSR	FORWARD	170	20	57.35	55	4	0	TGCAGAGCCTTCTCCTACTC	170	404	404	3	0	TCT	3	TCTTCTTCTTCT	12
1984	23581	1	SSR	REVERSE	339	21	57.92	52.38	5	2	ACCTACCTATGGTCCACGAAC									
1985	23592	1	SSR	FORWARD	22	19	57.55	47.37	5	2	ACAAAGCACTGCGATGAAG	175	756	756	5	1	AGA	3	AGAAGAAGAAGA	12
1986	23592	1	SSR	REVERSE	196	21	57.81	47.62	4	2	AAAACCTCTAGGCGATAGCAG									
1987	23640	1	SSR	FORWARD	148	21	55.78	38.1	6	3	CCTAAATTTTTGACAGGCTTC	174	634	634	3	1	AGA	3	AGAAGAAGAAGA	12
1988	23640	1	SSR	REVERSE	321	21	57.47	47.62	4	0	TTGGGGTTATGGTCTAGTGTG									
1989	23673	1	SSR	FORWARD	196	21	56.39	47.62	3	2	GATGTCTTCAGGGTGTAAAGC	187	454	454	5	1	GAA	3	GAAGAAGAAGAA	12
1990	23673	1	SSR	REVERSE	382	21	56.72	38.1	5	0	AGGTCAAAACATTTCACTTGG									
1991	23702	1	SSR	FORWARD	3	21	56.97	57.14	4	0	CTCCTACTCCCGACTATCTCC	187	239	239	5	3	CT	2	CTCTCTCTCTCT	12
1992	23702	1	SSR	REVERSE	189	20	57.51	55	2	0	GTGAGAATGAGAGGGCAGAG									
1993	23750	1	SSR	FORWARD	223	21	57.1	42.86	4	2	GATCAAAGATGGTTCCAGTTG	175	728	728	6	2	TA	2	TATATATATATATATATATA	20
1994	23750	1	SSR	REVERSE	397	21	57.16	33.33	3	2	TAAAAACCATTCAAAGCAAGC									
1995	23750	1	SSR	FORWARD	223	21	57.1	42.86	4	2	GATCAAAGATGGTTCCAGTTG	175	728	728	6	2	ATT	3	ATTATTATTATT	12
1996	23750	1	SSR	REVERSE	397	21	57.16	33.33	3	2	TAAAAACCATTCAAAGCAAGC									
1997	23755	1	SSR	FORWARD	50	21	56.86	47.62	4	2	AGCCGACAACCTACTGATATG	327	770	770	5	1	TAT	3	TATTATTATTATTATTAT	18
1998	23755	1	SSR	REVERSE	376	23	55.49	43.48	5	3	CCATATTAACTTCCCCTAGTAGC									
1999	23755	1	SSR	FORWARD	50	21	56.86	47.62	4	2	AGCCGACAACCTACTGATATG	327	770	770	5	1	TATT	4	TATTTATTTATTTATT	16
2000	23755	1	SSR	REVERSE	376	23	55.49	43.48	5	3	CCATATTAACTTCCCCTAGTAGC									
2001	23755	1	SSR	FORWARD	50	21	56.86	47.62	4	2	AGCCGACAACCTACTGATATG	327	770	770	5	1	TTTA	4	TTTATTTATTTATTTA	16
2002	23755	1	SSR	REVERSE	376	23	55.49	43.48	5	3	CCATATTAACTTCCCCTAGTAGC									
2003	23755	1	SSR	FORWARD	354	23	55.49	43.48	5	0	GCTACTAGGGGAAGTTAATATGG	260	770	770	5	1	ATTT	4	ATTTATTTATTTATTT	16
2004	23755	1	SSR	REVERSE	613	22	55.7	36.36	6	2	TCCTGAGTAATTAAAAGCTTGC									
2005	23761	1	SSR	FORWARD	44	21	57.1	42.86	4	0	CCCAATCAAATCTTCAGACAC	180	836	836	6	3	CTT	3	CTTCTTCTTCTT	12
2006	23761	1	SSR	REVERSE	223	21	56.15	42.86	4	2	CAACTGCTGAAAGATGTCAAG									
2007	23766	1	SSR	FORWARD	297	20	58.79	50	4	0	CATCTTTTCTTCGGCCTACC	176	479	479	6	3	CT	2	CTCTCTCTCTCTCT	14
2008	23766	1	SSR	REVERSE	472	21	56.39	52.38	0	0	GAGGAGAGGAAAGAGAGGAAG									
2009	23771	1	SSR	FORWARD	68	21	57.29	47.62	2	0	ATTTCTCTCACCCTCCAACTC	169	316	316	4	1	CT	2	CTCTCTCTCTCTCTCT	16
2010	23771	1	SSR	REVERSE	236	21	56.7	42.86	1	0	AGAAGGACAAAAGGAAGGAAG									
2011	23779	1	SSR	FORWARD	284	21	57.24	42.86	5	1	TTTGGTTAATAGCTGCCAGAG	202	510	510	4	0	CCT	3	CCTCCTCCTCCTCCT	15
2012	23779	1	SSR	REVERSE	485	21	56.49	57.14	2	0	AGGTGGAGGTAGAGGTAGAGG									
2013	23781	1	SSR	FORWARD	191	22	56.05	40.91	4	1	TCAAGTCTATCAATTCCTCTGG	171	407	407	3	1	TTC	3	TTCTTCTTCTTC	12
2014	23781	1	SSR	REVERSE	361	21	57.72	47.62	5	3	ATGCTGGAGATGTCAGTGAAC									
2015	23784	1	SSR	FORWARD	526	21	56.12	52.38	3	2	CACCCTGTAATGAGTCTACCC	171	789	789	4	2	ATA	3	ATAATAATAATA	12
2016	23784	1	SSR	REVERSE	696	20	57.1	50	3	1	AACAAGGAGTTGGCTGAGAG									
2017	23788	1	SSR	FORWARD	242	21	57.13	47.62	6	2	CGCCATCACTCCATATATCTC	163	573	573	6	3	TG	2	TGTGTGTGTGTGTG	14
2018	23788	1	SSR	REVERSE	404	21	57.31	47.62	4	0	TATAGGGTGGGAGAAAGGAAG									
2019	23788	1	SSR	FORWARD	386	21	57.1	47.62	4	2	TCCTTTCTCCCACCCTATATC	174	573	573	5	3	TC	2	TCTCTCTCTCTCTC	14
2020	23788	1	SSR	REVERSE	559	21	56.06	42.86	4	0	ACAATGGAGATTAAGCAGGAG									
2021	23790	1	SSR	FORWARD	19	21	55.23	42.86	5	2	GGAATCATTTCCTGAGTTACC	175	263	263	4	2	TCC	3	TCCTCCTCCTCC	12
2022	23790	1	SSR	REVERSE	193	21	57.27	47.62	2	0	AGGTGGAAGATAAGGAGGTTG									
2023	23810	1	SSR	FORWARD	49	21	57.31	42.86	4	0	TTGGACAATCCTCATATCCAC	164	222	222	6	2	GT	2	GTGTGTGTGTGTGTGTGT	18
2024	23810	1	SSR	REVERSE	212	22	57.07	45.45	4	2	AGAGAGGATGTAATGACCCATC									
2025	23810	1	SSR	FORWARD	49	21	57.31	42.86	4	0	TTGGACAATCCTCATATCCAC	164	222	222	6	2	TA	2	TATATATATATA	12
2026	23810	1	SSR	REVERSE	212	22	57.07	45.45	4	2	AGAGAGGATGTAATGACCCATC									
2027	23811	1	SSR	FORWARD	113	23	55.04	30.43	3	0	AACAAACAAATGACAATAGGAAC	201	680	680	4	0	TAA	3	TAATAATAATAATAA	15
2028	23811	1	SSR	REVERSE	313	22	56.35	36.36	6	3	AACAACATCCATGGTTAATGAC									
2029	23811	1	SSR	FORWARD	113	23	55.04	30.43	3	0	AACAAACAAATGACAATAGGAAC	201	680	680	4	0	TAA	3	TAATAATAATAA	12
2030	23811	1	SSR	REVERSE	313	22	56.35	36.36	6	3	AACAACATCCATGGTTAATGAC									
2031	23819	1	SSR	FORWARD	257	21	57.19	47.62	3	1	GAACCTGTGCCAACTATTCAC	151	450	450	4	3	CAT	3	CATCATCATCAT	12
2032	23819	1	SSR	REVERSE	407	21	57.03	38.1	5	0	ACAAATTGCTGATGATGTGTG									
2033	23829	1	SSR	FORWARD	111	22	56.05	36.36	4	0	TTTTTGGCTAGTGATATGTTCC	227	338	338	5	1	TTG	3	TTGTTGTTGTTG	12
2034	23829	1	SSR	REVERSE	337	21	57.76	38.1	5	2	AAGGAATGCTTGAGAAAAAGC									
2035	23841	1	SSR	FORWARD	425	21	56.35	38.1	4	0	TATTGTTGCATTGAGTTGAGG	173	620	620	4	0	TTG	3	TTGTTGTTGTTG	12
2036	23841	1	SSR	REVERSE	597	22	56.73	40.91	4	0	TCCTTGGTATGTTGTAACTTGG									
2037	23843	1	SSR	FORWARD	485	21	56.96	42.86	4	1	TTCCTTTAGTTGCTCCATGTC	171	760	760	4	2	CTT	3	CTTCTTCTTCTTCTTCTT	18
2038	23843	1	SSR	REVERSE	655	21	56.23	42.86	4	2	CGCTATTTGAAGAAGAAGAGC									
2039	23854	1	SSR	FORWARD	262	21	56.92	47.62	4	2	TGAGTTCTCCTCCACTTGAAC	175	659	659	3	1	AAG	3	AAGAAGAAGAAG	12
2040	23854	1	SSR	REVERSE	436	21	56.53	38.1	2	1	TTTTGCTTCTTCTTCTTCGTC									
2041	23854	1	SSR	FORWARD	338	21	57.45	42.86	2	0	TTCTTCATCCCTTTCTTCCTC	176	659	659	6	3	GAA	3	GAAGAAGAAGAA	12
2042	23854	1	SSR	REVERSE	513	21	56.38	42.86	4	0	CTTTACAGGGTTGATTGGAAG									
2043	23868	1	SSR	FORWARD	161	21	56.43	42.86	3	2	ATGCGAAACAAGAGACTAAGC	171	403	403	4	1	TTA	3	TTATTATTATTA	12
2044	23868	1	SSR	REVERSE	331	21	56.34	47.62	4	1	CCCTTGAGGTATTCAGAGATG									
2045	23883	1	SSR	FORWARD	205	21	57.99	47.62	4	3	ACGAGAATGATCCCTGGTAAC	166	653	653	4	0	ACAT	4	ACATACATACATACAT	16
2046	23883	1	SSR	REVERSE	370	21	55.75	38.1	5	3	GTGATAATGATTGCTTCATGC									
2047	23888	1	SSR	FORWARD	248	21	57.5	38.1	4	2	TGATCTTGGTTGTTTGAATCC	176	531	531	6	1	CCT	3	CCTCCTCCTCCT	12
2048	23888	1	SSR	REVERSE	423	21	56.46	42.86	4	0	GAAACAATAGGAGGATGCTTG									
2049	23888	1	SSR	FORWARD	300	21	57.99	52.38	2	0	TCACCACCTTCTATCCTACCC	172	531	531	4	3	TCC	3	TCCTCCTCCTCC	12
2050	23888	1	SSR	REVERSE	471	21	57.09	52.38	4	0	GAGGGAGACGAGGAGAATTAG									
2051	23917	1	SSR	FORWARD	182	21	57.68	52.38	6	0	GAGTAATGGTGCGCAGTAGAG	171	392	392	3	1	TTC	3	TTCTTCTTCTTC	12
2052	23917	1	SSR	REVERSE	352	19	57.08	57.89	3	3	GGATTGGCAGGTAGGAGTC									
2053	23925	1	SSR	FORWARD	5	20	57.48	45	5	3	AACCAAGTTGTCCTCCAATG	181	741	741	5	2	CCT	3	CCTCCTCCTCCTCCT	15
2054	23925	1	SSR	REVERSE	185	21	56.49	52.38	5	1	GAGTTTCAGTGACCTGAGGAG									
2055	23934	1	SSR	FORWARD	390	21	56.78	47.62	2	0	TCATTCCATCTCTCTCTCCAC	198	656	656	6	3	CT	2	CTCTCTCTCTCT	12
2056	23934	1	SSR	REVERSE	587	21	57.91	52.38	4	0	GAGAAGGGATCAGAGGACAAG									
2057	23934	1	SSR	FORWARD	531	19	57.1	57.89	2	0	CTCTCTCTTCCCCCATCAC	112	656	656	5	3	TC	2	TCTCTCTCTCTCTCTCTC	18
2058	23934	1	SSR	REVERSE	642	21	57.17	52.38	3	0	GGAGAGGAGTCAGAGGAAAAG									
2059	23947	1	SSR	FORWARD	565	21	57.42	47.62	6	2	GGGGATCACTTATCGGTAAAC	172	1040	1040	4	1	TTG	3	TTGTTGTTGTTG	12
2060	23947	1	SSR	REVERSE	736	22	57.38	45.45	6	3	TCACCTTGGGTAGAATCCTAAG									
2061	23970	1	SSR	FORWARD	78	21	56.92	38.1	6	0	TTTTCTAGGCATGGAACAAAC	236	660	660	4	1	CAA	3	CAACAACAACAA	12
2062	23970	1	SSR	REVERSE	313	21	56.61	42.86	4	2	GGAAGAAGAGCATTGATGAAG									
2063	24012	1	SSR	FORWARD	29	22	57.08	50	2	0	CTCCCACTCCTAACACTTCTTC	165	255	255	6	3	TCC	3	TCCTCCTCCTCC	12
2064	24012	1	SSR	REVERSE	193	21	57.23	47.62	2	1	ATGAATGGAGAGGAAGAGGAC									
2065	24041	1	SSR	FORWARD	31	21	56.63	47.62	4	2	ATGGAGTAGGGAACACAACTG	171	226	226	4	1	CT	2	CTCTCTCTCTCT	12
2066	24041	1	SSR	REVERSE	201	21	57.51	42.86	3	0	ATTAGTTTGGAGGCAAGGAAG									
2067	24048	1	SSR	FORWARD	469	21	57.07	42.86	4	0	ATCTGAAGCACTTGACCTTTG	177	661	661	4	1	CTT	3	CTTCTTCTTCTT	12
2068	24048	1	SSR	REVERSE	645	21	57.28	52.38	4	0	TGCAGTAGGAGGAGTTGAGAG									
2069	24082	1	SSR	FORWARD	50	22	54.63	31.82	6	2	AGAATTTTAAACCAAGCCATAG	151	225	225	6	2	AAT	3	AATAATAATAATAAT	15
2070	24082	1	SSR	REVERSE	200	21	58.45	42.86	3	0	TATTTCTTTGAGAGGGGCTTG									
2071	24109	1	SSR	FORWARD	152	21	57.08	47.62	4	2	AGTACAAAGCGTATGGAGTGC	174	707	707	5	1	GAT	3	GATGATGATGAT	12
2072	24109	1	SSR	REVERSE	325	21	57.37	47.62	3	1	GGCACTGAAACTGATGAAGAC									
2073	24116	1	SSR	FORWARD	122	22	56.81	40.91	4	1	CCTCCCTCAATTTCTAATCATC	166	387	387	4	1	TAA	3	TAATAATAATAA	12
2074	24116	1	SSR	REVERSE	287	21	57.36	42.86	6	2	CTATTAACAGCGGAACAATGG									
2075	24122	1	SSR	FORWARD	91	21	57.77	42.86	2	0	CCCTCCATTTTTCTCTTTCAC	171	393	393	6	3	CT	2	CTCTCTCTCTCT	12
2076	24122	1	SSR	REVERSE	261	21	57.54	47.62	3	0	TAAAGAGGAGAGGGACCAAAG									
2077	24171	1	SSR	FORWARD	155	20	57.07	50	5	2	TGCACTCCCACATTGTAGTC	163	366	366	4	1	TTAC	4	TTACTTACTTACTTAC	16
2078	24171	1	SSR	REVERSE	317	23	57.61	34.78	4	0	TGTATCATTGCACATATTTCAGG									
2079	24172	1	SSR	FORWARD	5	21	56.56	47.62	4	2	CCTGTTGTAGCTTCTTGATCC	174	256	256	3	2	GA	2	GAGAGAGAGAGA	12
2080	24172	1	SSR	REVERSE	178	21	57.26	47.62	5	1	CAGTTGGTAACCTTTGGTCAG									
2081	24173	1	SSR	FORWARD	227	21	56.63	38.1	6	0	CAATCAACATATGCACGAAAC	189	429	429	4	2	TCA	3	TCATCATCATCA	12
2082	24173	1	SSR	REVERSE	415	21	57.56	47.62	6	2	ACATGATCAGACTGGAGGTTG									
2083	24213	1	SSR	FORWARD	226	21	56.12	47.62	6	1	CCTCCTATAAGGATGATGGTG	170	598	598	5	1	ATG	3	ATGATGATGATG	12
2084	24213	1	SSR	REVERSE	395	21	57.46	52.38	6	3	GCATATGGTAGCAGGTCTCAG									
2085	24217	1	SSR	FORWARD	259	22	56.72	45.45	6	2	TGCATCTACTACAGTTGCACAG	136	1152	1152	4	2	GAT	3	GATGATGATGAT	12
2086	24217	1	SSR	REVERSE	394	21	57.53	42.86	4	0	ATCATGTCGATCAATCTCTGG									
2087	24217	1	SSR	FORWARD	317	21	57.01	47.62	5	0	GATGATGATGATGAGGAGGAG	176	1152	1152	4	2	TGA	3	TGATGATGATGA	12
2088	24217	1	SSR	REVERSE	492	21	57.22	52.38	6	2	GAGGCTAGAAATGGCCTCTAC									
2089	24224	1	SSR	FORWARD	3	21	54.92	42.86	3	0	CTTGTTTTGACTGTGTTCTCC	167	395	395	6	2	TTG	3	TTGTTGTTGTTGTTG	15
2090	24224	1	SSR	REVERSE	169	21	56.99	38.1	4	0	TTAGAACATAATTCCGCTTGG									
2091	24260	1	SSR	FORWARD	187	21	56.84	52.38	4	0	ACGAAGAGCTAGGAGGATAGG	192	385	385	2	0	TCC	3	TCCTCCTCCTCC	12
2092	24260	1	SSR	REVERSE	378	20	57.49	55	3	0	AGAGGACCAGAGGAGGAAAG									
2093	24276	1	SSR	FORWARD	109	21	56.48	42.86	4	0	AAATCTTTCCTCCAGTCTTCC	195	529	529	4	2	CCA	3	CCACCACCACCA	12
2094	24276	1	SSR	REVERSE	303	18	57.62	61.11	3	2	CTGGGTGTCAAGGACTCG									
2095	24280	1	SSR	FORWARD	369	20	57.33	45	5	3	AACCTGATGGCATTATCCAC	193	756	756	4	1	ACC	3	ACCACCACCACC	12
2096	24280	1	SSR	REVERSE	561	21	57.96	42.86	5	2	GCTCTAAATTGGAAAGGATCG									
2097	24284	1	SSR	FORWARD	12	19	56.65	57.89	2	0	CTCTTTGCCTCCCTCTCTC	183	284	284	5	3	TC	2	TCTCTCTCTCTC	12
2098	24284	1	SSR	REVERSE	194	21	56.24	42.86	4	2	GGGAATATGAAAGACATCGAG									
2099	24315	1	SSR	FORWARD	230	22	56.74	40.91	6	2	CCCTCCATATATCCTTATTTGC	130	359	359	5	1	ATCT	4	ATCTATCTATCTATCT	16
2100	24315	1	SSR	REVERSE	359	20	56.67	55	2	0	CGAGAGAGAGAGATGGGAAG									
2101	24326	1	SSR	FORWARD	17	22	57.09	50	3	0	CCTCTACCTATGCCTCTTCATC	161	233	233	6	3	CCT	3	CCTCCTCCTCCT	12
2102	24326	1	SSR	REVERSE	177	21	56.24	47.62	2	0	GATTTGTTGGTGGAGGAGTAG									
2103	24357	1	SSR	FORWARD	323	21	57.48	47.62	4	1	AGCCCTCATATTCACTTAGCC	154	659	659	4	0	ATT	3	ATTATTATTATT	12
2104	24357	1	SSR	REVERSE	476	21	56.75	47.62	3	3	CGGTAAGGGGTAGTTATTTCC									
2105	24401	1	SSR	FORWARD	11	22	56.89	54.55	4	2	CCTCTATACTCTCCCCGTACAC	139	152	152	6	2	TC	2	TCTCTCTCTCTC	12
2106	24401	1	SSR	REVERSE	149	21	57.45	52.38	2	0	GAGCGAAGAGAGAAGGGTTAG									
2107	24404	1	SSR	FORWARD	107	19	57.26	47.37	4	2	CACCAACCTCCATGAATTG	192	320	320	4	2	AGC	3	AGCAGCAGCAGC	12
2108	24404	1	SSR	REVERSE	298	21	56.86	38.1	4	2	AACACAGGTGAAAAGAATTGC									
2109	24454	1	SSR	FORWARD	53	21	56.58	42.86	4	3	TATCATTGGAAGTCTGGTTCC	174	706	706	5	3	TTC	3	TTCTTCTTCTTC	12
2110	24454	1	SSR	REVERSE	226	21	58.54	52.38	0	0	GGGAAGAAGAAGAGGAGGAAG									
2111	24481	1	SSR	FORWARD	424	22	57.47	36.36	4	0	CCCATATCCAAAACAAAATAGG	160	598	598	3	0	AT	2	ATATATATATATAT	14
2112	24481	1	SSR	REVERSE	583	23	55.43	30.43	3	3	TCATAGAAAAACACAACACAATG									
2113	24489	1	SSR	FORWARD	94	21	56.95	38.1	4	3	ATCAAGAACTTAACCGCAATG	213	700	700	3	2	ACA	3	ACAACAACAACAACA	15
2114	24489	1	SSR	REVERSE	306	21	56.51	42.86	4	0	CATGTTTGGCATGTAGGTATG									
2115	24509	1	SSR	FORWARD	93	22	56.94	40.91	3	0	CATCATTTGTATCACCCAGTTC	177	771	771	5	1	ATC	3	ATCATCATCATCATCATC	18
2116	24509	1	SSR	REVERSE	269	21	57.53	38.1	6	2	ATCGAGACAATGTTCATTTGG									
2117	24519	1	SSR	FORWARD	247	21	56.54	38.1	4	0	CGTCATGTTTAATGGTTGTTG	185	502	502	5	1	AT	2	ATATATATATATATATAT	18
2118	24519	1	SSR	REVERSE	431	21	57.04	42.86	3	1	ACAACGCCGACAAAGTAATAG									
2119	24521	1	SSR	FORWARD	12	21	55.89	47.62	6	2	GGAAGAGAGCCTATGCTATTG	185	510	510	4	3	AGA	3	AGAAGAAGAAGA	12
2120	24521	1	SSR	REVERSE	196	21	56.94	42.86	4	1	CCCATGCAACATTATCTATCC									
2121	24527	1	SSR	FORWARD	53	20	57	45	4	2	GGTTTGACCGATCCATAAAG	175	616	616	4	3	AT	2	ATATATATATATAT	14
2122	24527	1	SSR	REVERSE	227	21	56.79	38.1	6	3	TAAGCCCTTATCCATTTGATG									
2123	24588	1	SSR	FORWARD	43	21	56.67	42.86	2	0	TCCATTCTCCTCATCTCATTC	159	281	281	6	3	CT	2	CTCTCTCTCTCT	12
2124	24588	1	SSR	REVERSE	201	20	57.45	50	4	0	GAGATGCAAAAGGGTGAGAG									
2125	24594	1	SSR	FORWARD	450	21	57.66	47.62	4	3	GATTCTAAGGTTGACCCCTTG	158	617	617	3	1	AAG	3	AAGAAGAAGAAG	12
2126	24594	1	SSR	REVERSE	607	18	57.14	55.56	4	0	TACACGGTTTGGCCTCTC									
2127	24600	1	SSR	FORWARD	3	21	56.46	52.38	2	0	TAGAGGAGGATTAGGGGGTAG	218	375	375	3	0	GGA	3	GGAGGAGGAGGA	12
2128	24600	1	SSR	REVERSE	220	21	56.97	42.86	4	0	TTCCAACAATGGAGAAGAGAG									
2129	24602	1	SSR	FORWARD	54	21	57.08	42.86	4	3	CTTTCATGTACTTCCCCAATG	175	460	460	5	2	CCT	3	CCTCCTCCTCCT	12
2130	24602	1	SSR	REVERSE	228	22	56.48	36.36	2	0	AAGGGTAGAGAAAAATGAATGG									
2131	24602	1	SSR	FORWARD	101	21	57.03	42.86	4	0	CAATTCATTCATCACCTCCTC	190	460	460	6	3	CTC	3	CTCCTCCTCCTC	12
2132	24602	1	SSR	REVERSE	290	21	55.96	42.86	3	0	AGAGGAAGAATGGTGACAAAG									
2133	24617	1	SSR	FORWARD	59	21	57.45	52.38	2	0	TTTACCTCCCTCTCTCCACTC	155	299	299	4	3	CT	2	CTCTCTCTCTCTCTCTCTCTCT	22
2134	24617	1	SSR	REVERSE	213	21	56.1	42.86	6	0	GAATGTATATTTCGGGGTGAG									
2135	24633	1	SSR	FORWARD	80	21	57.49	47.62	4	2	GCTCAAACTTCACCTGCATAC	213	359	359	4	2	TC	2	TCTCTCTCTCTCTCTC	16
2136	24633	1	SSR	REVERSE	292	21	56.86	47.62	6	0	GATTGTAAGCCTACGAGCAAG									
2137	24692	1	SSR	FORWARD	10	21	52.35	47.62	2	0	CTCTCTTTCCCACTCTATCTC	251	263	263	6	3	TC	2	TCTCTCTCTCTC	12
2138	24692	1	SSR	REVERSE	260	20	57.18	55	4	0	GGTGGAGATCAACAGAGAGG									
2139	24724	1	SSR	FORWARD	294	21	56.06	47.62	2	0	TATGCTTCCTGTCCTCCTAAC	178	748	748	6	1	CTT	3	CTTCTTCTTCTT	12
2140	24724	1	SSR	REVERSE	471	21	57.78	42.86	5	3	TTGAACCAGTGGAAGAATCTG									
2141	24736	1	SSR	FORWARD	27	21	56.63	42.86	4	0	AATTCGACCTCCTTTCTCTTC	176	606	606	4	0	AG	2	AGAGAGAGAGAGAGAG	16
2142	24736	1	SSR	REVERSE	202	21	57.53	47.62	5	0	CACTGAATCACTTTGGCTCTC									
2143	24741	1	SSR	FORWARD	95	21	55.95	33.33	0	0	AAAAGAAAAGGAAAGGAAAGG	128	600	600	3	2	TG	2	TGTGTGTGTGTG	12
2144	24741	1	SSR	REVERSE	222	21	57.96	47.62	4	2	TCGACTTACTCACTTGCATCC									
2145	24761	1	SSR	FORWARD	36	21	57.02	38.1	4	0	AATTGCACAAGGAAAGTGAAG	146	675	675	4	2	TGT	3	TGTTGTTGTTGT	12
2146	24761	1	SSR	REVERSE	181	21	56.9	42.86	4	1	CCAGAGTTTGAGCTTTTTCTG									
2147	24772	1	SSR	FORWARD	50	21	55.74	38.1	6	2	CAACTCATCTGTTGGAAAATG	170	345	345	6	2	ATA	3	ATAATAATAATA	12
2148	24772	1	SSR	REVERSE	219	21	56.8	38.1	4	0	ATGTGTTTAAGGCCAAATGAG									
2149	24809	1	SSR	FORWARD	117	21	57.97	52.38	6	2	CCTATTCCCGAACTAGCTCAC	170	311	311	4	3	TC	2	TCTCTCTCTCTC	12
2150	24809	1	SSR	REVERSE	286	21	56.98	57.14	2	0	GGGAGTGATAGAGGGAGAGAG									
2151	24820	1	SSR	FORWARD	478	21	56.24	47.62	4	0	CCAACCTAGAGATTCACCAAC	188	799	799	4	2	AGA	3	AGAAGAAGAAGA	12
2152	24820	1	SSR	REVERSE	665	21	57.15	38.1	4	0	TTATGTTTGCTTCCATGTGTG									
2153	24820	1	SSR	FORWARD	478	21	56.24	47.62	4	0	CCAACCTAGAGATTCACCAAC	188	799	799	4	2	AAG	3	AAGAAGAAGAAG	12
2154	24820	1	SSR	REVERSE	665	21	57.15	38.1	4	0	TTATGTTTGCTTCCATGTGTG									
2155	24820	1	SSR	FORWARD	196	21	56.52	42.86	4	1	AACATATTGGAGTCGTTGGTC	175	799	799	4	0	AAAC	4	AAACAAACAAACAAACAAAC	20
2156	24820	1	SSR	REVERSE	370	23	56.66	34.78	5	0	TGTTGGAATTAAACTCTTTCCTC									
2157	24834	1	SSR	FORWARD	86	21	55.85	47.62	2	0	AATAAGAGGGGCTACACACAC	254	358	358	2	1	ATTT	4	ATTTATTTATTTATTTATTT	20
2158	24834	1	SSR	REVERSE	339	21	56.82	33.33	6	0	TTTGATAAAAGAATGGGCAAC									
2159	24886	1	SSR	FORWARD	342	22	56.22	36.36	5	3	GCAATAAGTGGATCATCAATTC	170	529	529	5	1	TTG	3	TTGTTGTTGTTG	12
2160	24886	1	SSR	REVERSE	511	24	56.56	33.33	4	0	GAAAATTCTATGAGAGCAACAAAG									
2161	24912	1	SSR	FORWARD	344	21	57.34	47.62	4	3	CCAGTTGTTGCAGTAGGATTC	147	930	930	4	1	ATG	3	ATGATGATGATG	12
2162	24912	1	SSR	REVERSE	490	21	56.83	33.33	4	0	TTGAGAATTGAAGGGATTTTG									
2163	24937	1	SSR	FORWARD	51	21	56.94	52.38	2	0	CTCCTTCTCCACCTCCTTATC	126	192	192	6	2	CCT	3	CCTCCTCCTCCTCCT	15
2164	24937	1	SSR	REVERSE	176	18	57.42	61.11	3	2	GCGAAGAGGGAGGAGTTC									
2165	24947	1	SSR	FORWARD	14	21	55.93	42.86	4	0	ATAGGGAGCTTGGTTATGTTG	179	354	354	5	3	ATG	3	ATGATGATGATG	12
2166	24947	1	SSR	REVERSE	192	21	57.32	42.86	5	0	CTCCATCCTCATAATGCAAAG									
2167	24974	1	SSR	FORWARD	121	21	57.34	42.86	6	0	AGAATTCAACATCCCACACAC	205	680	680	5	2	CAT	3	CATCATCATCAT	12
2168	24974	1	SSR	REVERSE	325	21	57.17	42.86	6	2	GTGAATGATAATTGGGAGCTG									
2169	24980	1	SSR	FORWARD	370	19	56.98	57.89	2	0	ATACCTGCCTCTGCCTCTC	192	602	602	6	3	TCC	3	TCCTCCTCCTCCTCCTCC	18
2170	24980	1	SSR	REVERSE	561	19	58.04	57.89	2	0	GGTGGAGGTTGAGGTGAAG									
2171	25025	1	SSR	FORWARD	336	21	55.38	42.86	6	3	ACTGGAAAAGATGCCTCTAAG	182	705	705	3	1	CGC	3	CGCCGCCGCCGCCGC	15
2172	25025	1	SSR	REVERSE	517	22	56.69	31.82	4	3	AAACGTACACAATCAAAATTGG									
2173	25039	1	SSR	FORWARD	154	21	56.83	42.86	4	1	ACATGCTCCTACAATTTCCTG	167	321	321	3	1	CTC	3	CTCCTCCTCCTC	12
2174	25039	1	SSR	REVERSE	320	19	57.34	57.89	5	2	GGATGATCTGCCTCTAGCC									
2175	25046	1	SSR	FORWARD	47	21	57.71	38.1	6	0	TGACAAATGTCCTCGAAAAAC	193	378	378	5	2	TTA	3	TTATTATTATTA	12
2176	25046	1	SSR	REVERSE	239	21	57.1	42.86	4	3	GATCAACCAAGATTTCCAGTG									
2177	25057	1	SSR	FORWARD	147	21	56.78	52.38	3	0	CTCTAACCCATCCTCCTTACC	224	381	381	5	3	CCT	3	CCTCCTCCTCCT	12
2178	25057	1	SSR	REVERSE	370	19	57.05	52.63	2	0	GAGGTGGAAGAGGGAAATG									
2179	25105	1	SSR	FORWARD	135	21	57.44	47.62	4	2	CTCAATAGTGTGCTCGAATCC	155	296	296	4	1	TGG	3	TGGTGGTGGTGG	12
2180	25105	1	SSR	REVERSE	289	19	57.28	52.63	4	0	CTTGGAAGGGGAGACAAAG									
2181	25105	1	SSR	FORWARD	135	21	57.44	47.62	4	2	CTCAATAGTGTGCTCGAATCC	158	296	296	4	2	CCT	3	CCTCCTCCTCCT	12
2182	25105	1	SSR	REVERSE	292	18	59.18	61.11	4	1	AGGCTTGGAAGGGGAGAC									
2183	25115	1	SSR	FORWARD	3	23	54.56	30.43	3	0	AAATAATGCTGGAAGAATAGATG	196	353	353	4	1	CA	2	CACACACACACA	12
2184	25115	1	SSR	REVERSE	198	21	56.46	47.62	2	2	ATAGCAAGAGAGACGCAGTTC									
2185	25131	1	SSR	FORWARD	78	21	58.12	57.14	2	0	CTATCTCTCCCTCCCCCTATC	147	758	758	6	3	CT	2	CTCTCTCTCTCTCT	14
2186	25131	1	SSR	REVERSE	224	21	56.4	38.1	2	0	ATGAGGGAAATAAGGAAAAGG									
2187	25164	1	SSR	FORWARD	247	21	56.96	38.1	4	0	AATTCTGTCTTGCCTGATTTG	184	737	737	4	2	TC	2	TCTCTCTCTCTC	12
2188	25164	1	SSR	REVERSE	430	21	56.61	42.86	4	0	GATAGCTTCTGCCAACATTTC									
2189	25177	1	SSR	FORWARD	49	21	56.89	52.38	5	3	CAATAGCGGTAGAGGCTGTAG	177	354	354	4	0	AC	2	ACACACACACACAC	14
2190	25177	1	SSR	REVERSE	225	20	57.51	55	6	0	GATTGAGTGGCCAGAGAGAG									
2191	25193	1	SSR	FORWARD	97	21	57.67	38.1	6	2	GCAACAGCAATTTAAAGAACG	372	515	515	4	1	TAT	3	TATTATTATTAT	12
2192	25193	1	SSR	REVERSE	468	20	58.05	55	2	0	CAACCTGTCTGTCCCTCATC									
2193	25206	1	SSR	FORWARD	22	21	56.92	47.62	4	2	CAGTGTCTCTTCAACAACGTG	171	546	546	3	1	CTT	3	CTTCTTCTTCTT	12
2194	25206	1	SSR	REVERSE	192	22	57.24	45.45	4	2	TCCAGATATAACCCAGGATAGC									
2195	25212	1	SSR	FORWARD	13	19	56.86	42.11	5	2	CAGCCGATTCAATTCTTTG	116	325	325	4	1	CAAT	4	CAATCAATCAATCAAT	16
2196	25212	1	SSR	REVERSE	128	21	56.72	38.1	4	1	ATTGTTTGAGGGTGAAAACTG									
2197	25246	1	SSR	FORWARD	9	22	57.54	31.82	2	0	TGGTTGGTAATGTTTTGTTTTG	190	599	599	4	1	TTG	3	TTGTTGTTGTTG	12
2198	25246	1	SSR	REVERSE	198	21	57.81	38.1	3	0	TCTTGATTTGCTTTGACATCC									
2199	25302	1	SSR	FORWARD	369	21	54.49	42.86	4	1	TAGATAGCAACAAGGATCACC	180	717	717	3	0	TCAA	4	TCAATCAATCAATCAA	16
2200	25302	1	SSR	REVERSE	548	21	57.1	42.86	4	2	CTAGCGTATGCAAAGAAAAGC									
2201	25315	1	SSR	FORWARD	198	21	57.1	42.86	4	0	CTTCATGTCCCATCACTTTTC	140	337	337	5	3	GAT	3	GATGATGATGAT	12
2202	25315	1	SSR	REVERSE	337	24	57.25	41.67	5	0	CGTGTCACTTAGATACAAAAGGAG									
2203	25340	1	SSR	FORWARD	12	21	56.03	42.86	4	0	TCCACGTCTTCTTCCTATTTC	107	119	119	5	3	TCC	3	TCCTCCTCCTCCTCC	15
2204	25340	1	SSR	REVERSE	118	19	58.2	57.89	2	0	GGTGGAGAAGGACAACGAG									
2205	25381	1	SSR	FORWARD	591	21	56.79	38.1	6	2	TCATTCATAAATAGGCCAAGG	159	834	834	5	0	TTTA	4	TTTATTTATTTATTTA	16
2206	25381	1	SSR	REVERSE	749	23	56.75	34.78	4	0	AAGATTGTTCTCTTTGTTTCAGG									
2207	25388	1	SSR	FORWARD	9	19	56.79	57.89	3	1	GCTGTCACTTCCACCTCTG	108	118	118	5	2	CCT	3	CCTCCTCCTCCT	12
2208	25388	1	SSR	REVERSE	116	20	57.59	55	2	0	GAGGATTGGGAGGATAGGAG									
2209	25396	1	SSR	FORWARD	142	21	58.35	47.62	4	2	CCAAACACTAAGCACAAGTGG	176	363	363	6	0	TA	2	TATATATATATATATATA	18
2210	25396	1	SSR	REVERSE	317	21	56	42.86	4	0	ATAGGGTTTTGTGCAGTAAGG									
2211	25452	1	SSR	FORWARD	48	20	57.74	45	5	0	AGACGACAAATCGGATGAAG	157	343	343	5	3	GAA	3	GAAGAAGAAGAAGAA	15
2212	25452	1	SSR	REVERSE	204	21	56.43	42.86	5	2	TTCTTCTGAACACACATCAGC									
2213	25452	1	SSR	FORWARD	174	21	56.4	47.62	6	1	TCTAGATGAGGCTGATGTGTG	170	343	343	5	2	AGA	3	AGAAGAAGAAGAAGA	15
2214	25452	1	SSR	REVERSE	343	21	55.91	47.62	4	3	TTCTATCTAACGGGAGACACC									
2215	25470	1	SSR	FORWARD	136	21	57.19	47.62	3	0	CATCTTGTGGGTTGAAGTAGG	176	494	494	3	0	TTG	3	TTGTTGTTGTTG	12
2216	25470	1	SSR	REVERSE	311	21	56.82	33.33	4	0	TTGGACGAATTGGAAAATAAG									
2217	25498	1	SSR	FORWARD	297	21	56.58	42.86	4	0	TACCCTGATCTTCAACCAATC	177	655	655	3	0	TGA	3	TGATGATGATGA	12
2218	25498	1	SSR	REVERSE	473	21	58.71	42.86	3	0	ACATTACATTCGCCCCATAAC									
2219	25527	1	SSR	FORWARD	148	21	56.92	38.1	6	1	TTACTTCCACGGAAAAATCTG	228	396	396	5	1	AC	2	ACACACACACACACACAC	18
2220	25527	1	SSR	REVERSE	375	20	55.98	45	3	0	GGGTAATGGAAAACCTCAAC									
2221	25555	1	SSR	FORWARD	152	21	56.76	33.33	5	2	AATTTCCAGTGAATTTGTTGC	178	606	606	4	1	TA	2	TATATATATATA	12
2222	25555	1	SSR	REVERSE	329	21	58.1	52.38	6	0	TCGTCTAGAGTTGTCGTCTGG									
2223	25558	1	SSR	FORWARD	501	21	57.18	47.62	2	2	TCATTCTCTCCTCTCACTTCG	162	687	687	5	1	TCT	3	TCTTCTTCTTCT	12
2224	25558	1	SSR	REVERSE	662	21	57.49	52.38	3	3	GAGACGAACCAACAGACTCAG									
2225	25579	1	SSR	FORWARD	90	23	56.93	43.48	4	0	CTCTCCCAACATATCAATCTCTC	170	268	268	6	3	TC	2	TCTCTCTCTCTCTCTC	16
2226	25579	1	SSR	REVERSE	259	20	56.69	55	0	0	AGGAGAGAGGAAGGGAGAAG									
2227	25617	1	SSR	FORWARD	113	21	56.27	57.14	2	0	CCCTCTCTACCTCTTCCTCTC	182	310	310	6	1	TC	2	TCTCTCTCTCTC	12
2228	25617	1	SSR	REVERSE	294	21	56.95	42.86	6	2	AGAGGGGGTTTGGATATATTG									
2229	25627	1	SSR	FORWARD	174	21	56.66	33.33	4	0	CATTTTGCATTGTTGTTGTTC	180	467	467	4	0	TAA	3	TAATAATAATAATAATAA	18
2230	25627	1	SSR	REVERSE	353	22	56.78	50	2	2	GGGGTAGAGTATGTATGCCTTC									
2231	25637	1	SSR	FORWARD	221	21	56.12	42.86	6	3	TGATTGGGTACAACAACTCAG	179	613	613	3	1	AT	2	ATATATATATATAT	14
2232	25637	1	SSR	REVERSE	399	21	56.58	38.1	4	2	AATAGATGGGAACAAATGCAC									
2233	25689	1	SSR	FORWARD	179	21	57.13	42.86	4	2	ACGACAAAATGCTAGAGATGC	174	375	375	4	1	CCA	3	CCACCACCACCA	12
2234	25689	1	SSR	REVERSE	352	18	56.79	50	4	2	ACTTGTGACCGGATTTGG									
2235	25702	1	SSR	FORWARD	49	20	57.2	50	5	0	GTCCAATCGAGCCTCATAAC	165	557	557	4	1	ATTA	4	ATTAATTAATTAATTA	16
2236	25702	1	SSR	REVERSE	213	21	56.84	38.1	6	2	TTTGGGTTGTAAAAGACAAGG									
2237	25724	1	SSR	FORWARD	9	21	58.02	52.38	2	0	ACTACCTCCTCCACCAACAAC	173	199	199	6	1	TCC	3	TCCTCCTCCTCC	12
2238	25724	1	SSR	REVERSE	181	21	57.29	57.14	2	0	GAGAGAGCAGGATAGGGAGAG									
2239	25726	1	SSR	FORWARD	79	21	56.27	42.86	3	1	CGCAATAGTAAGCAATGTCAG	173	752	752	4	1	AAC	3	AACAACAACAAC	12
2240	25726	1	SSR	REVERSE	251	21	57.25	42.86	4	0	ATGGCAATTATCTTCCTCCTC									
2241	25741	1	SSR	FORWARD	195	21	57.46	52.38	4	0	CCTAGCCAGAGAACACAACAC	177	548	548	3	1	CTG	3	CTGCTGCTGCTG	12
2242	25741	1	SSR	REVERSE	371	21	57.15	47.62	4	0	AGGGGATCAGAAGATATGAGG									
2243	25849	1	SSR	FORWARD	52	21	56.59	52.38	4	3	GGCTAGGAGACGATTACACTG	171	330	330	6	2	GT	2	GTGTGTGTGTGTGTGT	16
2244	25849	1	SSR	REVERSE	222	21	56.68	42.86	2	2	CACATCTTCTCTTTCCTTTGC									
2245	25855	1	SSR	FORWARD	41	20	57.06	50	4	2	CCAGGATGAGGATCAAGTTC	211	254	254	4	1	TTG	3	TTGTTGTTGTTG	12
2246	25855	1	SSR	REVERSE	251	21	56.56	38.1	6	1	ACAATTGGTCACTTTTTCACC									
2247	25891	1	SSR	FORWARD	242	21	56.59	33.33	6	2	CATTCATTTGATTGTTGTTGC	171	656	656	6	2	TTG	3	TTGTTGTTGTTG	12
2248	25891	1	SSR	REVERSE	412	21	57.17	38.1	4	2	ACAATGCAAGTTCAAAGAAGC									
2249	25903	1	SSR	FORWARD	5	21	57.06	47.62	4	0	AATTCCTCCCACTCCTATCAC	139	202	202	6	3	CCT	3	CCTCCTCCTCCT	12
2250	25903	1	SSR	REVERSE	143	21	57.59	52.38	2	0	GTAAGGTTGGTGGGGAGTAAG									
2251	25903	1	SSR	FORWARD	54	19	57.69	52.63	4	2	ATGGCCTTCTCATCCTACG	147	202	202	6	2	CCT	3	CCTCCTCCTCCT	12
2252	25903	1	SSR	REVERSE	200	23	57.74	52.17	3	0	GGAAGAGGAGATAGAGTCAGAGG									
2253	25915	1	SSR	FORWARD	2	21	56.38	52.38	3	0	AGTCCTCTCCCTCCACTTATC	177	178	178	6	3	CT	2	CTCTCTCTCTCTCTCT	16
2254	25915	1	SSR	REVERSE	178	20	54.7	50	4	2	GAGACAAGAAGGAGACATGG									
2255	25927	1	SSR	FORWARD	252	21	55.6	38.1	5	2	CCAATTTCAAAAGAGGAGTTC	222	574	574	5	2	AAAT	4	AAATAAATAAATAAATAAAT	20
2256	25927	1	SSR	REVERSE	473	21	56.39	47.62	4	0	CAGAAACCTCTGATCTTCACC									
2257	25929	1	SSR	FORWARD	13	21	57.54	42.86	4	0	AATTCCTTCTTGCACTTCCTC	166	314	314	5	3	ACC	3	ACCACCACCACCACC	15
2258	25929	1	SSR	REVERSE	178	21	57.56	52.38	3	2	GACAGAGACAGTGGCATTAGC									
2259	25929	1	SSR	FORWARD	131	20	56.72	50	2	0	TCATCTACCACAACCACCAC	167	314	314	4	3	TCC	3	TCCTCCTCCTCC	12
2260	25929	1	SSR	REVERSE	297	20	56.58	55	3	0	CAAGAGGAGGAGGAGTTGAG									
2261	25938	1	SSR	FORWARD	143	21	57.08	42.86	4	3	CCTCATTCGTGAAATGGTTAC	206	372	372	5	1	AAT	3	AATAATAATAATAATAAT	18
2262	25938	1	SSR	REVERSE	348	21	55.92	38.1	4	2	GAGGCTAGAAAATGAAAAACG									
2263	25960	1	SSR	FORWARD	30	21	57.21	47.62	2	0	CTCTCCATCACAAACAACCTC	102	200	200	4	3	ACC	3	ACCACCACCACCACC	15
2264	25960	1	SSR	REVERSE	131	18	60	61.11	3	0	ATTGAGGGGTCGGAGGAG									
2265	25970	1	SSR	FORWARD	45	21	57.41	38.1	4	0	CATGCCAGAAAACAAAAGAAC	172	362	362	4	1	GGA	3	GGAGGAGGAGGA	12
2266	25970	1	SSR	REVERSE	216	21	56.5	38.1	6	2	CAGAGAAAGTGGAAAATTTGG									
2267	25971	1	SSR	FORWARD	272	21	55.83	38.1	5	2	ATTTCCAAGGATCAGATAACG	182	484	484	5	2	ATA	3	ATAATAATAATA	12
2268	25971	1	SSR	REVERSE	453	21	56.77	42.86	6	2	AAGAGGATCGTGATACGAATG									
2269	26012	1	SSR	FORWARD	265	21	56.72	47.62	2	0	GTGATGAAGAGGAAGCAGAAG	183	789	789	6	1	GAA	3	GAAGAAGAAGAA	12
2270	26012	1	SSR	REVERSE	447	21	56.92	47.62	5	3	TCTTCCTTTGAGGACACTGAC									
2271	26012	1	SSR	FORWARD	274	21	57.03	47.62	2	0	AGGAAGCAGAAGAAGAGGAAG	174	789	789	6	1	AGA	3	AGAAGAAGAAGA	12
2272	26012	1	SSR	REVERSE	447	21	56.92	47.62	5	3	TCTTCCTTTGAGGACACTGAC									
2273	26027	1	SSR	FORWARD	193	22	54.83	40.91	6	2	GGAACTTTCCATTAGTCAAGAG	139	538	538	6	2	ACA	3	ACAACAACAACA	12
2274	26027	1	SSR	REVERSE	331	21	57.74	42.86	3	0	TCTACTGGACGGATTGTTTTG									
2275	26040	1	SSR	FORWARD	210	21	57.66	47.62	5	2	AAGGAGGAGTTCTTCAAGTCG	167	382	382	6	1	CCG	3	CCGCCGCCGCCG	12
2276	26040	1	SSR	REVERSE	376	21	56.91	47.62	4	2	GGAGAAGAAGATCAAGGAACC									
2277	26052	1	SSR	FORWARD	81	21	56.65	38.1	4	2	AACCATGTTGAAGAATCAAGG	178	685	685	6	3	TCT	3	TCTTCTTCTTCT	12
2278	26052	1	SSR	REVERSE	258	21	57.26	42.86	4	2	TAGCAAAGAGCCAACATCTTC									
2279	26053	1	SSR	FORWARD	29	21	56.93	42.86	5	1	GGAAGAATGACACAATTCCAC	196	290	290	5	2	AGA	3	AGAAGAAGAAGA	12
2280	26053	1	SSR	REVERSE	224	21	57.78	42.86	5	0	TGGATGAAGTCTTGTCTTTGG									
2281	26060	1	SSR	FORWARD	11	19	58.1	52.63	4	0	CCCTTCCGTTGCATCTATC	158	186	186	4	3	CTC	3	CTCCTCCTCCTC	12
2282	26060	1	SSR	REVERSE	168	18	57.58	55.56	2	0	AAGGTGGTGGTGGTGATG									
2283	26060	1	SSR	FORWARD	11	19	58.1	52.63	4	0	CCCTTCCGTTGCATCTATC	158	186	186	4	3	CCT	3	CCTCCTCCTCCT	12
2284	26060	1	SSR	REVERSE	168	18	57.58	55.56	2	0	AAGGTGGTGGTGGTGATG									
2285	26124	1	SSR	FORWARD	185	23	56.91	39.13	6	0	TGAGCTCCATAAATAGAGAAAGG	261	502	502	4	2	ACA	3	ACAACAACAACA	12
2286	26124	1	SSR	REVERSE	445	23	55.98	30.43	5	3	TGCAATAAGTGGATAATCAATTC									
2287	26141	1	SSR	FORWARD	9	21	57.37	47.62	3	2	GCTGTCACTCAAATGGAAGTC	169	187	187	6	1	CT	2	CTCTCTCTCTCTCTCT	16
2288	26141	1	SSR	REVERSE	177	21	56.77	52.38	1	0	AGAGAGAGTGAGGAGGAAAGG									
2289	26181	1	SSR	FORWARD	384	21	56.97	38.1	6	2	CATAAACCAATTGATCGTTCC	166	676	676	4	2	CCT	3	CCTCCTCCTCCT	12
2290	26181	1	SSR	REVERSE	549	21	57.6	47.62	6	2	GAATTCCTCTTGGGACTATGG									
2291	26187	1	SSR	FORWARD	26	21	56.87	38.1	6	0	TTTGATTTCAAGGAGATGAGG	400	447	447	4	0	TTA	3	TTATTATTATTA	12
2292	26187	1	SSR	REVERSE	425	21	56.66	52.38	4	0	GAGGTAGCTTTCCTGTGTGAG									
2293	26213	1	SSR	FORWARD	373	21	57.56	38.1	4	2	TATCCATCTGAATCCAAAACG	232	611	611	4	0	TCC	3	TCCTCCTCCTCC	12
2294	26213	1	SSR	REVERSE	604	21	56.42	57.14	0	0	GAGAGAGAGAGGAGAGGAAGG									
2295	26237	1	SSR	FORWARD	4	21	57.11	52.38	2	0	CTCTCCCATTCTCTTCTCCTC	128	153	153	5	3	CT	2	CTCTCTCTCTCT	12
2296	26237	1	SSR	REVERSE	131	18	57.98	55.56	2	0	GAGATTTGGGGGCAGAAC									
2297	26281	1	SSR	FORWARD	44	21	56.84	42.86	5	2	AGATGATCCGAAGAACTTGTG	171	653	653	4	3	TA	2	TATATATATATA	12
2298	26281	1	SSR	REVERSE	214	21	58.2	47.62	3	3	CACTCCAAGAACGAATGTCAC									
2299	26281	1	SSR	FORWARD	303	21	57.65	42.86	6	0	ACACATCTTGCTCATGAAACC	142	653	653	4	1	AAT	3	AATAATAATAAT	12
2300	26281	1	SSR	REVERSE	444	21	56.74	42.86	4	0	TGAGGATATGGAAAAGTGGAG									
2301	26346	1	SSR	FORWARD	195	21	56.91	38.1	5	0	AATATCCCCAGGTGAAAAATC	154	588	588	4	1	AACA	4	AACAAACAAACAAACAAACA	20
2302	26346	1	SSR	REVERSE	348	21	57.08	42.86	2	0	GGGTTTCCTTTCTCTTCTTTG									
2303	26352	1	SSR	FORWARD	18	21	56.19	42.86	4	0	TCGAGATAGAAGTTGGGAAAG	187	380	380	5	3	GAA	3	GAAGAAGAAGAA	12
2304	26352	1	SSR	REVERSE	204	21	56.09	42.86	5	2	GCTTAATAGCTTCAACCTTGC									
2305	26361	1	SSR	FORWARD	31	21	56.46	38.1	5	0	ACCTTTTGGATTCCTTCTTTC	158	640	640	5	1	TTC	3	TTCTTCTTCTTC	12
2306	26361	1	SSR	REVERSE	188	21	57.04	38.1	3	3	CAAACAAAATCCCTACCAATG									
2307	26361	1	SSR	FORWARD	413	21	57.68	42.86	2	0	TGTGGTATCTTGCTTTCATCC	155	640	640	3	1	CTC	3	CTCCTCCTCCTCCTC	15
2308	26361	1	SSR	REVERSE	567	21	56.56	47.62	2	0	ATGGTCGTGGTTATGGTAGAG									
2309	26361	1	SSR	FORWARD	459	22	56.93	40.91	6	2	CCAAGTAAAACGATTCTTACCC	170	640	640	4	1	CCT	3	CCTCCTCCTCCTCCT	15
2310	26361	1	SSR	REVERSE	628	18	59.52	66.67	2	0	GGATGGGGAGGAGAGGAG									
2311	26364	1	SSR	FORWARD	8	22	56.66	36.36	5	1	GAAATTAAATGTGTTCGCAGAG	193	323	323	5	1	TTA	3	TTATTATTATTA	12
2312	26364	1	SSR	REVERSE	200	21	57.13	42.86	3	0	ATACAATCGCTGCTCTGTTTC									
2313	26384	1	SSR	FORWARD	6	22	56.37	40.91	4	2	AGAGACAAGCTGAAATACAACG	177	431	431	5	1	AAG	3	AAGAAGAAGAAG	12
2314	26384	1	SSR	REVERSE	182	21	56.97	47.62	2	0	GACCAAAAACCTTCTCCTCTC									
2315	26418	1	SSR	FORWARD	5	23	56.49	39.13	4	0	AGTGTTGGTATCCAGTTTTTCTC	172	243	243	5	1	TC	2	TCTCTCTCTCTCTC	14
2316	26418	1	SSR	REVERSE	176	21	56.83	42.86	3	0	AGGAAGAAGCATTGGTGTATG									
2317	26445	1	SSR	FORWARD	270	21	57.09	42.86	6	1	TATAACAAGGCTTTGGCTGAC	182	471	471	5	1	CAT	3	CATCATCATCAT	12
2318	26445	1	SSR	REVERSE	451	21	56.52	38.1	3	0	TTCCTTTTAGGGGGATTTTAG									
2319	26465	1	SSR	FORWARD	36	21	57.46	52.38	5	2	GACTGTCAGCCACTTTACGTC	168	215	215	5	3	CT	2	CTCTCTCTCTCT	12
2320	26465	1	SSR	REVERSE	203	21	58.39	52.38	3	0	TAGAAACAGTGGGAGGGAGAG									
2321	26479	1	SSR	FORWARD	437	21	58.71	47.62	3	0	CATTGCTCTCCAAACCCTAAC	180	686	686	4	2	CAT	3	CATCATCATCAT	12
2322	26479	1	SSR	REVERSE	616	21	56.92	38.1	6	2	TTCATCGTACATGGATTGTTG									
2323	26491	1	SSR	FORWARD	116	22	56.4	36.36	4	2	TTAATTTCTCTTTGACGTGCTC	229	344	344	5	3	TTG	3	TTGTTGTTGTTG	12
2324	26491	1	SSR	REVERSE	344	21	56.85	38.1	2	0	CATACAAACGCATCAACAAAG									
2325	26516	1	SSR	FORWARD	363	19	57.42	47.37	5	0	GAAGTGGCATTTGATGTGG	262	689	689	4	0	CA	2	CACACACACACACACACACA	20
2326	26516	1	SSR	REVERSE	624	19	57.47	47.37	4	0	ATTGGAGCCATTGTTAGGG									
2327	26516	1	SSR	FORWARD	137	21	57.71	47.62	4	2	GGCCCTTGTTTATATCTCGAC	190	689	689	5	1	ATT	3	ATTATTATTATT	12
2328	26516	1	SSR	REVERSE	326	21	56.87	38.1	4	2	AACGTGATGAGAAAACCTTTG									
2329	26517	1	SSR	FORWARD	285	20	57.13	50	3	3	GTGGACTCTTTCCCTCAATG	192	517	517	6	3	TAC	3	TACTACTACTAC	12
2330	26517	1	SSR	REVERSE	476	21	55.67	42.86	4	1	CACGGGGAATAGTTCTTTTAG									
2331	26520	1	SSR	FORWARD	7	21	57.94	47.62	4	2	GAGACCGAAGTTTCATTAGGC	172	339	339	4	0	GTG	3	GTGGTGGTGGTG	12
2332	26520	1	SSR	REVERSE	178	21	57.98	42.86	3	0	TTATTCCCCATCTCTTGGTTC									
2333	26530	1	SSR	FORWARD	399	21	56.31	47.62	4	3	TGTACTCGAATCCTGTGACTG	176	728	728	5	0	CTG	3	CTGCTGCTGCTG	12
2334	26530	1	SSR	REVERSE	574	21	57.44	47.62	2	0	GATTGTAGTGAGGCGAGATTG									
2335	26533	1	SSR	FORWARD	177	21	56.63	47.62	4	1	CACACCTTTAGACGAAGAAGG	198	400	400	4	0	GAA	3	GAAGAAGAAGAA	12
2336	26533	1	SSR	REVERSE	374	22	57	40.91	4	0	GACACATGGACATAACCAAAAG									
2337	26564	1	SSR	FORWARD	136	21	58.3	61.9	2	0	CCCCTACTCCTACTCCTCCTC	174	411	411	5	2	CCT	3	CCTCCTCCTCCT	12
2338	26564	1	SSR	REVERSE	309	21	56.52	42.86	5	1	ACATTCTCATGGTGAGGAAAC									
2339	26605	1	SSR	FORWARD	4	19	57.73	52.63	5	3	CTTGGGCTGTCACTCAATG	102	107	107	3	1	TCC	3	TCCTCCTCCTCC	12
2340	26605	1	SSR	REVERSE	105	19	61.38	57.89	6	2	ACGTCGAACGTAGCGAAGG									
2341	26640	1	SSR	FORWARD	11	25	54.66	40	6	2	CTCTCTGTCTCCAATATATCTATCC	145	162	162	6	3	CT	2	CTCTCTCTCTCT	12
2342	26640	1	SSR	REVERSE	155	21	56.73	47.62	1	0	AGGAAGAGAAGGAGAAAGTGG									
2343	26643	1	SSR	FORWARD	27	21	57.56	47.62	4	0	TAATCGACTCAGGGTATGTGG	176	237	237	3	0	TC	2	TCTCTCTCTCTC	12
2344	26643	1	SSR	REVERSE	202	21	56.2	57.14	2	0	GAGGGATAGGGAGAGAGAGAG									
2345	26651	1	SSR	FORWARD	241	21	57.22	38.1	4	0	ATGATGTTTCCACCACATTTC	193	448	448	4	2	TC	2	TCTCTCTCTCTC	12
2346	26651	1	SSR	REVERSE	433	20	57.97	60	1	0	GAGGTGAGGGAGAGAGGAAG									
2347	26655	1	SSR	FORWARD	272	21	57.59	42.86	3	1	TAACAAGTGGTCAAGGATTGG	163	435	435	5	1	TA	2	TATATATATATATA	14
2348	26655	1	SSR	REVERSE	434	24	56.21	33.33	2	1	TTTCGTTCTACACAATCAATACAG									
2349	26691	1	SSR	FORWARD	62	21	57.21	57.14	3	0	CTCAAGGAGAGGGAGTAGGAG	175	343	343	3	0	TCC	3	TCCTCCTCCTCC	12
2350	26691	1	SSR	REVERSE	236	21	56.69	42.86	2	0	CGAAAAGAGGAGAATGTGAAG									
2351	26705	1	SSR	FORWARD	278	21	57.37	47.62	6	2	CACTTCAGATGAACTCCAAGG	171	850	850	4	1	AAAT	4	AAATAAATAAATAAATAAAT	20
2352	26705	1	SSR	REVERSE	448	21	56.85	47.62	3	0	TCATAGGGTTGTGAGGAGAAG									
2353	26736	1	SSR	FORWARD	172	21	58.01	47.62	6	2	TGGGGTTAAGATGGATCTAGG	168	461	461	4	0	TC	2	TCTCTCTCTCTCTCTCTCTC	20
2354	26736	1	SSR	REVERSE	339	21	57.13	47.62	3	0	CAACAGGGGAAGATAGTGATG									
2355	26742	1	SSR	FORWARD	84	21	57.96	42.86	6	0	ACATTCATGTTTTCCCCTCTC	147	240	240	3	0	TCT	3	TCTTCTTCTTCT	12
2356	26742	1	SSR	REVERSE	230	21	57.21	38.1	4	0	TTTTTGCCTGATAAAGCTCAC									
2357	26804	1	SSR	FORWARD	33	21	57.68	52.38	3	1	CGTTTCTCTCCCCCATACTAC	199	245	245	5	3	CT	2	CTCTCTCTCTCTCT	14
2358	26804	1	SSR	REVERSE	231	18	58.98	66.67	2	1	AGAGGGAGGTGGGAGGAC									
2359	26815	1	SSR	FORWARD	20	21	56.71	52.38	6	0	CCCTTATATAGCCACCCCTAC	194	282	282	6	3	CT	2	CTCTCTCTCTCTCTCT	16
2360	26815	1	SSR	REVERSE	213	21	57.6	42.86	3	2	AAAAGGATAGGGGGAGAAATC									
2361	26819	1	SSR	FORWARD	1	21	55.39	38.1	4	0	ATTTTAAGCCGTGTGTGTATG	134	141	141	5	0	TG	2	TGTGTGTGTGTGTG	14
2362	26819	1	SSR	REVERSE	134	18	59.76	61.11	6	0	CTTAAGGGAGGGGCGAAG									
2363	26830	1	SSR	FORWARD	99	21	57.11	47.62	3	3	GTGAGTTGAGTTGTTGGGAAC	172	449	449	4	1	GCT	3	GCTGCTGCTGCT	12
2364	26830	1	SSR	REVERSE	270	21	57.02	38.1	5	3	AAAAGCAGGAGAAACATTGTG									
2365	26830	1	SSR	FORWARD	99	21	57.11	47.62	3	3	GTGAGTTGAGTTGTTGGGAAC	172	449	449	4	1	CTC	3	CTCCTCCTCCTC	12
2366	26830	1	SSR	REVERSE	270	21	57.02	38.1	5	3	AAAAGCAGGAGAAACATTGTG									
2367	26832	1	SSR	FORWARD	47	21	56.77	38.1	4	0	TGGTGAAAAGAAATTGGGTAG	176	225	225	2	0	TC	2	TCTCTCTCTCTC	12
2368	26832	1	SSR	REVERSE	222	21	55.98	47.62	0	0	AGAGAGAGAGGGAAAAAGAGG									
2369	26894	1	SSR	FORWARD	2	21	55.68	42.86	4	0	CTTTACGGACACAATTCACAC	177	334	334	5	3	TA	2	TATATATATATA	12
2370	26894	1	SSR	REVERSE	178	21	56.66	52.38	5	1	CAAGGAGTGCCTTAGAGTGTC									
2371	26894	1	SSR	FORWARD	2	21	55.68	42.86	4	0	CTTTACGGACACAATTCACAC	177	334	334	5	3	ATT	3	ATTATTATTATTATTATT	18
2372	26894	1	SSR	REVERSE	178	21	56.66	52.38	5	1	CAAGGAGTGCCTTAGAGTGTC									
2373	26951	1	SSR	FORWARD	81	20	56.98	45	6	0	ACGCTTCCTCATGACTTTTC	208	431	431	3	0	TTC	3	TTCTTCTTCTTC	12
2374	26951	1	SSR	REVERSE	288	21	57.68	42.86	3	2	TAATCCACCACATTTCTCAGC									
2375	26958	1	SSR	FORWARD	18	21	56.8	38.1	5	2	ACAAATGATTAAGCCCAGTTG	161	231	231	4	0	TTA	3	TTATTATTATTA	12
2376	26958	1	SSR	REVERSE	178	21	56.99	47.62	3	0	AGTAGGGGGATAGAATGATGG									
2377	26968	1	SSR	FORWARD	19	18	57.33	61.11	4	3	AGAGGTCGAGGTGCAGTG	183	383	383	3	0	AGG	3	AGGAGGAGGAGGAGG	15
2378	26968	1	SSR	REVERSE	201	21	57.81	38.1	5	2	TTCATTGAGGATTCACGAAAG									
2379	26971	1	SSR	FORWARD	14	22	56.61	40.91	6	3	CACTCAACCAGAATTTTCTCTG	199	810	810	5	3	CCT	3	CCTCCTCCTCCT	12
2380	26971	1	SSR	REVERSE	212	20	57.65	55	2	1	AGAGGAGGAGGAGCAAAGAC									
2381	26971	1	SSR	FORWARD	105	20	57.62	50	4	0	TGATCTGGACTTTGGTCCTC	175	810	810	4	1	CTC	3	CTCCTCCTCCTC	12
2382	26971	1	SSR	REVERSE	279	21	56.38	42.86	4	2	TACCACTCTGTAATGCAATCG									
2383	26988	1	SSR	FORWARD	21	21	56.97	38.1	2	0	AGTTATTGATTGGGGTTTTCC	190	231	231	4	1	AAT	3	AATAATAATAATAAT	15
2384	26988	1	SSR	REVERSE	210	21	57.62	38.1	6	3	AGGCAGAAAGATTTTCCTTTG									
2385	26994	1	SSR	FORWARD	34	20	56.35	45	6	2	TTGCAATCTTCGTGGTAGAC	157	372	372	4	1	AT	2	ATATATATATATAT	14
2386	26994	1	SSR	REVERSE	190	21	56.87	42.86	4	0	TCAGACACTTAAAACCCCAAG									
2387	27006	1	SSR	FORWARD	140	21	57.34	47.62	2	0	CCCGCTCTCTCTCTTTTTATC	159	387	387	4	1	CT	2	CTCTCTCTCTCTCTCTCT	18
2388	27006	1	SSR	REVERSE	298	21	57.41	47.62	4	0	TAAGGATATGTCAGGGTGGTG									
2389	27015	1	SSR	FORWARD	344	21	56.74	42.86	4	0	GCCAAAAGCACTAGAAAACAC	176	539	539	3	1	AGG	3	AGGAGGAGGAGGAGG	15
2390	27015	1	SSR	REVERSE	519	21	57.82	52.38	4	3	GAAGGTGGAGAAACTGGAGTC									
2391	27018	1	SSR	FORWARD	14	20	53.71	30	3	0	TGAATGAATCTTGTTTTTGG	206	433	433	5	1	AT	2	ATATATATATATAT	14
2392	27018	1	SSR	REVERSE	219	21	57.75	47.62	4	2	TGATGACTAGGGTTCATGCTC									
2393	27033	1	SSR	FORWARD	56	22	56.97	40.91	5	1	TGGTCGAATAAGTGAATCAGAG	177	508	508	3	0	CAA	3	CAACAACAACAA	12
2394	27033	1	SSR	REVERSE	232	22	56.57	40.91	1	0	CCCAGAAGAAGAAGAAGAAAAG									
2395	27033	1	SSR	FORWARD	110	21	56.32	42.86	4	0	CTAGAAAACAATGGGAGGATG	185	508	508	5	3	TTC	3	TTCTTCTTCTTCTTC	15
2396	27033	1	SSR	REVERSE	294	21	56.67	42.86	3	3	TTATCTCCAATCCTGGTATCG									
2397	27043	1	SSR	FORWARD	75	22	55.9	40.91	2	0	TCTCTCCCCTTATTTCTCTTTC	150	285	285	6	3	CTCA	4	CTCACTCACTCACTCA	16
2398	27043	1	SSR	REVERSE	224	21	56.98	57.14	2	0	GGAGAGGGAGGATAGAGAGTG									
2399	27059	1	SSR	FORWARD	465	21	57.45	42.86	4	0	ATAATTCGTTGGCCTCTTCTC	170	650	650	5	3	CT	2	CTCTCTCTCTCTCTCT	16
2400	27059	1	SSR	REVERSE	634	21	56.56	47.62	6	2	CAAGGAGAGAGAATTCGACAC									
2401	27124	1	SSR	FORWARD	37	21	56.41	47.62	5	3	GTACAACCATCCTAAGGCAAG	175	345	345	3	1	AATC	4	AATCAATCAATCAATCAATC	20
2402	27124	1	SSR	REVERSE	211	24	56.21	45.83	5	0	CTGATAACCTCCTCTGAGATACAC									
2403	27126	1	SSR	FORWARD	624	21	59.09	42.86	3	2	TATTTTTCCCACGCCTCATAG	190	844	844	3	2	AATT	4	AATTAATTAATTAATT	16
2404	27126	1	SSR	REVERSE	813	22	56.78	36.36	5	2	GATAGGATTTCCCAATTTGAAG									
2405	27143	1	SSR	FORWARD	8	24	56.55	33.33	5	2	AGAATCATCTCATGTGTTCTTTTC	114	121	121	5	3	CT	2	CTCTCTCTCTCT	12
2406	27143	1	SSR	REVERSE	121	21	55.98	47.62	0	0	AGAGAGAGGGAAGGAAGAAAG									
2407	27197	1	SSR	FORWARD	223	21	57.14	47.62	4	2	TAACTCTGCTCGTCCGTTATC	186	471	471	5	2	AAT	3	AATAATAATAAT	12
2408	27197	1	SSR	REVERSE	408	21	56.15	47.62	6	0	AATCTAACGTGAGTCGAGAGG									
2409	27259	1	SSR	FORWARD	16	21	58.97	42.86	3	2	GGGAAAACCCAGAAAAAGTTC	162	797	797	4	2	GA	2	GAGAGAGAGAGA	12
2410	27259	1	SSR	REVERSE	177	21	58.29	47.62	4	2	TCTAGGGAGGGCTGAAATATG									
2411	27269	1	SSR	FORWARD	52	22	56.82	40.91	3	1	TCATCATTCCTTTAGACAGTGG	183	397	397	4	1	ATC	3	ATCATCATCATC	12
2412	27269	1	SSR	REVERSE	234	20	56.96	40	4	1	GAATTTTGGGGTTGCATTAC									
2413	27275	1	SSR	FORWARD	11	21	55.15	33.33	4	2	TCTTTTCCTCCCAAAATTAAC	204	337	337	4	2	TAT	3	TATTATTATTAT	12
2414	27275	1	SSR	REVERSE	214	21	56.96	42.86	4	2	GCGCTGCACTTCTTATTTAAC									
2415	27353	1	SSR	FORWARD	8	18	56.58	55.56	4	1	GTAGGATGGCCGAAGTTG	184	358	358	3	0	CTC	3	CTCCTCCTCCTC	12
2416	27353	1	SSR	REVERSE	191	21	57.41	38.1	6	0	AATGCGAATATTGGGTATGTG									
2417	27484	1	SSR	FORWARD	166	21	56.57	38.1	2	1	CACCTTTTGTTCTTTTTCCTG	172	372	372	6	1	TCT	3	TCTTCTTCTTCT	12
2418	27484	1	SSR	REVERSE	337	21	56.32	38.1	3	0	AGTAAAGAATCCCCAAAAACC									
2419	27552	1	SSR	FORWARD	129	21	56.62	47.62	3	1	TATTATGGTGGAGGGTCAGAG	176	691	691	5	3	GGT	3	GGTGGTGGTGGT	12
2420	27552	1	SSR	REVERSE	304	21	56.86	38.1	3	3	AAAAGCCCAAATACAACACTG									
2421	27559	1	SSR	FORWARD	14	21	56.22	47.62	4	0	TATATCTCCCCTTTCCCTACC	116	129	129	6	3	TC	2	TCTCTCTCTCTCTC	14
2422	27559	1	SSR	REVERSE	129	24	52.54	37.5	4	0	TCTGTTGTGAGAGATACTAGAAAG									
2423	27633	1	SSR	FORWARD	202	22	56.37	36.36	6	0	CATGATTGGTCTTTAAACTTGG	224	445	445	4	1	AAT	3	AATAATAATAAT	12
2424	27633	1	SSR	REVERSE	425	21	56.96	42.86	3	0	TTGGGCAGAGAAGATAACAAC									
2425	27722	1	SSR	FORWARD	320	21	56.71	47.62	4	2	AGATGTAACCCTGTCTCATGC	169	897	897	4	1	AAG	3	AAGAAGAAGAAGAAG	15
2426	27722	1	SSR	REVERSE	488	21	56.46	42.86	5	1	AACCATTCCTGGATGTATCTG									
2427	27757	1	SSR	FORWARD	15	21	57.62	38.1	4	0	CGAATTGAGCGATTTAACAAG	177	242	242	3	0	AT	2	ATATATATATATATAT	16
2428	27757	1	SSR	REVERSE	191	21	57.38	42.86	3	2	CTTTGGAATGACCAGCATAAG									
2429	27768	1	SSR	FORWARD	18	21	57.39	38.1	4	2	CGTAAAGAATGCCAAATATCG	122	338	338	4	1	TTA	3	TTATTATTATTATTA	15
2430	27768	1	SSR	REVERSE	139	21	56.97	42.86	6	2	ATAGTGTTGCAAACGCCTATC									
2431	27770	1	SSR	FORWARD	26	23	56.6	34.78	5	3	TCTTTCCAAGGTAAATCATCTTC	217	396	396	4	1	TTC	3	TTCTTCTTCTTC	12
2432	27770	1	SSR	REVERSE	242	21	56.36	38.1	4	1	CCACAAAATCCAAAGTTAAGG									
2433	27775	1	SSR	FORWARD	199	21	57.98	42.86	3	3	TTAGGGAGGACCATTTGATTC	168	408	408	4	2	CTT	3	CTTCTTCTTCTT	12
2434	27775	1	SSR	REVERSE	366	21	56.59	52.38	2	2	CGTAGACAGAGGAACCATAGC									
2435	27967	1	SSR	FORWARD	111	21	57.94	38.1	6	2	GCCGATCAAATTTCTTTCTTC	175	312	312	3	2	TCC	3	TCCTCCTCCTCC	12
2436	27967	1	SSR	REVERSE	285	20	57.52	60	2	0	ACGAGGAGGTAGAGGAGGAG									
2437	28013	1	SSR	FORWARD	1	18	55.5	50	3	1	AAAGCCTCTGCCTTCAAC	175	189	189	5	2	CTC	3	CTCCTCCTCCTC	12
2438	28013	1	SSR	REVERSE	175	21	56.25	52.38	2	0	GGAGAGGAAAAGGAGGAGTAG									
2439	28023	1	SSR	FORWARD	144	21	57.77	47.62	2	2	TGTCGTGGTTGCCTATTCTAC	184	356	356	6	3	TA	2	TATATATATATATATA	16
2440	28023	1	SSR	REVERSE	327	20	57.32	55	3	2	GAGGAGGTCATTAGCACGAC									
2441	28079	1	SSR	FORWARD	5	21	58.44	42.86	4	0	ATATTCCCATCCAATCCACAC	170	271	271	4	2	CT	2	CTCTCTCTCTCT	12
2442	28079	1	SSR	REVERSE	174	22	57.02	50	2	0	GATACAAGGGTGAGAGAAGAGG									
2443	28179	1	SSR	FORWARD	4	24	52.96	37.5	4	1	CCCCTTAGTAGTTATTCTTTACTG	120	123	123	5	1	TG	2	TGTGTGTGTGTGTG	14
2444	28179	1	SSR	REVERSE	123	18	57.07	55.56	3	2	TGATAAGCAGGGGTCGTC									
2445	28243	1	SSR	FORWARD	1	21	55.88	38.1	4	1	AATTTTCCTCATCCAACTCTG	182	276	276	5	2	TCC	3	TCCTCCTCCTCC	12
2446	28243	1	SSR	REVERSE	182	20	57.04	50	2	0	AATAGGTTAGGAGGGGGTTG									
2447	28264	1	SSR	FORWARD	102	22	56.69	40.91	6	3	CTCATAAAATGGCTGCAGTTAC	169	350	350	6	1	TCT	3	TCTTCTTCTTCT	12
2448	28264	1	SSR	REVERSE	270	21	57.96	42.86	4	3	ACAGCAGCATCAGAATTGTTC									
2449	28563	1	SSR	FORWARD	203	21	56.65	38.1	6	0	GCAAACTCGTTTTTGGATAAG	178	480	480	3	2	TTC	3	TTCTTCTTCTTC	12
2450	28563	1	SSR	REVERSE	380	21	58.17	47.62	4	0	TGCTTCACACAGCTAACCTTC									
2451	28593	1	SSR	FORWARD	46	21	56.91	47.62	2	0	GAAGTGTAGTTTGCGTGTGTG	150	301	301	4	1	TTGA	4	TTGATTGATTGATTGA	16
2452	28593	1	SSR	REVERSE	195	21	56.48	33.33	6	1	ACCATGCATTTTAATCAATCC									
2453	Repeat-28663	1	SSR	FORWARD	1057	22	57.34	36.36	3	0	CGCAATGAAGAAACATAACATC	174	3648	3648	4	2	TCT	3	TCTTCTTCTTCT	12
2454	Repeat-28663	1	SSR	REVERSE	1230	21	57.05	42.86	5	3	TAAGAGGCTCCAGAATCAATG									
2455	Repeat-28674	1	SSR	FORWARD	24	21	56.3	42.86	3	0	GTATGAGCCTGAAAACCAATC	183	985	985	3	0	TCA	3	TCATCATCATCA	12
2456	Repeat-28674	1	SSR	REVERSE	206	21	56.83	38.1	2	0	GTGGATGGATGAAATGAAAAC									
2457	Repeat-28683	1	SSR	FORWARD	2229	21	57.41	38.1	4	0	ATGCCGTTGATGGTATTATTG	223	3770	3770	6	2	AAAC	4	AAACAAACAAACAAAC	16
2458	Repeat-28683	1	SSR	REVERSE	2451	23	53.96	30.43	5	1	TCAATATCATTCTTTAAGTCGTG									
2459	Repeat-28725	1	SSR	FORWARD	900	21	57.53	57.14	4	1	CCTGCACTAGAGGACTCACAC	172	1214	1214	4	2	CTT	3	CTTCTTCTTCTTCTT	15
2460	Repeat-28725	1	SSR	REVERSE	1071	21	56.59	42.86	4	1	AGGTGAAGTGTTGGAATTGTC									
2461	Repeat-28726	1	SSR	FORWARD	366	21	56.16	47.62	4	0	ATGTAGATGCTGGTGTCTGTG	173	554	554	3	1	CCT	3	CCTCCTCCTCCT	12
2462	Repeat-28726	1	SSR	REVERSE	538	20	57.14	60	0	0	GAGGAGGAGGAGGAAGAGAG									
2463	Repeat-28735	1	SSR	FORWARD	406	24	55.11	33.33	4	2	GCGTGAAGTAAATAATGATAACTG	313	1230	1230	5	1	AAT	3	AATAATAATAAT	12
2464	Repeat-28735	1	SSR	REVERSE	718	23	57.8	30.43	2	0	TGCGTGTTGTTTTATGTTTTATG									
2465	Repeat-28757	1	SSR	FORWARD	30	21	56.68	42.86	4	0	GTTCGCCTCTCTGTAATTTTG	246	643	643	3	1	AAT	3	AATAATAATAAT	12
2466	Repeat-28757	1	SSR	REVERSE	275	23	54.19	30.43	5	3	TTTGTAACGCTATTTTGTAACAC									
2467	Repeat-28766	1	SSR	FORWARD	535	21	56.14	42.86	4	3	AGTTAGAGCCCTGAAACATTG	170	714	714	4	1	GCA	3	GCAGCAGCAGCA	12
2468	Repeat-28766	1	SSR	REVERSE	704	18	59.13	61.11	3	3	GAAGGCGGGACTGATGTC									
2469	Repeat-28767	1	SSR	FORWARD	578	20	57.32	55	3	0	GCTCCCTCTGAACCTGTATG	180	3015	3015	5	3	CTT	3	CTTCTTCTTCTTCTT	15
2470	Repeat-28767	1	SSR	REVERSE	757	21	56.83	42.86	4	2	AAAAGATGGGACACTATGCAG									
2471	Repeat-28773	1	SSR	FORWARD	1481	21	57.62	42.86	6	2	AACACCACTTTCAGGTGTTTG	161	1909	1909	5	3	ATT	3	ATTATTATTATT	12
2472	Repeat-28773	1	SSR	REVERSE	1641	21	56.1	38.1	4	0	AATCAGTTGCAGGAAAGAAAC									
2473	Repeat-28782	1	SSR	FORWARD	156	21	57.51	47.62	4	0	ATCTGCATCCTAGAGGGAAAG	170	548	548	4	1	ATT	3	ATTATTATTATT	12
2474	Repeat-28782	1	SSR	REVERSE	325	22	55.24	36.36	4	0	AACTCAGCCTCAAAATATCAAC									
2475	Repeat-28791	1	SSR	FORWARD	34	21	56.55	33.33	2	2	ATTTCATCCACTTTCCATTTG	160	751	751	5	2	CATT	4	CATTCATTCATTCATT	16
2476	Repeat-28791	1	SSR	REVERSE	193	21	57.65	47.62	6	2	GCTGCAGGAACTGTAATGAAG									
2477	Repeat-28843	1	SSR	FORWARD	266	21	57.62	42.86	6	1	TGGATTCATGAGATTGTAGCC	164	536	536	3	1	CCT	3	CCTCCTCCTCCTCCT	15
2478	Repeat-28843	1	SSR	REVERSE	429	21	57.01	52.38	2	0	GAGGAGGTTGAGGTAAAGGAG									
2479	Repeat-28866	1	SSR	FORWARD	45	21	57.79	52.38	3	2	TGTAGACTGTTCTCCCAGGTG	172	1041	1041	6	1	TTG	3	TTGTTGTTGTTG	12
2480	Repeat-28866	1	SSR	REVERSE	216	21	56.78	47.62	6	3	CTTTAACCGTCTCGAGTGAAG									
2481	Repeat-28890	1	SSR	FORWARD	384	20	56.81	45	3	2	CCGCTATCAACAATGAACTG	178	1330	1330	5	0	CTC	3	CTCCTCCTCCTC	12
2482	Repeat-28890	1	SSR	REVERSE	561	21	57.05	47.62	6	0	AGAACCTGATAAGGGGGTATG									
2483	Repeat-28902	1	SSR	FORWARD	257	23	56.77	30.43	4	2	TTTAGAGTGAAAAAGGGATTTTG	171	2556	2556	4	1	TGA	3	TGATGATGATGA	12
2484	Repeat-28902	1	SSR	REVERSE	427	21	56.71	38.1	4	3	TTTAGGTCCGATAAACCAATG									
2485	Repeat-28914	1	SSR	FORWARD	161	21	57.38	33.33	2	0	TTCATCCATTTTCCATTTCAC	177	892	892	5	3	TCAT	4	TCATTCATTCATTCAT	16
2486	Repeat-28914	1	SSR	REVERSE	337	21	57.65	47.62	6	3	GTCAAATAGCTGCAGGAACTG									
2487	Repeat-28918	1	SSR	FORWARD	267	21	56.85	33.33	5	2	ATGAATTTCTCGTTTTGATGC	176	812	812	6	1	TTC	3	TTCTTCTTCTTCTTC	15
2488	Repeat-28918	1	SSR	REVERSE	442	21	57.47	42.86	4	0	CAACGAAAGTTGAAGGAGATG									
2489	Repeat-28921	1	SSR	FORWARD	354	22	55.94	45.45	5	3	CACTGTAGAAGGAACTTGAAGC	183	705	705	4	1	TC	2	TCTCTCTCTCTCTC	14
2490	Repeat-28921	1	SSR	REVERSE	536	21	58.54	47.62	4	0	ATGCAAGAGACAGGGAGAAAG									
2491	Repeat-28921	1	SSR	FORWARD	354	22	55.94	45.45	5	3	CACTGTAGAAGGAACTTGAAGC	183	705	705	4	1	TCC	3	TCCTCCTCCTCC	12
2492	Repeat-28921	1	SSR	REVERSE	536	21	58.54	47.62	4	0	ATGCAAGAGACAGGGAGAAAG									
2493	Repeat-28921	1	SSR	FORWARD	354	22	55.94	45.45	5	3	CACTGTAGAAGGAACTTGAAGC	183	705	705	4	1	CCTC	4	CCTCCCTCCCTCCCTC	16
2494	Repeat-28921	1	SSR	REVERSE	536	21	58.54	47.62	4	0	ATGCAAGAGACAGGGAGAAAG									
2495	Repeat-28922	1	SSR	FORWARD	255	22	55.94	45.45	5	3	CACTGTAGAAGGAACTTGAAGC	181	606	606	4	1	TC	2	TCTCTCTCTCTCTC	14
2496	Repeat-28922	1	SSR	REVERSE	435	20	57.03	50	4	0	ATGCAAGAGACAGGGAGAAG									
2497	Repeat-28922	1	SSR	FORWARD	255	22	55.94	45.45	5	3	CACTGTAGAAGGAACTTGAAGC	181	606	606	4	1	TCC	3	TCCTCCTCCTCC	12
2498	Repeat-28922	1	SSR	REVERSE	435	20	57.03	50	4	0	ATGCAAGAGACAGGGAGAAG									
2499	Repeat-28927	1	SSR	FORWARD	245	22	55.94	45.45	5	3	CACTGTAGAAGGAACTTGAAGC	183	529	529	4	1	TCC	3	TCCTCCTCCTCC	12
2500	Repeat-28927	1	SSR	REVERSE	427	21	58.54	47.62	4	0	ATGCAAGAGACAGGGAGAAAG									
2501	Repeat-28933	1	SSR	FORWARD	8	23	55.17	30.43	4	3	GCTTCACAATCAAAATTCTTTAG	250	425	425	5	2	TC	2	TCTCTCTCTCTCTC	14
2502	Repeat-28933	1	SSR	REVERSE	257	21	57.21	47.62	2	0	AGGTAGAGAGGGGAATGAATG									
2503	Repeat-28933	1	SSR	FORWARD	153	21	56.1	47.62	4	0	CTCATTCTCCATGTCCCTATC	162	425	425	6	3	TCC	3	TCCTCCTCCTCC	12
2504	Repeat-28933	1	SSR	REVERSE	314	25	56.3	36	2	0	GAGAGAAAGGATGAAAGATAAGAAG									
2505	Repeat-28933	1	SSR	FORWARD	153	21	56.1	47.62	4	0	CTCATTCTCCATGTCCCTATC	162	425	425	6	3	CCTC	4	CCTCCCTCCCTCCCTC	16
2506	Repeat-28933	1	SSR	REVERSE	314	25	56.3	36	2	0	GAGAGAAAGGATGAAAGATAAGAAG									
2507	Repeat-28943	1	SSR	FORWARD	30	21	56.16	47.62	4	2	AATGAACTGTAGCAGGTAGCC	174	1572	1572	3	2	CTC	3	CTCCTCCTCCTC	12
2508	Repeat-28943	1	SSR	REVERSE	203	22	56.28	40.91	5	0	TCTGAGTCAAAACTCGATAAGG									
2509	Repeat-28954	1	SSR	FORWARD	3049	21	57.2	38.1	6	2	AAATCCTTATGGGAGATTTGC	162	3213	3213	5	1	CAA	3	CAACAACAACAACAACAA	18
2510	Repeat-28954	1	SSR	REVERSE	3210	21	56.53	42.86	4	2	CTGGGAGAGTTGAGAATTTTG									
2511	Repeat-28962	1	SSR	FORWARD	30	21	56.53	42.86	4	2	CTGGGAGAGTTGAGAATTTTG	157	647	647	5	1	GTT	3	GTTGTTGTTGTT	12
2512	Repeat-28962	1	SSR	REVERSE	186	21	57.2	38.1	6	2	AAATCCTTATGGGAGATTTGC									
2513	Repeat-28970	1	SSR	FORWARD	183	19	58.02	47.37	5	2	ATGGGGATGGCATATCAAC	166	1356	1356	4	1	ATC	3	ATCATCATCATC	12
2514	Repeat-28970	1	SSR	REVERSE	348	21	56.77	47.62	3	1	TGCTCTTATCCAGGTATGTCC									
2515	Repeat-28976	1	SSR	FORWARD	383	21	58.42	52.38	5	3	CAGGAGGCTATGCACTGTATG	154	546	546	4	1	TGC	3	TGCTGCTGCTGC	12
2516	Repeat-28976	1	SSR	REVERSE	536	20	57.45	50	4	0	CGAACGTCATCCTTCTTCTC									
2517	Repeat-29011	1	SSR	FORWARD	260	21	56.92	47.62	5	1	TTCCAACAGTGGAGAAGAGAC	206	550	550	3	1	CCT	3	CCTCCTCCTCCTCCT	15
2518	Repeat-29011	1	SSR	REVERSE	465	21	57.2	57.14	2	0	GTAGAAGACGAGGAGGAGGAG									
2519	Repeat-29011	1	SSR	FORWARD	260	21	56.92	47.62	5	1	TTCCAACAGTGGAGAAGAGAC	220	550	550	6	1	CTC	3	CTCCTCCTCCTCCTC	15
2520	Repeat-29011	1	SSR	REVERSE	479	21	57.39	52.38	2	0	AGTTGGAGGAGGTGGTAGAAG									
2521	Repeat-29011	1	SSR	FORWARD	340	21	57.56	47.62	2	2	TCCACCTACACCATCTAATCG	208	550	550	6	3	CTC	3	CTCCTCCTCCTCCTC	15
2522	Repeat-29011	1	SSR	REVERSE	547	19	59.62	63.16	1	0	GAGAAGGAGGTGGGTGAGG									
2523	Repeat-29014	1	SSR	FORWARD	95	21	56.85	38.1	3	0	TATGAGCCTGAAAACCAAATC	183	1130	1130	3	0	TCA	3	TCATCATCATCA	12
2524	Repeat-29014	1	SSR	REVERSE	277	21	56.83	38.1	2	0	GTGGATGGATGAAATGAAAAC									
2525	Repeat-29037	1	SSR	FORWARD	25	20	57.02	50	5	2	CAGCTCAGCAATAGATGTGG	181	471	471	5	0	CTC	3	CTCCTCCTCCTC	12
2526	Repeat-29037	1	SSR	REVERSE	205	21	56.82	52.38	4	2	CTCAGCTTCTACAGGTTCAGG									
2527	Repeat-29053	1	SSR	FORWARD	212	21	56.78	42.86	2	0	GTTTAGGGTTTGGGTTTTAGG	216	495	495	2	0	CT	2	CTCTCTCTCTCTCTCTCT	18
2528	Repeat-29053	1	SSR	REVERSE	427	21	57.45	52.38	4	0	TCGATAGAGAGGAGGATAGGG									
2529	Repeat-29054	1	SSR	FORWARD	355	21	56.16	47.62	4	0	ATGTAGATGCTGGTGTCTGTG	174	530	530	3	1	CCT	3	CCTCCTCCTCCT	12
2530	Repeat-29054	1	SSR	REVERSE	528	19	57.48	63.16	0	0	AGGAGGAGGAGGAGGAGAG									
2531	Repeat-29057	1	SSR	FORWARD	583	21	56.64	42.86	4	0	GCATGTGGTTTGTTAGTTGTG	164	792	792	3	0	GA	2	GAGAGAGAGAGAGA	14
2532	Repeat-29057	1	SSR	REVERSE	746	22	56.97	31.82	5	0	TTTTGTCAATTCAGTTTTGGAG									
2533	Repeat-29083	1	SSR	FORWARD	331	21	54.33	33.33	5	0	TTGAATCATTTTCCATCTCTC	174	594	594	6	2	CCTC	4	CCTCCCTCCCTCCCTC	16
2534	Repeat-29083	1	SSR	REVERSE	504	21	55.85	47.62	2	0	AGGGAGAAGGAGTAAGAAAGG									
2535	Repeat-29090	1	SSR	FORWARD	669	21	56.78	47.62	6	0	ACCTCAAGTGCATACAGGTTC	187	1023	1023	5	3	TTA	3	TTATTATTATTA	12
2536	Repeat-29090	1	SSR	REVERSE	855	21	55.98	38.1	5	0	ATAGCAGATTTGGATTCCTTG									
2537	Repeat-29092	1	SSR	FORWARD	92	22	57.19	40.91	4	2	TTCGACTATGTTCTCTTTGACG	176	431	431	4	1	TTTA	4	TTTATTTATTTATTTA	16
2538	Repeat-29092	1	SSR	REVERSE	267	21	57.63	42.86	3	0	GTTCTCCTTCCAAAACCAATC									
2539	Repeat-29110	1	SSR	FORWARD	537	21	57.02	38.1	4	1	ATCAAAACGAACTGCAAAGTC	180	730	730	3	1	TCT	3	TCTTCTTCTTCTTCT	15
2540	Repeat-29110	1	SSR	REVERSE	716	21	57.53	42.86	2	2	AGGCAAAGGTAAAGGTAAACG									
2541	Repeat-29120	1	SSR	FORWARD	41	21	56.03	52.38	4	0	CCAGAGCTGAGACCTAAGAAG	171	592	592	3	0	AAG	3	AAGAAGAAGAAG	12
2542	Repeat-29120	1	SSR	REVERSE	211	23	57.09	34.78	5	2	TTCATCAATAACAGATTGAGCAG									
2543	Repeat-29122	1	SSR	FORWARD	41	21	56.03	52.38	4	0	CCAGAGCTGAGACCTAAGAAG	198	431	431	5	3	AAG	3	AAGAAGAAGAAG	12
2544	Repeat-29122	1	SSR	REVERSE	238	21	57.83	42.86	4	0	AAGCTCATGCCTTTTTCTCTC									
2545	Repeat-29128	1	SSR	FORWARD	218	21	56.38	38.1	6	0	TCAAGCTTTTAAACCGAGAAC	182	671	671	6	3	AAT	3	AATAATAATAAT	12
2546	Repeat-29128	1	SSR	REVERSE	399	21	56.47	33.33	2	0	ATTGGTTTGTTATGGTTTTGG									
2547	Repeat-29131	1	SSR	FORWARD	420	21	56.01	38.1	4	0	CATGCTCTCGATGTTTTATTG	201	702	702	4	2	AAG	3	AAGAAGAAGAAG	12
2548	Repeat-29131	1	SSR	REVERSE	620	21	56.9	47.62	5	2	GAGTCCGACCCTAAATCTTTC									
2549	Repeat-29153	1	SSR	FORWARD	9	21	56.33	38.1	6	2	TGTCACTCATGAAAATCAAGC	202	776	776	3	1	TTC	3	TTCTTCTTCTTC	12
2550	Repeat-29153	1	SSR	REVERSE	210	21	56.99	42.86	2	0	AGAAAGGGAAGAGCAAGAAAG									
2551	Repeat-29155	1	SSR	FORWARD	741	23	55.19	30.43	2	0	AAACACAAACCTAAACAACAAAC	352	1305	1305	4	0	AAT	3	AATAATAATAAT	12
2552	Repeat-29155	1	SSR	REVERSE	1092	21	56.49	52.38	4	2	GACAAGGTCAAGGTACTGAGC									
2553	Repeat-29157	1	SSR	FORWARD	45	21	56.84	42.86	4	1	CAAGCTCTTCCTCAAATCAAG	146	609	609	4	0	AAT	3	AATAATAATAAT	12
2554	Repeat-29157	1	SSR	REVERSE	190	21	56.9	42.86	4	2	ACACATTCCAAGGCAGTTAAG									
2555	Repeat-29165	1	SSR	FORWARD	846	21	56.72	42.86	3	1	TTGGTCCTACTGTGAAAAACC	194	1067	1067	4	2	TCC	3	TCCTCCTCCTCC	12
2556	Repeat-29165	1	SSR	REVERSE	1039	21	57.46	38.1	6	0	TGCTGCAGTTATTTGATTGTG									
2557	Repeat-29171	1	SSR	FORWARD	18	25	56.75	32	4	0	TTCAGAGTTTTAATATGTCAGTTGG	156	826	826	5	1	TTA	3	TTATTATTATTA	12
2558	Repeat-29171	1	SSR	REVERSE	173	21	57.07	38.1	6	3	TCATGAAAAACCTAAGCCTTG									
2559	Repeat-29171	1	SSR	FORWARD	389	20	57.76	45	4	0	ATTTTAAGGAACCCCACCAC	177	826	826	4	1	CTC	3	CTCCTCCTCCTCCTC	15
2560	Repeat-29171	1	SSR	REVERSE	565	20	56.98	55	3	0	CAGATGAGTGTGGCAGAGAG									
2561	Repeat-29171	1	SSR	FORWARD	604	21	57.45	52.38	6	3	TCCTTCCTCTAGGACTGTTCC	172	826	826	6	3	CCT	3	CCTCCTCCTCCT	12
2562	Repeat-29171	1	SSR	REVERSE	775	21	57.97	47.62	4	0	TTAGCAACATGAGAGGAGGTG									
2563	Repeat-29171	1	SSR	FORWARD	625	21	55.96	42.86	4	0	AACTCCTCTCATGTTTCCTTG	198	826	826	6	2	TCC	3	TCCTCCTCCTCC	12
2564	Repeat-29171	1	SSR	REVERSE	822	18	55.42	61.11	1	0	GAGGAGGTGAAGGAGGTG									
2565	Repeat-29184	1	SSR	FORWARD	395	21	58.57	42.86	4	0	CCTTGTCATGCCCTTTTATTC	197	592	592	4	3	TCC	3	TCCTCCTCCTCC	12
2566	Repeat-29184	1	SSR	REVERSE	591	20	56.33	55	2	0	GAGGAGTGATGGGAGAAGAG									
2567	Repeat-29187	1	SSR	FORWARD	285	21	56.2	42.86	5	2	TGATGTCCATGACTAAGTTGC	180	529	529	6	3	ATC	3	ATCATCATCATC	12
2568	Repeat-29187	1	SSR	REVERSE	464	21	56.59	42.86	4	2	GCAAGTTTGTGGAACCTTTAG									
2569	Repeat-29190	1	SSR	FORWARD	342	21	58.17	38.1	3	0	ATCAAAATGAAGGAGCCAAAC	152	495	495	5	1	TG	2	TGTGTGTGTGTGTG	14
2570	Repeat-29190	1	SSR	REVERSE	493	22	57.19	36.36	4	2	TGCTATATTTTTGTTGCTACCG									
2571	Repeat-29198	1	SSR	FORWARD	793	21	56.12	42.86	5	0	TATGTGCCATCATTGTCTCTC	176	1152	1152	4	3	TC	2	TCTCTCTCTCTCTC	14
2572	Repeat-29198	1	SSR	REVERSE	968	21	55.29	42.86	2	0	TGGAAGAAGAAAGGGATAGAG									
2573	Repeat-29202	1	SSR	FORWARD	540	21	56.65	38.1	2	0	CTTTTCTTTTCACGGCATAAC	169	2272	2272	5	2	CT	2	CTCTCTCTCTCT	12
2574	Repeat-29202	1	SSR	REVERSE	708	21	56.7	38.1	4	3	TGAGAAACCGATGTAATTTCC									
2575	Repeat-29212	1	SSR	FORWARD	247	21	58.5	47.62	4	0	CACGTAGTGAACGCAAAACTC	174	459	459	4	1	CTT	3	CTTCTTCTTCTTCTT	15
2576	Repeat-29212	1	SSR	REVERSE	420	21	56.41	47.62	6	2	CACAGAAGGACTATTCCAAGG									
2577	Repeat-29213	1	SSR	FORWARD	76	23	54.72	39.13	5	2	TCCACTGTAGAAGGAAGTTTAAG	195	448	448	4	1	TC	2	TCTCTCTCTCTCTC	14
2578	Repeat-29213	1	SSR	REVERSE	270	21	57.18	42.86	4	1	GATGGAATGAATGCAAGAGAC									
2579	Repeat-29213	1	SSR	FORWARD	76	23	54.72	39.13	5	2	TCCACTGTAGAAGGAAGTTTAAG	195	448	448	4	1	TCC	3	TCCTCCTCCTCC	12
2580	Repeat-29213	1	SSR	REVERSE	270	21	57.18	42.86	4	1	GATGGAATGAATGCAAGAGAC									
2581	Repeat-29213	1	SSR	FORWARD	76	23	54.72	39.13	5	2	TCCACTGTAGAAGGAAGTTTAAG	195	448	448	4	1	CCTC	4	CCTCCCTCCCTCCCTC	16
2582	Repeat-29213	1	SSR	REVERSE	270	21	57.18	42.86	4	1	GATGGAATGAATGCAAGAGAC									
2583	Repeat-29214	1	SSR	FORWARD	408	21	54.34	38.1	2	1	ACAAACCCTAACAACATCAAG	190	626	626	5	0	CCA	3	CCACCACCACCACCA	15
2584	Repeat-29214	1	SSR	REVERSE	597	19	57.17	57.89	1	0	GAGGTGGTGAAGGAAGAGG									
2585	Repeat-29217	1	SSR	FORWARD	80	25	54.19	32	6	2	CACTATTTTGTTAACTCCATTACAC	274	682	682	3	1	TTGT	4	TTGTTTGTTTGTTTGT	16
2586	Repeat-29217	1	SSR	REVERSE	353	18	58.29	55.56	5	1	TACCAGATTCGCCGACAG									
2587	Repeat-29224	1	SSR	FORWARD	562	19	57.12	47.37	5	2	TCCAACTTGCATTGACCTC	166	737	737	4	3	CCT	3	CCTCCTCCTCCT	12
2588	Repeat-29224	1	SSR	REVERSE	727	18	56.33	61.11	1	0	GTGGTGGTGGAGGAGAAG									
2589	Repeat-29264	1	SSR	FORWARD	1456	23	53.2	30.43	4	2	CTATATCGCTCATTTGTTTTAAG	277	1817	1817	6	3	ATT	3	ATTATTATTATT	12
2590	Repeat-29264	1	SSR	REVERSE	1732	22	56.28	36.36	4	2	AAATAGCGTCACAAAATAGTGC									
2591	Repeat-29267	1	SSR	FORWARD	425	21	57.63	52.38	2	0	AGGAGGCACAAGATAGAGGAG	152	827	827	3	0	TGC	3	TGCTGCTGCTGC	12
2592	Repeat-29267	1	SSR	REVERSE	576	21	57.94	47.62	4	2	GGCCAAGTTTAGAAGAGATGG									
2593	Repeat-29283	1	SSR	FORWARD	159	22	55.94	45.45	5	3	CACTGTAGAAGGAACTTGAAGC	175	490	490	4	1	TC	2	TCTCTCTCTCTCTC	14
2594	Repeat-29283	1	SSR	REVERSE	333	21	58.54	47.62	4	0	ATGCAAGAGACAGGGAGAAAG									
2595	Repeat-29283	1	SSR	FORWARD	159	22	55.94	45.45	5	3	CACTGTAGAAGGAACTTGAAGC	175	490	490	4	1	TCC	3	TCCTCCTCCTCC	12
2596	Repeat-29283	1	SSR	REVERSE	333	21	58.54	47.62	4	0	ATGCAAGAGACAGGGAGAAAG									
2597	Repeat-29291	1	SSR	FORWARD	243	24	57.49	37.5	6	2	TGGATTCATGATACTGTAGCTTTC	141	470	470	4	3	CCT	3	CCTCCTCCTCCT	12
2598	Repeat-29291	1	SSR	REVERSE	383	21	56.94	52.38	2	0	GAGGAGGTGGATTAGGAAGAG									
2599	Repeat-29303	1	SSR	FORWARD	177	23	56.44	30.43	5	3	CAATATCATTTTCTTCGACATTG	180	652	652	4	1	TC	2	TCTCTCTCTCTCTC	14
2600	Repeat-29303	1	SSR	REVERSE	356	21	57.92	52.38	4	0	AGAGAGGGATTAAGGGAGGAG									
2601	Repeat-29303	1	SSR	FORWARD	474	21	57.22	57.14	3	0	CCTCCCTTGACTCTCTCTCTC	177	652	652	5	3	TC	2	TCTCTCTCTCTCTC	14
2602	Repeat-29303	1	SSR	REVERSE	650	20	55.62	45	4	1	GGAATGAATGCAAGAGACAC									
2603	Repeat-29303	1	SSR	FORWARD	177	23	56.44	30.43	5	3	CAATATCATTTTCTTCGACATTG	180	652	652	4	1	TCC	3	TCCTCCTCCTCC	12
2604	Repeat-29303	1	SSR	REVERSE	356	21	57.92	52.38	4	0	AGAGAGGGATTAAGGGAGGAG									
2605	Repeat-29303	1	SSR	FORWARD	474	21	57.22	57.14	3	0	CCTCCCTTGACTCTCTCTCTC	177	652	652	5	3	TCC	3	TCCTCCTCCTCC	12
2606	Repeat-29303	1	SSR	REVERSE	650	20	55.62	45	4	1	GGAATGAATGCAAGAGACAC									
2607	Repeat-29317	1	SSR	FORWARD	341	21	57.01	52.38	2	0	CCTCTCCTTTACCTCAACCTC	202	588	588	6	3	TCC	3	TCCTCCTCCTCC	12
2608	Repeat-29317	1	SSR	REVERSE	542	22	57.14	45.45	2	0	GGAGAAAGAGGAGTTGATTGAG									
2609	Repeat-29324	1	SSR	FORWARD	48	22	56.56	54.55	4	0	AGGTGGTCTACTCTCTCTGACC	170	529	529	6	3	CTC	3	CTCCTCCTCCTC	12
2610	Repeat-29324	1	SSR	REVERSE	217	21	56.9	52.38	5	0	ACAGACAGTCAGGAGTTCAGG									
2611	Repeat-29334	1	SSR	FORWARD	102	21	57.18	47.62	6	3	AAGAAACCCTAGGTGGACAAC	181	770	770	4	0	AGA	3	AGAAGAAGAAGA	12
2612	Repeat-29334	1	SSR	REVERSE	282	21	56.55	42.86	4	2	CCTCATATCGCTCTTGAAATC									
2613	Repeat-29334	1	SSR	FORWARD	543	21	56.96	47.62	4	1	CATGAACCCATACCTTACCAG	170	770	770	5	2	TCC	3	TCCTCCTCCTCC	12
2614	Repeat-29334	1	SSR	REVERSE	712	21	57.86	42.86	4	2	AGCTGGTTGAGCATGATATTG									
2615	Repeat-29340	1	SSR	FORWARD	371	21	57.94	47.62	3	2	GTTCTTTTGACTCCCGCTATC	180	609	609	6	3	CTC	3	CTCCTCCTCCTC	12
2616	Repeat-29340	1	SSR	REVERSE	550	21	57.26	42.86	2	0	TAAGGGGTATGAAAAGGGAAG									
2617	Repeat-29343	1	SSR	FORWARD	388	23	52.7	34.78	4	3	AATGGTTAGTGTAATGGTGTTAC	442	1070	1070	4	1	AAAC	4	AAACAAACAAACAAACAAAC	20
2618	Repeat-29343	1	SSR	REVERSE	829	21	57.98	38.1	6	0	ATGGCGGATATAATCCTTTTG									
2619	Repeat-29359	1	SSR	FORWARD	254	23	56.12	34.78	6	3	TGATCAAACCAGAGATAAACTTG	171	427	427	2	0	TC	2	TCTCTCTCTCTCTCTCTC	18
2620	Repeat-29359	1	SSR	REVERSE	424	20	56.72	60	0	0	AGAGGAGAGAGGAGGAGGAG									
2621	Repeat-29369	1	SSR	FORWARD	657	21	56.61	42.86	4	2	AACCTCCACATCAATCTATGC	252	909	909	6	2	CCT	3	CCTCCTCCTCCT	12
2622	Repeat-29369	1	SSR	REVERSE	908	21	58.24	52.38	2	1	TGGTAGTTGGAGGAGAAGGAC									
2623	Repeat-29374	1	SSR	FORWARD	409	24	57.49	37.5	6	2	TGGATTCATGATACTGTAGCTTTC	157	629	629	4	1	CCT	3	CCTCCTCCTCCT	12
2624	Repeat-29374	1	SSR	REVERSE	565	20	57.97	60	1	0	GAGGTGAAGGAGAGGAGGAG									
2625	Repeat-29402	1	SSR	FORWARD	194	21	56.33	33.33	5	1	TTGCATTGGATGTAAAACTTG	184	394	394	4	0	CT	2	CTCTCTCTCTCTCTCTCTCTCT	22
2626	Repeat-29402	1	SSR	REVERSE	377	20	56.97	60	2	0	GAGGAGAGGGGAAGTAGGAG									
2627	Repeat-29405	1	SSR	FORWARD	3	22	56.68	36.36	2	0	AGAAAAGAAAATGAGGACAAGG	177	542	542	5	1	AT	2	ATATATATATATAT	14
2628	Repeat-29405	1	SSR	REVERSE	179	22	56.54	40.91	6	2	GCAGCTGGTACATTTGATAAAC									
2629	Repeat-29406	1	SSR	FORWARD	19	21	57.54	52.38	4	2	GTTCAGGGGTCGTACTTATCC	162	1645	1645	4	1	ATT	3	ATTATTATTATT	12
2630	Repeat-29406	1	SSR	REVERSE	180	21	56.99	42.86	4	1	AGGAATACGCAGTTCTTGATG									
2631	Repeat-29407	1	SSR	FORWARD	139	23	55.95	30.43	4	0	CATAAAACGTAAAACAAGCAAAC	279	616	616	5	3	AAT	3	AATAATAATAAT	12
2632	Repeat-29407	1	SSR	REVERSE	417	21	57.22	42.86	4	0	ATAAAGGTTTGGAGGGTTGAG									
2633	Repeat-29412	1	SSR	FORWARD	1	25	53.55	36	5	0	CTCACTCTAAAAATGACTATCTCAC	172	424	424	5	3	TC	2	TCTCTCTCTCTC	12
2634	Repeat-29412	1	SSR	REVERSE	172	21	57.91	52.38	2	0	GGAGACAGAGAGGGAAATGAG									
2635	Repeat-29447	1	SSR	FORWARD	101	21	57.85	38.1	4	2	ACACCCCTTTTATTTTCATGG	175	445	445	4	2	CT	2	CTCTCTCTCTCT	12
2636	Repeat-29447	1	SSR	REVERSE	275	21	56.7	38.1	4	3	TGAGAAACCGATGTAATTTCC									
2637	Repeat-29475	1	SSR	FORWARD	65	21	56.83	38.1	2	0	GTTTTCATTTCATCCATCCAC	206	749	749	3	2	CATT	4	CATTCATTCATTCATT	16
2638	Repeat-29475	1	SSR	REVERSE	270	21	57.09	47.62	5	2	CAGACTGTGTTTCTTGTGCAG									
2639	Repeat-29512	1	SSR	FORWARD	225	20	57.55	55	4	2	CAAGGCTGTAAGTCCTCTGG	285	1338	1338	4	2	ATT	3	ATTATTATTATT	12
2640	Repeat-29512	1	SSR	REVERSE	509	22	55.81	36.36	1	0	CAAAAACAGACAACACAACAAC									
2641	Repeat-29518	1	SSR	FORWARD	437	21	56.15	47.62	5	3	ACAGCTCCCTTCTGAACATAG	169	873	873	6	2	CTC	3	CTCCTCCTCCTC	12
2642	Repeat-29518	1	SSR	REVERSE	605	21	56.9	52.38	5	0	ACAGACAGTCAGGAGTTCAGG									
2643	Repeat-29527	1	SSR	FORWARD	102	21	57.2	38.1	4	2	CTTTCATTTCCAACAATGGAG	172	367	367	5	0	CCT	3	CCTCCTCCTCCTCCT	15
2644	Repeat-29527	1	SSR	REVERSE	273	21	57.01	52.38	2	0	GAGGAGGTTGAGGTAAAGGAG									
2645	Repeat-29563	1	SSR	FORWARD	1212	21	56.72	42.86	3	1	TTGGTCCTACTGTGAAAAACC	192	1834	1834	4	2	TCC	3	TCCTCCTCCTCC	12
2646	Repeat-29563	1	SSR	REVERSE	1403	21	57.46	38.1	6	0	TGCTGCAGTTATTTGATTGTG									
2647	Repeat-29581	1	SSR	FORWARD	700	21	56.89	42.86	3	1	ACGCCATAACACTCTTTGAAC	170	1184	1184	4	0	CT	2	CTCTCTCTCTCT	12
2648	Repeat-29581	1	SSR	REVERSE	869	21	57.81	47.62	5	1	TGGCAGTATCAGTGAGAAACC									
2649	Repeat-29600	1	SSR	FORWARD	637	21	57.06	42.86	4	0	AGTGAACGCAAACTCTTCATC	167	1048	1048	4	1	CTT	3	CTTCTTCTTCTTCTT	15
2650	Repeat-29600	1	SSR	REVERSE	803	21	56.41	47.62	6	2	CACAGAAGGACTATTCCAAGG									
2651	Repeat-29634	1	SSR	FORWARD	97	21	56.95	47.62	6	0	AGGCTAGCTCTTCCTCAAATC	162	589	589	4	0	AAT	3	AATAATAATAAT	12
2652	Repeat-29634	1	SSR	REVERSE	258	21	57.71	47.62	5	2	CACACTTCAAGGCAGTAAAGC									
2653	Repeat-29654	1	SSR	FORWARD	709	21	56.43	42.86	5	2	ATCAAGCTCAAACTGAGAAGC	188	1440	1440	4	1	TTC	3	TTCTTCTTCTTC	12
2654	Repeat-29654	1	SSR	REVERSE	896	21	56.99	42.86	2	0	AGAAAGGGAAGAGCAAGAAAG									
2655	Repeat-29701	1	SSR	FORWARD	654	22	55.26	36.36	6	2	CAAACGATATAGCAATAACACG	230	1449	1449	3	1	AAAC	4	AAACAAACAAACAAAC	16
2656	Repeat-29701	1	SSR	REVERSE	883	21	56.49	52.38	4	2	GACAAGGTCAAGGTACTGAGC									
2657	Repeat-29743	1	SSR	FORWARD	201	23	56.28	30.43	4	2	CCATTTTTCCAATTTAAGATAGC	188	1226	1226	3	2	TTA	3	TTATTATTATTATTA	15
2658	Repeat-29743	1	SSR	REVERSE	388	21	56.98	42.86	6	1	CTCCAAGCTTTTTGAGCATAG									
2659	Repeat-29743	1	SSR	FORWARD	201	23	56.28	30.43	4	2	CCATTTTTCCAATTTAAGATAGC	188	1226	1226	3	2	ATG	3	ATGATGATGATG	12
2660	Repeat-29743	1	SSR	REVERSE	388	21	56.98	42.86	6	1	CTCCAAGCTTTTTGAGCATAG									
2661	Repeat-29776	1	SSR	FORWARD	368	23	52.14	30.43	5	0	ATAGTGTCACAAAATAGGAAAAC	266	900	900	4	0	AAAC	4	AAACAAACAAACAAAC	16
2662	Repeat-29776	1	SSR	REVERSE	633	21	56.49	52.38	4	2	GACAAGGTGAAGGTACTGAGC									
2663	Repeat-29794	1	SSR	FORWARD	241	21	57.39	47.62	4	1	AGGATTCTTCTCCTCCATCAG	175	1136	1136	4	1	AAAT	4	AAATAAATAAATAAATAAAT	20
2664	Repeat-29794	1	SSR	REVERSE	415	21	57.16	42.86	4	1	CTTTGGAAAACATGAGGTGTC									
2665	Repeat-29794	1	SSR	FORWARD	395	21	57.16	42.86	4	2	GACACCTCATGTTTTCCAAAG	173	1136	1136	5	0	TCCA	4	TCCATCCATCCATCCA	16
2666	Repeat-29794	1	SSR	REVERSE	567	23	57.1	30.43	4	0	AAATGACTTTATTGATGGAATGG									
2667	Repeat-29881	1	SSR	FORWARD	1144	21	54.46	42.86	6	2	CTGAGCCTGAGAAATTACTTG	216	1427	1427	4	2	TTGT	4	TTGTTTGTTTGTTTGT	16
2668	Repeat-29881	1	SSR	REVERSE	1359	22	55.26	36.36	6	2	CAAACGATATAGCAATAACACG									
2669	Repeat-29901	1	SSR	FORWARD	44	21	56.75	42.86	2	0	CTGTCTTTTGGTTCTTGCTTC	201	535	535	6	3	TTG	3	TTGTTGTTGTTGTTG	15
2670	Repeat-29901	1	SSR	REVERSE	244	21	56.28	38.1	4	2	GTTTGGAAAATACAAGGATGC									
2671	Repeat-29915	1	SSR	FORWARD	19	21	57.53	47.62	5	3	GAACATCAGGTTTGAGCTGAG	187	451	451	5	0	TG	2	TGTGTGTGTGTG	12
2672	Repeat-29915	1	SSR	REVERSE	205	21	57.65	47.62	5	2	ACTACCTGGTTGCACGATATG									
2673	Repeat-29917	1	SSR	FORWARD	1020	22	52.79	31.82	2	0	CATAAACATAAAGCAAACACAC	236	1901	1901	3	0	AAAC	4	AAACAAACAAACAAACAAAC	20
2674	Repeat-29917	1	SSR	REVERSE	1255	24	54.06	37.5	5	0	CACTATTCTGAAACCCTATTACAC									
2675	Repeat-29936	1	SSR	FORWARD	2001	23	54.19	30.43	5	3	TTTGTAACGCTATTTTGTAACAC	136	2701	2701	5	2	ATT	3	ATTATTATTATT	12
2676	Repeat-29936	1	SSR	REVERSE	2136	23	53.33	30.43	4	2	CATGGGTCAAATAATAACTAATG									
2677	Repeat-29953	1	SSR	FORWARD	8	22	55.26	36.36	6	2	CAAACGATATAGCAATAACACG	212	435	435	4	2	AAAC	4	AAACAAACAAACAAAC	16
2678	Repeat-29953	1	SSR	REVERSE	219	21	54.46	42.86	6	2	CTGAGCCTGAGAAATTACTTG									
2679	Repeat-30019	1	SSR	FORWARD	117	20	57.67	50	4	2	GTGGGGTGGCATATTAACAC	159	642	642	4	0	ATC	3	ATCATCATCATC	12
2680	Repeat-30019	1	SSR	REVERSE	275	21	56.77	47.62	3	1	TGCTCTTATCCAGGTATGTCC									
2681	Repeat-30024	1	SSR	FORWARD	1769	22	56.23	31.82	2	0	AAAACAAGACAAACAAGCAAAC	279	2942	2942	3	0	AAAC	4	AAACAAACAAACAAACAAAC	20
2682	Repeat-30024	1	SSR	REVERSE	2047	21	56.49	52.38	4	2	GACAAGGTCAAGGTACTGAGC									
2683	Repeat-30045	1	SSR	FORWARD	514	21	57.2	42.86	3	0	TATCACCCCCAAAACATACAC	120	656	656	5	1	TC	2	TCTCTCTCTCTC	12
2684	Repeat-30045	1	SSR	REVERSE	633	21	56.98	57.14	2	0	GTATGGAGAGAGAGGGAGGAG									
2685	Repeat-30046	1	SSR	FORWARD	4	21	57.91	38.1	5	3	TGACAAAAATTAGCCTGATGC	161	615	615	3	1	TAT	3	TATTATTATTAT	12
2686	Repeat-30046	1	SSR	REVERSE	164	20	57.01	50	5	3	TGAAAGGGGAGTCTCTCTTG									
2687	Repeat-30074	1	SSR	FORWARD	1295	23	53.2	30.43	4	2	CTATATCGCTCATTTGTTTTAAG	280	1602	1602	6	3	ATT	3	ATTATTATTATT	12
2688	Repeat-30074	1	SSR	REVERSE	1574	22	56.28	36.36	4	2	AAATAGCGTCACAAAATAGTGC									
2689	Repeat-30096	1	SSR	FORWARD	209	21	55.67	33.33	2	0	ATTGTTATTGGAGGATTTTGG	166	385	385	5	2	TAA	3	TAATAATAATAA	12
2690	Repeat-30096	1	SSR	REVERSE	374	21	55.66	47.62	4	1	AGTTCATCCTGTACCAGTTCC									
2691	Repeat-30160	1	SSR	FORWARD	4	20	55.75	50	5	1	CTTGGGCTGTCACTCAATAC	369	1370	1370	4	1	GTTT	4	GTTTGTTTGTTTGTTT	16
2692	Repeat-30160	1	SSR	REVERSE	372	23	53.53	30.43	4	2	GTAAAACATGAAACACAAATAGC									
2693	Repeat-30203	1	SSR	FORWARD	1	21	56.53	42.86	2	0	CCAGAAAGAAATGAGGACAAG	175	533	533	5	1	AT	2	ATATATATATATAT	14
2694	Repeat-30203	1	SSR	REVERSE	175	22	56.54	40.91	6	2	GCAGCTGGTACATTTGATAAAC									
2695	Repeat-30207	1	SSR	FORWARD	41	21	56.95	47.62	6	0	AGGCTAGCTCTTCCTCAAATC	165	616	616	3	1	AAT	3	AATAATAATAAT	12
2696	Repeat-30207	1	SSR	REVERSE	205	20	58.86	55	6	0	GTACCCCAGTGCACACATTC									
2697	Repeat-30224	1	SSR	FORWARD	430	22	56.32	31.82	2	2	TGTTTGTTGTTTATGTTTCACG	247	743	743	4	1	ATT	3	ATTATTATTATT	12
2698	Repeat-30224	1	SSR	REVERSE	676	20	56.44	45	6	2	ATAGGTCACCGGTTCAAATC									
2699	Repeat-30225	1	SSR	FORWARD	56	24	57.11	33.33	5	3	AAGACCTTGACCAATTTTAACTTC	169	421	421	5	1	TAA	3	TAATAATAATAA	12
2700	Repeat-30225	1	SSR	REVERSE	224	21	57.08	38.1	4	2	TCCTTGAAATGTTCTTTCTCG									
2701	Repeat-30241	1	SSR	FORWARD	7	21	56.81	42.86	3	1	TGAGAGGGAAGTTGATTTGAC	183	402	402	4	0	GTT	3	GTTGTTGTTGTT	12
2702	Repeat-30241	1	SSR	REVERSE	189	21	57.2	38.1	4	2	AATCCTTATGGGAGATTTTGC									
2703	Repeat-30251	1	SSR	FORWARD	241	21	58.52	42.86	3	2	CCAAGATTTATGAGGGCATTC	197	543	543	6	3	TGA	3	TGATGATGATGA	12
2704	Repeat-30251	1	SSR	REVERSE	437	21	56.24	38.1	6	2	CATATGACCCAACATGAATTG									
2705	Repeat-30271	1	SSR	FORWARD	48	21	57.84	42.86	5	2	GCCCTAGTTGCCAATTTTAAC	174	417	417	4	3	GAA	3	GAAGAAGAAGAA	12
2706	Repeat-30271	1	SSR	REVERSE	221	21	56.41	47.62	2	0	CTTTGGGTCAGTAGAGAATGG									
2707	Repeat-30275	1	SSR	FORWARD	53	21	56.55	33.33	4	2	AACCATCATTTCTTTGAATGG	268	373	373	4	1	TG	2	TGTGTGTGTGTGTGTG	16
2708	Repeat-30275	1	SSR	REVERSE	320	20	57.92	50	4	0	GCCATGTGTTAGTGGGTTTC									
2709	Repeat-30284	1	SSR	FORWARD	130	21	57.63	52.38	2	0	AGGAGGCACAAGATAGAGGAG	152	520	520	3	0	TGC	3	TGCTGCTGCTGC	12
2710	Repeat-30284	1	SSR	REVERSE	281	21	57.94	47.62	4	2	GGCCAAGTTTAGAAGAGATGG									
2711	Repeat-30311	1	SSR	FORWARD	901	21	56.56	52.38	4	2	TACCTCCTACACCATGACCTC	209	1197	1197	6	2	CCA	3	CCACCACCACCA	12
2712	Repeat-30311	1	SSR	REVERSE	1109	20	57.71	55	2	0	GTGGAGAAGAAGGGGGTTAG									
2713	Repeat-30331	1	SSR	FORWARD	337	21	56.8	38.1	4	2	AGCTTACATTTCCAACAATGG	174	797	797	4	0	CCT	3	CCTCCTCCTCCT	12
2714	Repeat-30331	1	SSR	REVERSE	510	21	57.01	52.38	2	0	GAGGAGGTTGAGGTAAAGGAG									
2715	Repeat-30353	1	SSR	FORWARD	312	25	56.76	32	3	1	AACATAAATAGCGTGACAAATAGTG	343	1198	1198	4	2	AAT	3	AATAATAATAAT	12
2716	Repeat-30353	1	SSR	REVERSE	654	21	58.85	52.38	5	3	GTCCTCTGGCAAGTTGTAAGG									
2717	Repeat-30377	1	SSR	FORWARD	65	21	57.39	52.38	4	2	AACACTCCCTCTCAACTAGGG	173	447	447	4	0	GAA	3	GAAGAAGAAGAA	12
2718	Repeat-30377	1	SSR	REVERSE	237	22	56.97	40.91	6	3	TCTTCATATGGAACTGACTTCG									
2719	Repeat-30384	1	SSR	FORWARD	199	18	56.76	50	1	0	TCACTCCCCCAAACAAAC	232	432	432	6	1	CCT	3	CCTCCTCCTCCT	12
2720	Repeat-30384	1	SSR	REVERSE	430	21	56	57.14	0	0	AGGAGGAGGAGAGAGAGAGAG									
2721	Repeat-30392	1	SSR	FORWARD	41	21	56.08	47.62	4	0	GGTAGACCCTTCACAACAATC	155	432	432	4	2	ATC	3	ATCATCATCATC	12
2722	Repeat-30392	1	SSR	REVERSE	195	21	56.91	47.62	2	0	TACTTGGGTGGACTTCTCTTG									
2723	Repeat-30410	1	SSR	FORWARD	385	23	56.46	30.43	4	0	TTGCTCGTTTGTTTAAGTTTATG	255	1443	1443	5	1	ATT	3	ATTATTATTATT	12
2724	Repeat-30410	1	SSR	REVERSE	639	21	54.79	38.1	5	3	AAATAGCGTCACAAATAGTGC									
2725	Repeat-30413	1	SSR	FORWARD	172	21	56.51	33.33	4	2	AAATTGAAAGGGAAAATAGGC	160	454	454	2	1	CT	2	CTCTCTCTCTCT	12
2726	Repeat-30413	1	SSR	REVERSE	331	22	56.97	50	3	0	TGAGAGTGAGGGAGACACATAG									
2727	Repeat-30424	1	SSR	FORWARD	207	24	56.91	37.5	5	0	TTTCTAACAATGGAGAAGAGAGTG	177	394	394	3	0	CCT	3	CCTCCTCCTCCT	12
2728	Repeat-30424	1	SSR	REVERSE	383	20	57.42	50	3	0	ATGTGGATGATGAGGAGGAG									
2729	Repeat-30424	1	SSR	FORWARD	207	24	56.91	37.5	5	0	TTTCTAACAATGGAGAAGAGAGTG	184	394	394	3	0	CCT	3	CCTCCTCCTCCT	12
2730	Repeat-30424	1	SSR	REVERSE	390	19	57.99	52.63	3	1	GTGGTGGATGTGGATGATG									
2731	Repeat-30425	1	SSR	FORWARD	266	20	56.9	55	4	3	AGGTGATCCTGCACTAGAGG	170	482	482	3	0	CTT	3	CTTCTTCTTCTTCTT	15
2732	Repeat-30425	1	SSR	REVERSE	435	21	57.05	38.1	5	0	GTTGGAATTGTCAAAAGATGG									
2733	Repeat-30428	1	SSR	FORWARD	164	21	56.59	42.86	4	3	GTGAGCTTGGTTCAAAGAAAC	177	471	471	3	0	TCC	3	TCCTCCTCCTCC	12
2734	Repeat-30428	1	SSR	REVERSE	340	21	57.37	52.38	4	1	CATACACCCGTGCTAGAAGAC									
2735	Repeat-30429	1	SSR	FORWARD	141	21	57.03	42.86	4	0	CATTCCATGTCAATCTCCTTC	180	458	458	5	2	TC	2	TCTCTCTCTCTC	12
2736	Repeat-30429	1	SSR	REVERSE	320	21	55.83	47.62	2	0	AGAGATGTGTTAGGGGTTGAG									
2737	Repeat-30429	1	SSR	FORWARD	263	21	57.15	52.38	4	0	TATACCTCCCTCCATCTCTCC	167	458	458	5	2	TC	2	TCTCTCTCTCTC	12
2738	Repeat-30429	1	SSR	REVERSE	429	21	57.65	52.38	4	1	GTGTGTGTGTAGTGCAGGTTG									
2739	Repeat-30434	1	SSR	FORWARD	1250	21	57.68	42.86	5	2	TTGGTCCATGTGATAAGAAGC	169	1508	1508	5	0	AGA	3	AGAAGAAGAAGA	12
2740	Repeat-30434	1	SSR	REVERSE	1418	21	56.58	38.1	5	2	ATAACATCCATTTTGGAGCAC									
2741	Repeat-30442	1	SSR	FORWARD	364	22	57.03	36.36	4	3	CCATGTATTGTAAAACCAATGC	214	577	577	2	1	CT	2	CTCTCTCTCTCTCT	14
2742	Repeat-30442	1	SSR	REVERSE	577	21	55.98	47.62	0	0	AAGGAGAGAGGAGGAAAGAAG									
2743	Repeat-30442	1	SSR	FORWARD	364	22	57.03	36.36	4	3	CCATGTATTGTAAAACCAATGC	214	577	577	2	1	CT	2	CTCTCTCTCTCT	12
2744	Repeat-30442	1	SSR	REVERSE	577	21	55.98	47.62	0	0	AAGGAGAGAGGAGGAAAGAAG									
2745	Repeat-30446	1	SSR	FORWARD	135	21	56.9	42.86	3	0	ACACAGCCAACATTCTTCTTC	187	931	931	5	0	AGA	3	AGAAGAAGAAGA	12
2746	Repeat-30446	1	SSR	REVERSE	321	21	56.09	33.33	5	2	AAATCTTCGATCTGATTTTGC									
2747	Repeat-30509	1	SSR	FORWARD	70	21	56.95	47.62	6	0	AGGCTAGCTCTTCCTCAAATC	153	661	661	4	2	AAT	3	AATAATAATAAT	12
2748	Repeat-30509	1	SSR	REVERSE	222	21	56.9	42.86	4	2	ACACATTCCAAGGCAGTTAAG									
2749	Repeat-30513	1	SSR	FORWARD	132	19	57.17	52.63	4	0	TGCACTTGACCTCCATCTC	161	313	313	6	3	CCT	3	CCTCCTCCTCCT	12
2750	Repeat-30513	1	SSR	REVERSE	292	19	57.03	63.16	2	0	GGAGGTGGTAGTGGAGGAG									
2751	Repeat-30519	1	SSR	FORWARD	486	25	56.11	32	4	2	AGCGTGAAGTAAATAATGATAACTG	150	773	773	5	2	ATA	3	ATAATAATAATA	12
2752	Repeat-30519	1	SSR	REVERSE	635	24	57.92	37.5	6	2	GGGAGGATATTACAATTTCACAAC									
2753	Repeat-30551	1	SSR	FORWARD	40	21	57.77	33.33	6	3	AACATGGGGATTCAAATTTTC	171	515	515	4	0	TTTA	4	TTTATTTATTTATTTATTTA	20
2754	Repeat-30551	1	SSR	REVERSE	210	21	57.75	52.38	4	2	TTAGAGAGGGGACTCTTGAGC									
2755	Repeat-30572	1	SSR	FORWARD	311	21	57.86	38.1	2	2	TGATTGTCTTTTGGTTCTTGC	188	923	923	6	2	TTG	3	TTGTTGTTGTTG	12
2756	Repeat-30572	1	SSR	REVERSE	498	21	56.39	42.86	4	0	GGATGCAAGATTGGAGAATAG									
2757	Repeat-30574	1	SSR	FORWARD	228	21	56.41	52.38	6	1	ACTTACTAGTGCTGGCCTCTG	175	502	502	3	1	TTC	3	TTCTTCTTCTTC	12
2758	Repeat-30574	1	SSR	REVERSE	402	21	57.45	47.62	4	2	TGGGCTTCCTTCTTCCTATAC									
2759	Repeat-30586	1	SSR	FORWARD	39	21	56.89	42.86	4	0	TACTCAAGCCAAATGATCTCC	185	482	482	4	1	AAT	3	AATAATAATAAT	12
2760	Repeat-30586	1	SSR	REVERSE	223	21	56.9	42.86	4	2	ACACATTCCAAGGCAGTTAAG									
2761	Repeat-30587	1	SSR	FORWARD	42	21	57.02	47.62	6	0	AGGCTAGCTCTTCCTCAAAAC	152	462	462	4	2	AAT	3	AATAATAATAAT	12
2762	Repeat-30587	1	SSR	REVERSE	193	21	56.9	42.86	4	2	ACACATTCCAAGGCAGTTAAG									
2763	Repeat-30595	1	SSR	FORWARD	270	21	58.06	47.62	6	3	TCTAATCGATGTCTGCTCCAG	170	496	496	4	1	CAA	3	CAACAACAACAA	12
2764	Repeat-30595	1	SSR	REVERSE	439	21	57.36	42.86	4	3	AAGGGGATTGAGCTTTGTTAC									
2765	Repeat-30635	1	SSR	FORWARD	118	21	56.92	47.62	5	1	TTCCAACAGTGGAGAAGAGAC	171	400	400	5	1	CCT	3	CCTCCTCCTCCTCCT	15
2766	Repeat-30635	1	SSR	REVERSE	288	19	56.73	57.89	1	0	AGGTGGAAGTGGAGGAGAG									
2767	Repeat-30635	1	SSR	FORWARD	118	21	56.92	47.62	5	1	TTCCAACAGTGGAGAAGAGAC	251	400	400	4	1	TCC	3	TCCTCCTCCTCCTCC	15
2768	Repeat-30635	1	SSR	REVERSE	368	19	57.08	52.63	2	0	TGAGAAGGTGGTGGTTGAG									
2769	Repeat-30676	1	SSR	FORWARD	31	21	56.44	42.86	4	2	CCAAGAGTGGTTCAAGAAAAC	202	345	345	3	1	GA	2	GAGAGAGAGAGA	12
2770	Repeat-30676	1	SSR	REVERSE	232	21	57.77	38.1	4	2	TTGCATGTTAGGAGGAAAATG									
2771	Repeat-30768	1	SSR	FORWARD	419	21	57.11	47.62	2	1	GTGTCCTTTTGGTGTTCTGTC	169	587	587	4	3	CT	2	CTCTCTCTCTCTCTCTCT	18
2772	Repeat-30768	1	SSR	REVERSE	587	21	56	57.14	0	0	AGGAGGAGGAGAGAGAGAGAG									
2773	Repeat-30768	1	SSR	FORWARD	419	21	57.11	47.62	2	1	GTGTCCTTTTGGTGTTCTGTC	169	587	587	4	3	CT	2	CTCTCTCTCTCT	12
2774	Repeat-30768	1	SSR	REVERSE	587	21	56	57.14	0	0	AGGAGGAGGAGAGAGAGAGAG									
2775	Repeat-30786	1	SSR	FORWARD	44	21	57.53	47.62	4	0	ACAACTGTCCAAGAACCACAC	171	455	455	6	3	TTC	3	TTCTTCTTCTTC	12
2776	Repeat-30786	1	SSR	REVERSE	214	21	56.6	47.62	4	2	GTCACCAGCATGAACAGTATG									
2777	Repeat-30825	1	SSR	FORWARD	14	23	56.54	30.43	1	1	CAAAAACAACAACAACAAAAGAC	117	463	463	2	0	CAA	3	CAACAACAACAACAA	15
2778	Repeat-30825	1	SSR	REVERSE	130	21	58.05	52.38	6	0	TGCACTCAACTAGTGCTACCC									
2779	Repeat-30839	1	SSR	FORWARD	535	21	56.67	42.86	4	0	ATATGCAGTGAACCCAAACTC	175	749	749	3	1	CTT	3	CTTCTTCTTCTTCTTCTT	18
2780	Repeat-30839	1	SSR	REVERSE	709	21	56.41	47.62	6	2	CACAGAAGGACTATTCCAAGG									
2781	Repeat-30856	1	SSR	FORWARD	303	21	57.77	52.38	6	3	ACTGCTCCTAGAAGGATGAGC	202	623	623	5	2	AAG	3	AAGAAGAAGAAG	12
2782	Repeat-30856	1	SSR	REVERSE	504	21	55.71	42.86	6	3	AGAATCCACAAGGATGTCTTC									
2783	Repeat-30868	1	SSR	FORWARD	612	21	57.28	47.62	6	0	CACTATTGTCCAATGCTCCTC	175	1108	1108	5	3	TCT	3	TCTTCTTCTTCT	12
2784	Repeat-30868	1	SSR	REVERSE	786	21	58.55	47.62	5	2	TGATGAACAGTGTCCCAAGAC									
2785	Repeat-30875	1	SSR	FORWARD	668	21	56.69	47.62	5	0	CTCTAAAGGGACCCATAATCC	178	955	955	4	1	CCT	3	CCTCCTCCTCCT	12
2786	Repeat-30875	1	SSR	REVERSE	845	20	57.25	55	2	0	GTTGTGGTGGAGGAGAAGAG									
2787	Repeat-30936	1	SSR	FORWARD	163	22	55.94	45.45	5	3	CACTGTAGAAGGAACTTGAAGC	190	436	436	4	1	TC	2	TCTCTCTCTCTC	12
2788	Repeat-30936	1	SSR	REVERSE	352	21	57.41	42.86	4	0	GAAATGAATGCAAGAGACAGG									
2789	Repeat-30955	1	SSR	FORWARD	381	21	56.43	42.86	6	2	TCTTTGTCTGAACTGACATGC	231	1306	1306	3	0	TGCA	4	TGCATGCATGCATGCA	16
2790	Repeat-30955	1	SSR	REVERSE	611	22	56.88	40.91	3	2	CCTTTGATTGAGGAACTTATCC									
2791	Repeat-30985	1	SSR	FORWARD	222	21	55.22	38.1	4	2	TGTTTAGGGGTTAAAATAGGC	228	513	513	3	1	CT	2	CTCTCTCTCTCTCT	14
2792	Repeat-30985	1	SSR	REVERSE	449	21	57.01	52.38	2	0	GAAGGGGGAAGAGAGTGTAAG									
2793	Repeat-30985	1	SSR	FORWARD	222	21	55.22	38.1	4	2	TGTTTAGGGGTTAAAATAGGC	228	513	513	3	1	TC	2	TCTCTCTCTCTC	12
2794	Repeat-30985	1	SSR	REVERSE	449	21	57.01	52.38	2	0	GAAGGGGGAAGAGAGTGTAAG									
2795	Repeat-30987	1	SSR	FORWARD	355	21	56.48	33.33	4	0	TTTCTTTGCATATTCGTGTTG	182	1378	1378	4	2	CT	2	CTCTCTCTCTCTCTCT	16
2796	Repeat-30987	1	SSR	REVERSE	536	21	57.34	38.1	3	0	AAAAGGAGATTTGAACCCAAG									
2797	Repeat-31007	1	SSR	FORWARD	978	23	56.77	30.43	5	1	TTTTCAGAATGTTTTTCCTTCTC	192	1397	1397	5	3	ATC	3	ATCATCATCATC	12
2798	Repeat-31007	1	SSR	REVERSE	1169	21	55.74	42.86	3	0	CAGTGATGAAGATGAACAAGG									
2799	Repeat-31027	1	SSR	FORWARD	294	21	57.2	38.1	4	2	CTTTCATTTCCAACAATGGAG	147	540	540	4	0	CCT	3	CCTCCTCCTCCTCCT	15
2800	Repeat-31027	1	SSR	REVERSE	440	21	56.81	42.86	2	0	TTGATGAGGTTGAGGTAAAGG									
2801	Repeat-31028	1	SSR	FORWARD	267	21	57.26	42.86	3	0	CCAACAATGGAGAAGAGAATG	173	441	441	3	0	CCT	3	CCTCCTCCTCCTCCT	15
2802	Repeat-31028	1	SSR	REVERSE	439	20	56.71	50	2	0	AAGAGGAGGAGAATGTGGTG									
2803	Repeat-31031	1	SSR	FORWARD	540	22	52.71	31.82	6	2	AATATCATGAGTTAAAGGATGG	192	737	737	5	0	AAAC	4	AAACAAACAAACAAAC	16
2804	Repeat-31031	1	SSR	REVERSE	731	21	57.99	38.1	6	1	ACTGCGAATATTGTTTGCTTG									
2805	Repeat-31052	1	SSR	FORWARD	553	21	57.28	47.62	4	1	GTTCTGCCCTGTATTGATCTG	178	760	760	3	0	GAA	3	GAAGAAGAAGAA	12
2806	Repeat-31052	1	SSR	REVERSE	730	21	56.34	52.38	6	2	GTTGGTTGAGACTGGTCTAGG									
2807	Repeat-31070	1	SSR	FORWARD	138	21	56.98	38.1	4	3	TGGTTTAAGGAAAAGTGTTGC	190	363	363	2	1	TC	2	TCTCTCTCTCTCTC	14
2808	Repeat-31070	1	SSR	REVERSE	327	19	57.29	63.16	2	0	AGAGGGGAGGAGGGAGTAG									
2809	Repeat-31082	1	SSR	FORWARD	53	21	57.02	42.86	5	0	TCACTGTTTCACACAACCAAC	175	775	775	4	2	GAA	3	GAAGAAGAAGAAGAA	15
2810	Repeat-31082	1	SSR	REVERSE	227	21	56.99	38.1	4	0	TCGCTTTTGGATAAGGTATTG									
2811	Repeat-31083	1	SSR	FORWARD	141	21	56.89	38.1	6	0	AAGGATCAGATGCATGAAAAG	167	422	422	6	1	AAC	3	AACAACAACAACAACAAC	18
2812	Repeat-31083	1	SSR	REVERSE	307	21	58.26	47.62	4	0	CACTTTCAGGTGTTTGAGGTG									
2813	Repeat-31085	1	SSR	FORWARD	334	22	55.94	45.45	5	3	CACTGTAGAAGGAACTTGAAGC	196	597	597	4	1	TC	2	TCTCTCTCTCTCTC	14
2814	Repeat-31085	1	SSR	REVERSE	529	21	57.07	42.86	4	0	AAAGTGAATGCAAGAGACAGG									
2815	Repeat-31085	1	SSR	FORWARD	436	21	56.99	47.62	4	0	ATTCTCCATGTCCCCTATCTC	140	597	597	5	3	TCC	3	TCCTCCTCCTCC	12
2816	Repeat-31085	1	SSR	REVERSE	575	20	56.86	55	4	0	GAGAGGGATTAAGGGAGGAG									
2817	Repeat-31135	1	SSR	FORWARD	123	20	57.64	45	4	1	ATGCACCACTTTCCAAGAAC	188	596	596	5	1	TTC	3	TTCTTCTTCTTC	12
2818	Repeat-31135	1	SSR	REVERSE	310	22	56.9	40.91	4	3	AAGTGTTTTTCACTGTCACCAG									
2819	Repeat-31180	1	SSR	FORWARD	107	21	56.17	38.1	6	1	TGTTTTGGATTCATGAGACTG	187	391	391	3	0	CCT	3	CCTCCTCCTCCTCCT	15
2820	Repeat-31180	1	SSR	REVERSE	293	21	57.01	52.38	2	0	GAGGTAAAGGAGAGGACAAGG									
2821	Repeat-31191	1	SSR	FORWARD	278	21	57.26	42.86	4	0	TCACACATAGTGAACGCAAAC	170	501	501	5	1	CTT	3	CTTCTTCTTCTTCTT	15
2822	Repeat-31191	1	SSR	REVERSE	447	21	57.27	47.62	6	0	AGGGACTATTCCAAGGTGAAG									
2823	Repeat-31199	1	SSR	FORWARD	1	21	55.79	42.86	3	1	AACAAAATCTCTCAGGTGGTC	183	513	513	3	1	CTC	3	CTCCTCCTCCTC	12
2824	Repeat-31199	1	SSR	REVERSE	183	21	56.9	52.38	5	0	ACAGACAGTCAGGAGTTCAGG									
2825	Repeat-31254	1	SSR	FORWARD	222	21	58.92	47.62	3	0	TATCTCAGCCCCCAAACATAC	180	466	466	6	1	CT	2	CTCTCTCTCTCT	12
2826	Repeat-31254	1	SSR	REVERSE	401	21	56.61	52.38	2	0	TAGAGGGGATAGAGAGGGAAG									
2827	Repeat-31257	1	SSR	FORWARD	195	21	57.62	38.1	4	2	TGTTTGGGAATATGTTTCAGC	178	683	683	5	2	TCA	3	TCATCATCATCA	12
2828	Repeat-31257	1	SSR	REVERSE	372	21	57.11	42.86	6	2	TGAGGAATCCAAAGCTTACAG									
2829	Repeat-31259	1	SSR	FORWARD	718	21	55.54	47.62	2	0	ATCTCTCTCCCCCTTTATCTC	162	895	895	5	3	CT	2	CTCTCTCTCTCTCT	14
2830	Repeat-31259	1	SSR	REVERSE	879	23	56.04	47.83	2	0	AGGAGAAGTAAGTAGTGGACGAG									
2831	Repeat-31259	1	SSR	FORWARD	635	22	57.41	45.45	4	0	GGCCAACTCCCATATACATAAC	258	895	895	4	1	TC	2	TCTCTCTCTCTCTC	14
2832	Repeat-31259	1	SSR	REVERSE	892	21	56.42	57.14	0	0	GAGAGGAGGAGAGAGGAGAAG									
2833	Repeat-31267	1	SSR	FORWARD	153	19	57.12	47.37	5	2	TCCAACTTGCATTGACCTC	186	353	353	4	3	CCT	3	CCTCCTCCTCCT	12
2834	Repeat-31267	1	SSR	REVERSE	338	18	60.46	66.67	1	0	GAAGGGGGTGGAGTGGAG									
2835	Repeat-31307	1	SSR	FORWARD	217	22	56.57	45.45	3	3	TCCTAAAACCCTACACCCTAAG	200	425	425	4	0	CT	2	CTCTCTCTCTCTCTCTCTCTCT	22
2836	Repeat-31307	1	SSR	REVERSE	416	21	57.14	57.14	2	0	GATAGAGACGAGGAGGAGAGG									
2837	Repeat-31307	1	SSR	FORWARD	217	22	56.57	45.45	3	3	TCCTAAAACCCTACACCCTAAG	200	425	425	4	0	TCTA	4	TCTATCTATCTATCTATCTA	20
2838	Repeat-31307	1	SSR	REVERSE	416	21	57.14	57.14	2	0	GATAGAGACGAGGAGGAGAGG									
2839	Repeat-31311	1	SSR	FORWARD	2	21	56.42	57.14	0	0	GGAGGAGAGAGAGAGGAGAAG	120	777	777	3	1	GAG	3	GAGGAGGAGGAGGAG	15
2840	Repeat-31311	1	SSR	REVERSE	121	21	57.18	42.86	2	0	TGAAACCCTAAACCCTAAACC									
2841	Repeat-31311	1	SSR	FORWARD	544	21	56.92	47.62	5	1	TTCCAACAGTGGAGAAGAGAC	217	777	777	4	1	CCT	3	CCTCCTCCTCCTCCT	15
2842	Repeat-31311	1	SSR	REVERSE	760	21	57.32	52.38	2	0	AGGAGGTGGTAGAAGATGAGG									
2843	Repeat-31311	1	SSR	FORWARD	544	21	56.92	47.62	5	1	TTCCAACAGTGGAGAAGAGAC	222	777	777	4	1	CTC	3	CTCCTCCTCCTCCTC	15
2844	Repeat-31311	1	SSR	REVERSE	765	20	57.77	60	2	0	GGAGGAGGAGGTGGTAGAAG									
2845	Repeat-31333	1	SSR	FORWARD	167	21	56.65	38.1	4	3	ATCTTTCATTTCCAACTGTGG	155	323	323	4	0	CCT	3	CCTCCTCCTCCTCCT	15
2846	Repeat-31333	1	SSR	REVERSE	321	18	60.42	66.67	2	0	GAGGAGGGAGGGTGGATG									
2847	Repeat-31364	1	SSR	FORWARD	182	22	55.94	45.45	5	3	CACTGTAGAAGGAACTTGAAGC	187	433	433	4	1	TC	2	TCTCTCTCTCTCTC	14
2848	Repeat-31364	1	SSR	REVERSE	368	21	57	42.86	4	0	AATGAATGCAAGAGACAGGAG									
2849	Repeat-31364	1	SSR	FORWARD	182	22	55.94	45.45	5	3	CACTGTAGAAGGAACTTGAAGC	187	433	433	4	1	TCC	3	TCCTCCTCCTCC	12
2850	Repeat-31364	1	SSR	REVERSE	368	21	57	42.86	4	0	AATGAATGCAAGAGACAGGAG									
2851	Repeat-31364	1	SSR	FORWARD	182	22	55.94	45.45	5	3	CACTGTAGAAGGAACTTGAAGC	187	433	433	4	1	CCTC	4	CCTCCCTCCCTCCCTC	16
2852	Repeat-31364	1	SSR	REVERSE	368	21	57	42.86	4	0	AATGAATGCAAGAGACAGGAG									
2853	Repeat-31374	1	SSR	FORWARD	25	21	57.15	38.1	5	2	TTTCTCTGGCAATAATTCAGC	167	482	482	6	1	TCT	3	TCTTCTTCTTCT	12
2854	Repeat-31374	1	SSR	REVERSE	191	21	57.8	38.1	6	2	ACAAAGAAATTGCACTGTTGG									
2855	Repeat-31406	1	SSR	FORWARD	33	21	56.63	47.62	4	1	AACTGATCCACCCAACTACTG	146	406	406	4	2	TC	2	TCTCTCTCTCTC	12
2856	Repeat-31406	1	SSR	REVERSE	178	20	57.07	45	4	3	AAGAGGTGTGCAATGATGTG									
2857	Repeat-31417	1	SSR	FORWARD	281	21	56.86	47.62	5	3	CTAGCCTAACGCAGTTGAATC	345	1073	1073	4	2	AAT	3	AATAATAATAAT	12
2858	Repeat-31417	1	SSR	REVERSE	625	24	55.64	33.33	6	0	TTCGTGCTATTACTATATCGTTTG									
2859	Repeat-31438	1	SSR	FORWARD	229	21	56.85	33.33	6	2	ATTTAGGTTGATGCATTTTCG	165	604	604	5	0	CT	2	CTCTCTCTCTCT	12
2860	Repeat-31438	1	SSR	REVERSE	393	21	57.1	47.62	4	0	AATGAAGCTACGTGAGGAGTG									
2861	Repeat-31448	1	SSR	FORWARD	64	25	53.19	32	5	0	AGTGTTACAAACAGTAAACCTAAAC	231	679	679	5	3	AAT	3	AATAATAATAAT	12
2862	Repeat-31448	1	SSR	REVERSE	294	24	55.51	33.33	4	0	TGTTATTACTATATCGCTGGTTTG									
2863	Repeat-31457	1	SSR	FORWARD	166	21	56.31	38.1	5	0	ATATTGCATCTTATGCGTGTG	191	443	443	4	2	TAT	3	TATTATTATTAT	12
2864	Repeat-31457	1	SSR	REVERSE	356	21	55.86	47.62	5	1	CTGGATAGTTCGTCACAACAG									
2865	Repeat-31460	1	SSR	FORWARD	90	21	56.64	38.1	4	3	TCTTCCTCAAATCATGGAATC	183	441	441	6	2	AAT	3	AATAATAATAAT	12
2866	Repeat-31460	1	SSR	REVERSE	272	21	56.53	47.62	6	1	TTGGTCCATGGTAGTTAGTCC									
2867	Repeat-31494	1	SSR	FORWARD	257	21	58.52	42.86	3	2	CCAAGATTTATGAGGGCATTC	196	556	556	6	3	TGA	3	TGATGATGATGA	12
2868	Repeat-31494	1	SSR	REVERSE	452	21	56.24	38.1	6	2	CATATGACCCAACATGAATTG									
2869	Repeat-31497	1	SSR	FORWARD	212	23	56.11	30.43	6	3	TGATCAAACCAAAGATAAACTTG	170	384	384	3	0	TC	2	TCTCTCTCTCTCTCTCTCTCTCTCTCTC	28
2870	Repeat-31497	1	SSR	REVERSE	381	18	57.14	66.67	1	0	GGAGGAGAGGTGGGAGAG									
2871	Repeat-31500	1	SSR	FORWARD	206	21	57.2	38.1	4	2	CTTTCATTTCCAACAATGGAG	174	612	612	4	0	CCT	3	CCTCCTCCTCCTCCT	15
2872	Repeat-31500	1	SSR	REVERSE	379	21	56.81	42.86	2	0	TTGATGAGGTTGAGGTAAAGG									
2873	Repeat-31505	1	SSR	FORWARD	381	21	57.34	47.62	4	2	CCCATAGTTGAAGCACTTGAC	162	729	729	6	2	TCC	3	TCCTCCTCCTCC	12
2874	Repeat-31505	1	SSR	REVERSE	542	21	56.59	47.62	5	3	TCTTCGACAGGAAGAGCTTAG									
2875	Repeat-31521	1	SSR	FORWARD	208	22	57.01	36.36	5	3	TCTTTCATTTTCAACAGTGGAG	161	418	418	4	0	TCC	3	TCCTCCTCCTCC	12
2876	Repeat-31521	1	SSR	REVERSE	368	21	58.41	52.38	2	0	GGAGGAGATGAGGGATGTATG									
2877	Repeat-31533	1	SSR	FORWARD	17	21	57.53	47.62	6	3	TGAGAAGAGCTTCAACGTAGC	258	492	492	4	3	TAT	3	TATTATTATTAT	12
2878	Repeat-31533	1	SSR	REVERSE	274	21	57.65	47.62	4	1	GACAAGCAATAGCCAAGTCTG									
2879	Repeat-31534	1	SSR	FORWARD	333	21	56.78	47.62	5	3	CTGTAGAACGGAACTTGAAGC	176	512	512	4	1	CT	2	CTCTCTCTCTCTCTCT	16
2880	Repeat-31534	1	SSR	REVERSE	508	21	56.77	52.38	1	0	AAGAGACAGGAGAAGGGAGAG									
2881	Repeat-31546	1	SSR	FORWARD	94	22	55.94	45.45	5	3	CACTGTAGAAGGAACTTGAAGC	183	418	418	4	1	TC	2	TCTCTCTCTCTCTC	14
2882	Repeat-31546	1	SSR	REVERSE	276	21	58.54	47.62	4	0	ATGCAAGAGACAGGGAGAAAG									
2883	Repeat-31546	1	SSR	FORWARD	94	22	55.94	45.45	5	3	CACTGTAGAAGGAACTTGAAGC	183	418	418	4	1	TCC	3	TCCTCCTCCTCC	12
2884	Repeat-31546	1	SSR	REVERSE	276	21	58.54	47.62	4	0	ATGCAAGAGACAGGGAGAAAG									
2885	Repeat-31546	1	SSR	FORWARD	94	22	55.94	45.45	5	3	CACTGTAGAAGGAACTTGAAGC	183	418	418	4	1	CCTC	4	CCTCCCTCCCTCCCTC	16
2886	Repeat-31546	1	SSR	REVERSE	276	21	58.54	47.62	4	0	ATGCAAGAGACAGGGAGAAAG									
2887	Repeat-31553	1	SSR	FORWARD	10	21	56.89	38.1	5	3	ATCTTCTTGATTCAGGCATTG	191	354	354	3	1	CCT	3	CCTCCTCCTCCT	12
2888	Repeat-31553	1	SSR	REVERSE	200	19	56.96	57.89	3	2	GCAGGTCTCACAGTTCTCG									
2889	Repeat-31569	1	SSR	FORWARD	624	21	55.12	42.86	4	0	AGGGATATAGCATGGAAGAAG	164	1731	1731	5	3	AG	2	AGAGAGAGAGAGAG	14
2890	Repeat-31569	1	SSR	REVERSE	787	21	57.26	42.86	2	0	TATTTTACCCCTCCCTCTTTG									
2891	Repeat-31569	1	SSR	FORWARD	1015	22	55.84	40.91	2	0	AGACAAATGGAGAGTAATGGTG	429	1731	1731	6	1	AAT	3	AATAATAATAATAATAAT	18
2892	Repeat-31569	1	SSR	REVERSE	1443	22	57.13	36.36	5	3	AATAGAAAGGAACCATTGGATG									
2893	Repeat-31569	1	SSR	FORWARD	1015	22	55.84	40.91	2	0	AGACAAATGGAGAGTAATGGTG	429	1731	1731	6	1	AAT	3	AATAATAATAAT	12
2894	Repeat-31569	1	SSR	REVERSE	1443	22	57.13	36.36	5	3	AATAGAAAGGAACCATTGGATG									
2895	Repeat-31619	1	SSR	FORWARD	187	20	57.04	50	3	2	GGTAATCCAACCAGATGAGC	163	458	458	5	1	CAA	3	CAACAACAACAA	12
2896	Repeat-31619	1	SSR	REVERSE	349	20	57.78	40	3	1	ATTTTGTTGCCGCTATTGTC									
2897	Repeat-31619	1	SSR	FORWARD	278	18	58.78	55.56	5	3	CAAGAACGTCGTCGGTTG	180	458	458	5	1	CAA	3	CAACAACAACAA	12
2898	Repeat-31619	1	SSR	REVERSE	457	19	57.22	47.37	2	2	ATGGTGTTGTTGCTCTTGC									
2899	Repeat-31659	1	SSR	FORWARD	386	21	56.41	42.86	4	2	AACCCTACGTTTTAAGGAACC	186	604	604	3	1	CTC	3	CTCCTCCTCCTCCTC	15
2900	Repeat-31659	1	SSR	REVERSE	571	21	58.77	57.14	3	0	CAGAGTGAGTGTGGCAGAGAG									
2901	Repeat-31693	1	SSR	FORWARD	276	21	57.26	42.86	4	0	TCACACATAGTGAACGCAAAC	175	697	697	5	1	CTT	3	CTTCTTCTTCTTCTT	15
2902	Repeat-31693	1	SSR	REVERSE	450	21	56.41	47.62	6	1	CAGAAGGACTATTCCAAGGTG									
2903	Repeat-31695	1	SSR	FORWARD	171	21	56.65	38.1	4	3	ATCTTTCATTTCCAACTGTGG	159	338	338	4	0	CCT	3	CCTCCTCCTCCTCCT	15
2904	Repeat-31695	1	SSR	REVERSE	329	18	60.42	66.67	2	0	GAGGAGGAGGGGTGGATG									
2905	Repeat-31715	1	SSR	FORWARD	1496	23	56.71	30.43	6	0	TTCCCTTAATTGCTATTTGTTTC	272	1925	1925	5	3	TTGT	4	TTGTTTGTTTGTTTGT	16
2906	Repeat-31715	1	SSR	REVERSE	1767	23	52.3	30.43	6	2	AATCGTGTTACAATCTAGAAAAC									
2907	Repeat-31757	1	SSR	FORWARD	56	21	57.2	38.1	5	1	ACATTGGGGTAATGTGAAATG	219	807	807	4	1	AT	2	ATATATATATATATAT	16
2908	Repeat-31757	1	SSR	REVERSE	274	21	57.02	42.86	4	1	ATTGGGTAGAATTTGGTCTCC									
2909	Repeat-31760	1	SSR	FORWARD	457	21	56.45	42.86	6	0	GCATGATCTTGTCTTCTTTCC	176	811	811	4	2	AAT	3	AATAATAATAAT	12
2910	Repeat-31760	1	SSR	REVERSE	632	21	57.28	47.62	4	2	GTGGTATCAGAGCTGGAATTG									
2911	Repeat-31798	1	SSR	FORWARD	168	22	55.94	45.45	5	3	CACTGTAGAAGGAACTTGAAGC	211	408	408	3	1	TC	2	TCTCTCTCTCTC	12
2912	Repeat-31798	1	SSR	REVERSE	378	21	56.76	42.86	2	0	TAAGAAAAGGGGAAGGAAGAG									
2913	Repeat-31798	1	SSR	FORWARD	268	21	57.09	47.62	4	0	TTCTCCATGTCGCTATCTCTC	123	408	408	6	2	TCC	3	TCCTCCTCCTCC	12
2914	Repeat-31798	1	SSR	REVERSE	390	21	56.73	47.62	2	0	AGGGACGAGGAGTAAGAAAAG									
2915	Repeat-31816	1	SSR	FORWARD	365	21	52.14	38.1	4	1	CGAAATAGTGCTACAAAAGAC	450	1799	1799	4	1	AAT	3	AATAATAATAAT	12
2916	Repeat-31816	1	SSR	REVERSE	814	20	57.07	50	4	2	TTGAGCTACACCATGTGGAC									
2917	Repeat-31817	1	SSR	FORWARD	258	21	57.41	42.86	4	3	AGTATTGACATGACGGGAATG	141	416	416	4	1	CCT	3	CCTCCTCCTCCT	12
2918	Repeat-31817	1	SSR	REVERSE	398	21	56.78	52.38	2	1	GGGAGTATCAAGGAAGAGGAC									
2919	Repeat-31821	1	SSR	FORWARD	440	21	57.71	52.38	6	3	CACTGCCTTAGAGTCAGATGC	178	723	723	5	1	CTT	3	CTTCTTCTTCTT	12
2920	Repeat-31821	1	SSR	REVERSE	617	21	57.06	47.62	4	0	GGATCAAGAAGGAAGAGGAAG									
2921	Repeat-31829	1	SSR	FORWARD	110	22	57.11	50	5	2	TGTCCGACTGTACTATCTCTGC	167	427	427	4	3	GAA	3	GAAGAAGAAGAA	12
2922	Repeat-31829	1	SSR	REVERSE	276	21	57.24	52.38	4	3	GGCCAGTAAGAGTGATGTGAC									
2923	Repeat-31893	1	SSR	FORWARD	964	21	56.09	42.86	2	2	TGGTTCTTCTTGAGGTTCTTC	176	1194	1194	4	1	TTC	3	TTCTTCTTCTTC	12
2924	Repeat-31893	1	SSR	REVERSE	1139	21	58.26	38.1	5	2	ATAAAAGACTTGGCCGAATTG									
2925	Repeat-31895	1	SSR	FORWARD	267	20	57.76	45	3	3	TTTCTGCCCCATAATCTGAG	182	461	461	5	2	TTC	3	TTCTTCTTCTTC	12
2926	Repeat-31895	1	SSR	REVERSE	448	21	56.05	42.86	4	0	AGACATCGAAGAAGATGAAGG									
2927	Repeat-31940	1	SSR	FORWARD	264	21	56.65	47.62	2	0	CGGGTTAGCGTAGATTAGATG	154	441	441	6	3	AC	2	ACACACACACACAC	14
2928	Repeat-31940	1	SSR	REVERSE	417	21	57.66	47.62	3	1	GACCAGTTTCCCAATCTAAGG									
2929	Repeat-31987	1	SSR	FORWARD	2	21	57.68	42.86	4	0	AAGAAATTGGGCTGAGAAGAG	190	401	401	3	0	TAT	3	TATTATTATTAT	12
2930	Repeat-31987	1	SSR	REVERSE	191	24	57.1	37.5	3	0	CAAGATGAGATAGAAATGGTCAAG									
2931	Repeat-32008	1	SSR	FORWARD	78	22	55.94	45.45	5	3	CACTGTAGAAGGAACTTGAAGC	196	447	447	4	1	TC	2	TCTCTCTCTCTCTC	14
2932	Repeat-32008	1	SSR	REVERSE	273	21	57.41	42.86	4	0	GAATGAAATGCAAGAGACAGG									
2933	Repeat-32008	1	SSR	FORWARD	181	21	56.99	47.62	4	0	ATTCTCCATGTCCCCTATCTC	241	447	447	6	3	CT	2	CTCTCTCTCTCT	12
2934	Repeat-32008	1	SSR	REVERSE	421	23	56.23	43.48	2	1	GAATGAGAGAAAGGATGAGAGAC									
2935	Repeat-32008	1	SSR	FORWARD	78	22	55.94	45.45	5	3	CACTGTAGAAGGAACTTGAAGC	196	447	447	4	1	TCC	3	TCCTCCTCCTCC	12
2936	Repeat-32008	1	SSR	REVERSE	273	21	57.41	42.86	4	0	GAATGAAATGCAAGAGACAGG									
2937	Repeat-32008	1	SSR	FORWARD	78	22	55.94	45.45	5	3	CACTGTAGAAGGAACTTGAAGC	196	447	447	4	1	CCTC	4	CCTCCCTCCCTCCCTC	16
2938	Repeat-32008	1	SSR	REVERSE	273	21	57.41	42.86	4	0	GAATGAAATGCAAGAGACAGG									
2939	Repeat-32026	1	SSR	FORWARD	225	22	56.19	36.36	4	2	TCTTTCATTTCCAATAGTCGAG	192	423	423	4	0	CCT	3	CCTCCTCCTCCT	12
2940	Repeat-32026	1	SSR	REVERSE	416	18	57.14	66.67	1	0	GTGGAGGAGGAGGAGGAG									
2941	Repeat-32051	1	SSR	FORWARD	33	21	57.44	52.38	3	2	AGCGGGAGTCTTAGTGATACC	197	341	341	5	0	CAA	3	CAACAACAACAA	12
2942	Repeat-32051	1	SSR	REVERSE	229	20	57.78	40	3	1	ATTTTGTTGCCGCTATTGTC									
2943	Repeat-32051	1	SSR	FORWARD	158	18	58.78	55.56	5	3	CAAGAACGTCGTCGGTTG	183	341	341	5	0	CAA	3	CAACAACAACAA	12
2944	Repeat-32051	1	SSR	REVERSE	340	21	58.64	42.86	4	0	ATCATGGTGTTGTTGCTCTTG									
2945	Repeat-32090	1	SSR	FORWARD	91	21	55.97	47.62	3	3	ATCTCTCAAGGTGTCCTGAAG	170	415	415	4	2	CTC	3	CTCCTCCTCCTC	12
2946	Repeat-32090	1	SSR	REVERSE	260	21	56.09	52.38	6	0	ACACGGTACCTCAGCTTCTAC									
2947	Repeat-32095	1	SSR	FORWARD	25	24	55.75	33.33	4	0	TGTTACGAAATAGTGCTACAAAAG	446	592	592	4	1	AAT	3	AATAATAATAAT	12
2948	Repeat-32095	1	SSR	REVERSE	470	20	57.07	50	4	2	TTGAGCTACACCATGTGGAC									
2949	Repeat-32137	1	SSR	FORWARD	116	21	56.41	52.38	6	1	ACTTACTAGTGCTGGCCTCTG	178	579	579	4	1	TTC	3	TTCTTCTTCTTC	12
2950	Repeat-32137	1	SSR	REVERSE	293	21	57.42	47.62	3	1	ATTGCTGGACTACCTTCTTCC									
2951	Repeat-32141	1	SSR	FORWARD	21	20	57.11	45	2	0	TTCTGGTTGCCTTCTTTCTC	197	654	654	6	1	TCT	3	TCTTCTTCTTCT	12
2952	Repeat-32141	1	SSR	REVERSE	217	21	56.94	42.86	6	2	TTGTGTACAACCAAGATGTGG									
2953	Repeat-32192	1	SSR	FORWARD	527	22	52.63	31.82	5	3	TTTGTAACGCTATTTGTAACAC	324	1106	1106	5	1	ATT	3	ATTATTATTATT	12
2954	Repeat-32192	1	SSR	REVERSE	850	23	55.09	30.43	2	0	AACATAAACATAAACGGACAAAC									
2955	Repeat-32193	1	SSR	FORWARD	78	22	55.04	31.82	4	0	TTGCTCGTTGTTTAAGTTTATG	260	1073	1073	4	1	ATT	3	ATTATTATTATT	12
2956	Repeat-32193	1	SSR	REVERSE	337	22	56.28	36.36	4	2	AAATAGCGTCACAAAATAGTGC									
2957	Repeat-32260	1	SSR	FORWARD	30	21	57.53	47.62	6	3	TGAGAAGAGCTTCAACGTAGC	260	498	498	4	3	TAT	3	TATTATTATTAT	12
2958	Repeat-32260	1	SSR	REVERSE	289	21	57.65	47.62	4	1	GACAAGCAATAGCCAAGTCTG									
2959	Repeat-32269	1	SSR	FORWARD	215	21	57.05	47.62	4	0	CTCTCTAATTCCCTCCCTTTG	178	688	688	6	3	TC	2	TCTCTCTCTCTC	12
2960	Repeat-32269	1	SSR	REVERSE	392	21	56.27	52.38	6	1	GAGAGAGAGAGCGCTTCATAG									
2961	Repeat-32269	1	SSR	FORWARD	194	21	57.56	42.86	4	1	ATCGCTTAGGCAAACTAATCC	227	688	688	3	0	CT	2	CTCTCTCTCTCTCTCT	16
2962	Repeat-32269	1	SSR	REVERSE	420	21	57.44	47.62	6	1	AGGAGAGAGGAATTCAACGAC									
2963	Repeat-32269	1	SSR	FORWARD	451	21	58.21	42.86	4	0	TCACTTTCCCGCCTATATTTC	172	688	688	5	1	TC	2	TCTCTCTCTCTCTCTCTCTC	20
2964	Repeat-32269	1	SSR	REVERSE	622	21	56.14	52.38	3	0	TACTGAGAGGGAGTGAGAAGG									
2965	Repeat-32300	1	SSR	FORWARD	96	19	57.49	57.89	3	1	TCACCACTGCTCTCCTCTG	176	561	561	3	1	TCC	3	TCCTCCTCCTCC	12
2966	Repeat-32300	1	SSR	REVERSE	271	21	56.74	47.62	4	2	GATGATATGGGTCTGGACAAC									
2967	Repeat-32301	1	SSR	FORWARD	204	21	57.53	42.86	4	1	AGCATCAATGTCCTCATCATC	198	522	522	5	2	TCC	3	TCCTCCTCCTCC	12
2968	Repeat-32301	1	SSR	REVERSE	401	21	57.37	47.62	4	3	ATATGGGTCTGGACAACAGTG									
2969	Repeat-32304	1	SSR	FORWARD	21	21	57.42	47.62	6	2	ACTAGGGAGAACTCCATTTGC	190	365	365	5	1	GAA	3	GAAGAAGAAGAA	12
2970	Repeat-32304	1	SSR	REVERSE	210	21	57.49	52.38	5	1	GGTTCGAGACACTCTCTTGTG									
2971	Repeat-32319	1	SSR	FORWARD	763	19	57.12	47.37	5	2	TCCAACTTGCATTGACCTC	170	938	938	4	3	CCT	3	CCTCCTCCTCCT	12
2972	Repeat-32319	1	SSR	REVERSE	932	19	57	57.89	2	1	GGTGGTGGAGGAGAAAGAC									
2973	Repeat-32321	1	SSR	FORWARD	191	19	57.12	47.37	5	2	TCCAACTTGCATTGACCTC	164	359	359	4	3	CCT	3	CCTCCTCCTCCT	12
2974	Repeat-32321	1	SSR	REVERSE	354	19	57	57.89	2	1	GGTGGTGGAGGAGAAAGAC									
2975	Repeat-32432	1	SSR	FORWARD	429	21	56.98	47.62	5	2	CTATGTCATCCATCCCTATGC	161	1362	1362	4	2	TC	2	TCTCTCTCTCTC	12
2976	Repeat-32432	1	SSR	REVERSE	589	21	56.13	47.62	2	0	TAAAGAGTGAAGTGGGGAGAG									
2977	Repeat-32432	1	SSR	FORWARD	997	21	56.12	42.86	5	0	TATGTGCCATCATTGTCTCTC	192	1362	1362	4	2	TC	2	TCTCTCTCTCTCTCTC	16
2978	Repeat-32432	1	SSR	REVERSE	1188	21	57.34	47.62	4	0	AGGGGTATAGCATGGAAGAAG									
2979	Repeat-32450	1	SSR	FORWARD	283	21	57.96	42.86	4	1	CATAGGTTTCATGGCACAATC	175	579	579	3	1	TTC	3	TTCTTCTTCTTCTTC	15
2980	Repeat-32450	1	SSR	REVERSE	457	21	57.22	42.86	3	0	AGAGGTTTTGGAGGGTAAATG									
2981	Repeat-32482	1	SSR	FORWARD	661	21	56.78	47.62	6	3	CTTTAACCGTCTCGAGTGAAG	198	902	902	4	1	CAA	3	CAACAACAACAA	12
2982	Repeat-32482	1	SSR	REVERSE	858	20	57.31	50	3	0	TGTTACTCTGCCCTTGTGTG									
2983	Repeat-32556	1	SSR	FORWARD	337	19	56.74	47.37	5	2	AAGGAACTTGAAGCCCATC	177	662	662	4	1	TC	2	TCTCTCTCTCTCTC	14
[truncated: 388,282 more chars]
